# Supplementary material for: Mobile elements drive recombination hotspots in the core genome of Staphylococcus aureus
Source: Nat Commun. 2014 May 23;5:3956. doi: 10.1038/ncomms4956 (PMC4036114; doi:10.1038/ncomms4956)
Supplement: Supplementary Data 1 — Homoplasy and linkage disequilibrium in the Staphylococcus aureus core genome. Whole-genome LD plots are illustrated in 10kb windows. Each 10kb window is displayed as in Figure 3, with a single reference genome, MRSA252. Genes are color-coded by COG category or grey if unclassified. An extended coldspot can be seen between 1448-1458kb. [file ncomms4956-s2.zip]

Archive with 291 entries (290 files):
- EverittSupplementaryDataset1/
- EverittSupplementaryDataset1/0000-0010.LD.png
- EverittSupplementaryDataset1/0010-0020.LD.png
- EverittSupplementaryDataset1/0020-0030.LD.png
- EverittSupplementaryDataset1/0030-0040.LD.png
- EverittSupplementaryDataset1/0040-0050.LD.png
- EverittSupplementaryDataset1/0050-0060.LD.png
- EverittSupplementaryDataset1/0060-0070.LD.png
- EverittSupplementaryDataset1/0070-0080.LD.png
- EverittSupplementaryDataset1/0080-0090.LD.png
- EverittSupplementaryDataset1/0090-0100.LD.png
- EverittSupplementaryDataset1/0100-0110.LD.png
- EverittSupplementaryDataset1/0110-0120.LD.png
- EverittSupplementaryDataset1/0120-0130.LD.png
- EverittSupplementaryDataset1/0130-0140.LD.png
- EverittSupplementaryDataset1/0140-0150.LD.png
- EverittSupplementaryDataset1/0150-0160.LD.png
- EverittSupplementaryDataset1/0160-0170.LD.png
- EverittSupplementaryDataset1/0170-0180.LD.png
- EverittSupplementaryDataset1/0180-0190.LD.png
- EverittSupplementaryDataset1/0190-0200.LD.png
- EverittSupplementaryDataset1/0200-0210.LD.png
- EverittSupplementaryDataset1/0210-0220.LD.png
- EverittSupplementaryDataset1/0220-0230.LD.png
- EverittSupplementaryDataset1/0230-0240.LD.png
- EverittSupplementaryDataset1/0240-0250.LD.png
- EverittSupplementaryDataset1/0250-0260.LD.png
- EverittSupplementaryDataset1/0260-0270.LD.png
- EverittSupplementaryDataset1/0270-0280.LD.png
- EverittSupplementaryDataset1/0280-0290.LD.png
- EverittSupplementaryDataset1/0290-0300.LD.png
- EverittSupplementaryDataset1/0300-0310.LD.png
- EverittSupplementaryDataset1/0310-0320.LD.png
- EverittSupplementaryDataset1/0320-0330.LD.png
- EverittSupplementaryDataset1/0330-0340.LD.png
- EverittSupplementaryDataset1/0340-0350.LD.png
- EverittSupplementaryDataset1/0350-0360.LD.png
- EverittSupplementaryDataset1/0360-0370.LD.png
- EverittSupplementaryDataset1/0370-0380.LD.png
- EverittSupplementaryDataset1/0380-0390.LD.png
- EverittSupplementaryDataset1/0390-0400.LD.png
- EverittSupplementaryDataset1/0400-0410.LD.png
- EverittSupplementaryDataset1/0410-0420.LD.png
- EverittSupplementaryDataset1/0420-0430.LD.png
- EverittSupplementaryDataset1/0430-0440.LD.png
- EverittSupplementaryDataset1/0440-0450.LD.png
- EverittSupplementaryDataset1/0450-0460.LD.png
- EverittSupplementaryDataset1/0460-0470.LD.png
- EverittSupplementaryDataset1/0470-0480.LD.png
- EverittSupplementaryDataset1/0480-0490.LD.png
- EverittSupplementaryDataset1/0490-0500.LD.png
- EverittSupplementaryDataset1/0500-0510.LD.png
- EverittSupplementaryDataset1/0510-0520.LD.png
- EverittSupplementaryDataset1/0520-0530.LD.png
- EverittSupplementaryDataset1/0530-0540.LD.png
- EverittSupplementaryDataset1/0540-0550.LD.png
- EverittSupplementaryDataset1/0550-0560.LD.png
- EverittSupplementaryDataset1/0560-0570.LD.png
- EverittSupplementaryDataset1/0570-0580.LD.png
- EverittSupplementaryDataset1/0580-0590.LD.png
- EverittSupplementaryDataset1/0590-0600.LD.png
- EverittSupplementaryDataset1/0600-0610.LD.png
- EverittSupplementaryDataset1/0610-0620.LD.png
- EverittSupplementaryDataset1/0620-0630.LD.png
- EverittSupplementaryDataset1/0630-0640.LD.png
- EverittSupplementaryDataset1/0640-0650.LD.png
- EverittSupplementaryDataset1/0650-0660.LD.png
- EverittSupplementaryDataset1/0660-0670.LD.png
- EverittSupplementaryDataset1/0670-0680.LD.png
- EverittSupplementaryDataset1/0680-0690.LD.png
- EverittSupplementaryDataset1/0690-0700.LD.png
- EverittSupplementaryDataset1/0700-0710.LD.png
- EverittSupplementaryDataset1/0710-0720.LD.png
- EverittSupplementaryDataset1/0720-0730.LD.png
- EverittSupplementaryDataset1/0730-0740.LD.png
- EverittSupplementaryDataset1/0740-0750.LD.png
- EverittSupplementaryDataset1/0750-0760.LD.png
- EverittSupplementaryDataset1/0760-0770.LD.png
- EverittSupplementaryDataset1/0770-0780.LD.png
- EverittSupplementaryDataset1/0780-0790.LD.png
- EverittSupplementaryDataset1/0790-0800.LD.png
- EverittSupplementaryDataset1/0800-0810.LD.png
- EverittSupplementaryDataset1/0810-0820.LD.png
- EverittSupplementaryDataset1/0820-0830.LD.png
- EverittSupplementaryDataset1/0830-0840.LD.png
- EverittSupplementaryDataset1/0840-0850.LD.png
- EverittSupplementaryDataset1/0850-0860.LD.png
- EverittSupplementaryDataset1/0860-0870.LD.png
- EverittSupplementaryDataset1/0870-0880.LD.png
- EverittSupplementaryDataset1/0880-0890.LD.png
- EverittSupplementaryDataset1/0890-0900.LD.png
- EverittSupplementaryDataset1/0900-0910.LD.png
- EverittSupplementaryDataset1/0910-0920.LD.png
- EverittSupplementaryDataset1/0920-0930.LD.png
- EverittSupplementaryDataset1/0930-0940.LD.png
- EverittSupplementaryDataset1/0940-0950.LD.png
- EverittSupplementaryDataset1/0950-0960.LD.png
- EverittSupplementaryDataset1/0960-0970.LD.png
- EverittSupplementaryDataset1/0970-0980.LD.png
- EverittSupplementaryDataset1/0980-0990.LD.png
- EverittSupplementaryDataset1/0990-1000.LD.png
- EverittSupplementaryDataset1/1000-1010.LD.png
- EverittSupplementaryDataset1/1010-1020.LD.png
- EverittSupplementaryDataset1/1020-1030.LD.png
- EverittSupplementaryDataset1/1030-1040.LD.png
- EverittSupplementaryDataset1/1040-1050.LD.png
- EverittSupplementaryDataset1/1050-1060.LD.png
- EverittSupplementaryDataset1/1060-1070.LD.png
- EverittSupplementaryDataset1/1070-1080.LD.png
- EverittSupplementaryDataset1/1080-1090.LD.png
- EverittSupplementaryDataset1/1090-1100.LD.png
- EverittSupplementaryDataset1/1100-1110.LD.png
- EverittSupplementaryDataset1/1110-1120.LD.png
- EverittSupplementaryDataset1/1120-1130.LD.png
- EverittSupplementaryDataset1/1130-1140.LD.png
- EverittSupplementaryDataset1/1140-1150.LD.png
- EverittSupplementaryDataset1/1150-1160.LD.png
- EverittSupplementaryDataset1/1160-1170.LD.png
- EverittSupplementaryDataset1/1170-1180.LD.png
- EverittSupplementaryDataset1/1180-1190.LD.png
- EverittSupplementaryDataset1/1190-1200.LD.png
- EverittSupplementaryDataset1/1200-1210.LD.png
- EverittSupplementaryDataset1/1210-1220.LD.png
- EverittSupplementaryDataset1/1220-1230.LD.png
- EverittSupplementaryDataset1/1230-1240.LD.png
- EverittSupplementaryDataset1/1240-1250.LD.png
- EverittSupplementaryDataset1/1250-1260.LD.png
- EverittSupplementaryDataset1/1260-1270.LD.png
- EverittSupplementaryDataset1/1270-1280.LD.png
- EverittSupplementaryDataset1/1280-1290.LD.png
- EverittSupplementaryDataset1/1290-1300.LD.png
- EverittSupplementaryDataset1/1300-1310.LD.png
- EverittSupplementaryDataset1/1310-1320.LD.png
- EverittSupplementaryDataset1/1320-1330.LD.png
- EverittSupplementaryDataset1/1330-1340.LD.png
- EverittSupplementaryDataset1/1340-1350.LD.png
- EverittSupplementaryDataset1/1350-1360.LD.png
- EverittSupplementaryDataset1/1360-1370.LD.png
- EverittSupplementaryDataset1/1370-1380.LD.png
- EverittSupplementaryDataset1/1380-1390.LD.png
- EverittSupplementaryDataset1/1390-1400.LD.png
- EverittSupplementaryDataset1/1400-1410.LD.png
- EverittSupplementaryDataset1/1410-1420.LD.png
- EverittSupplementaryDataset1/1420-1430.LD.png
- EverittSupplementaryDataset1/1430-1440.LD.png
- EverittSupplementaryDataset1/1440-1450.LD.png
- EverittSupplementaryDataset1/1450-1460.LD.png
- EverittSupplementaryDataset1/1460-1470.LD.png
- EverittSupplementaryDataset1/1470-1480.LD.png
- EverittSupplementaryDataset1/1480-1490.LD.png
- EverittSupplementaryDataset1/1490-1500.LD.png
- EverittSupplementaryDataset1/1500-1510.LD.png
- EverittSupplementaryDataset1/1510-1520.LD.png
- EverittSupplementaryDataset1/1520-1530.LD.png
- EverittSupplementaryDataset1/1530-1540.LD.png
- EverittSupplementaryDataset1/1540-1550.LD.png
- EverittSupplementaryDataset1/1550-1560.LD.png
- EverittSupplementaryDataset1/1560-1570.LD.png
- EverittSupplementaryDataset1/1570-1580.LD.png
- EverittSupplementaryDataset1/1580-1590.LD.png
- EverittSupplementaryDataset1/1590-1600.LD.png
- EverittSupplementaryDataset1/1600-1610.LD.png
- EverittSupplementaryDataset1/1610-1620.LD.png
- EverittSupplementaryDataset1/1620-1630.LD.png
- EverittSupplementaryDataset1/1630-1640.LD.png
- EverittSupplementaryDataset1/1640-1650.LD.png
- EverittSupplementaryDataset1/1650-1660.LD.png
- EverittSupplementaryDataset1/1660-1670.LD.png
- EverittSupplementaryDataset1/1670-1680.LD.png
- EverittSupplementaryDataset1/1680-1690.LD.png
- EverittSupplementaryDataset1/1690-1700.LD.png
- EverittSupplementaryDataset1/1700-1710.LD.png
- EverittSupplementaryDataset1/1710-1720.LD.png
- EverittSupplementaryDataset1/1720-1730.LD.png
- EverittSupplementaryDataset1/1730-1740.LD.png
- EverittSupplementaryDataset1/1740-1750.LD.png
- EverittSupplementaryDataset1/1750-1760.LD.png
- EverittSupplementaryDataset1/1760-1770.LD.png
- EverittSupplementaryDataset1/1770-1780.LD.png
- EverittSupplementaryDataset1/1780-1790.LD.png
- EverittSupplementaryDataset1/1790-1800.LD.png
- EverittSupplementaryDataset1/1800-1810.LD.png
- EverittSupplementaryDataset1/1810-1820.LD.png
- EverittSupplementaryDataset1/1820-1830.LD.png
- EverittSupplementaryDataset1/1830-1840.LD.png
- EverittSupplementaryDataset1/1840-1850.LD.png
- EverittSupplementaryDataset1/1850-1860.LD.png
- EverittSupplementaryDataset1/1860-1870.LD.png
- EverittSupplementaryDataset1/1870-1880.LD.png
- EverittSupplementaryDataset1/1880-1890.LD.png
- EverittSupplementaryDataset1/1890-1900.LD.png
- EverittSupplementaryDataset1/1900-1910.LD.png
- EverittSupplementaryDataset1/1910-1920.LD.png
- EverittSupplementaryDataset1/1920-1930.LD.png
- EverittSupplementaryDataset1/1930-1940.LD.png
- EverittSupplementaryDataset1/1940-1950.LD.png
- EverittSupplementaryDataset1/1950-1960.LD.png
- EverittSupplementaryDataset1/1960-1970.LD.png
- EverittSupplementaryDataset1/1970-1980.LD.png
- EverittSupplementaryDataset1/1980-1990.LD.png
- EverittSupplementaryDataset1/1990-2000.LD.png
- EverittSupplementaryDataset1/2000-2010.LD.png
- EverittSupplementaryDataset1/2010-2020.LD.png
- EverittSupplementaryDataset1/2020-2030.LD.png
- EverittSupplementaryDataset1/2030-2040.LD.png
- EverittSupplementaryDataset1/2040-2050.LD.png
- EverittSupplementaryDataset1/2050-2060.LD.png
- EverittSupplementaryDataset1/2060-2070.LD.png
- EverittSupplementaryDataset1/2070-2080.LD.png
- EverittSupplementaryDataset1/2080-2090.LD.png
- EverittSupplementaryDataset1/2090-2100.LD.png
- EverittSupplementaryDataset1/2100-2110.LD.png
- EverittSupplementaryDataset1/2110-2120.LD.png
- EverittSupplementaryDataset1/2120-2130.LD.png
- EverittSupplementaryDataset1/2130-2140.LD.png
- EverittSupplementaryDataset1/2140-2150.LD.png
- EverittSupplementaryDataset1/2150-2160.LD.png
- EverittSupplementaryDataset1/2160-2170.LD.png
- EverittSupplementaryDataset1/2170-2180.LD.png
- EverittSupplementaryDataset1/2180-2190.LD.png
- EverittSupplementaryDataset1/2190-2200.LD.png
- EverittSupplementaryDataset1/2200-2210.LD.png
- EverittSupplementaryDataset1/2210-2220.LD.png
- EverittSupplementaryDataset1/2220-2230.LD.png
- EverittSupplementaryDataset1/2230-2240.LD.png
- EverittSupplementaryDataset1/2240-2250.LD.png
- EverittSupplementaryDataset1/2250-2260.LD.png
- EverittSupplementaryDataset1/2260-2270.LD.png
- EverittSupplementaryDataset1/2270-2280.LD.png
- EverittSupplementaryDataset1/2280-2290.LD.png
- EverittSupplementaryDataset1/2290-2300.LD.png
- EverittSupplementaryDataset1/2300-2310.LD.png
- EverittSupplementaryDataset1/2310-2320.LD.png
- EverittSupplementaryDataset1/2320-2330.LD.png
- EverittSupplementaryDataset1/2330-2340.LD.png
- EverittSupplementaryDataset1/2340-2350.LD.png
- EverittSupplementaryDataset1/2350-2360.LD.png
- EverittSupplementaryDataset1/2360-2370.LD.png
- EverittSupplementaryDataset1/2370-2380.LD.png
- EverittSupplementaryDataset1/2380-2390.LD.png
- EverittSupplementaryDataset1/2390-2400.LD.png
- EverittSupplementaryDataset1/2400-2410.LD.png
- EverittSupplementaryDataset1/2410-2420.LD.png
- EverittSupplementaryDataset1/2420-2430.LD.png
- EverittSupplementaryDataset1/2430-2440.LD.png
- EverittSupplementaryDataset1/2440-2450.LD.png
- EverittSupplementaryDataset1/2450-2460.LD.png
- EverittSupplementaryDataset1/2460-2470.LD.png
- EverittSupplementaryDataset1/2470-2480.LD.png
- EverittSupplementaryDataset1/2480-2490.LD.png
- EverittSupplementaryDataset1/2490-2500.LD.png
- EverittSupplementaryDataset1/2500-2510.LD.png
- EverittSupplementaryDataset1/2510-2520.LD.png
- EverittSupplementaryDataset1/2520-2530.LD.png
- EverittSupplementaryDataset1/2530-2540.LD.png
- EverittSupplementaryDataset1/2540-2550.LD.png
- EverittSupplementaryDataset1/2550-2560.LD.png
- EverittSupplementaryDataset1/2560-2570.LD.png
- EverittSupplementaryDataset1/2570-2580.LD.png
- EverittSupplementaryDataset1/2580-2590.LD.png
- EverittSupplementaryDataset1/2590-2600.LD.png
- EverittSupplementaryDataset1/2600-2610.LD.png
- EverittSupplementaryDataset1/2610-2620.LD.png
- EverittSupplementaryDataset1/2620-2630.LD.png
- EverittSupplementaryDataset1/2630-2640.LD.png
- EverittSupplementaryDataset1/2640-2650.LD.png
- EverittSupplementaryDataset1/2650-2660.LD.png
- EverittSupplementaryDataset1/2660-2670.LD.png
- EverittSupplementaryDataset1/2670-2680.LD.png
- EverittSupplementaryDataset1/2680-2690.LD.png
- EverittSupplementaryDataset1/2690-2700.LD.png
- EverittSupplementaryDataset1/2700-2710.LD.png
- EverittSupplementaryDataset1/2710-2720.LD.png
- EverittSupplementaryDataset1/2720-2730.LD.png
- EverittSupplementaryDataset1/2730-2740.LD.png
- EverittSupplementaryDataset1/2740-2750.LD.png
- EverittSupplementaryDataset1/2750-2760.LD.png
- EverittSupplementaryDataset1/2760-2770.LD.png
- EverittSupplementaryDataset1/2770-2780.LD.png
- EverittSupplementaryDataset1/2780-2790.LD.png
- EverittSupplementaryDataset1/2790-2800.LD.png
- EverittSupplementaryDataset1/2800-2810.LD.png
- EverittSupplementaryDataset1/2810-2820.LD.png
- EverittSupplementaryDataset1/2820-2830.LD.png
- EverittSupplementaryDataset1/2830-2840.LD.png
- EverittSupplementaryDataset1/2840-2850.LD.png
- EverittSupplementaryDataset1/2850-2860.LD.png
- EverittSupplementaryDataset1/2860-2870.LD.png
- EverittSupplementaryDataset1/2870-2880.LD.png
- EverittSupplementaryDataset1/2880-2890.LD.png
- EverittSupplementaryDataset1/2890-2900.LD.png
