# Supplementary material for: Mobile elements drive recombination hotspots in the core genome of Staphylococcus aureus
Source: Nat Commun. 2014 May 23;5:3956. doi: 10.1038/ncomms4956 (PMC4036114; doi:10.1038/ncomms4956)
Supplement: Supplementary Data 2 — Homoplasy rates in the Staphylococcus aureus core genome. Smoothed estimates of the mean, standard deviation and standard error of the mean number of observed homoplasies are provided relative to positions in MRSA252. Smoothed estimates of the mean number of predicted homoplasies based on the negative binomial regression are also included. [file ncomms4956-s3.xlsx]

## Sheet: DatasetS2.v3.txt
Supplementary Data 2 - Homoplasy rates in the Staphylococcus aureus core genome
Position in MRSA252	Smoothed mean number of observed homoplasies	Smoothed standard deviation in the number of observed homoplasies	Smoothed standard error of the mean number of observed homoplasies	Smoothed mean number of predicted homoplasies
50	0.925903	1.22158	0.197017	1.32006
100	0.927106	1.22192	0.196871	1.32096
150	0.930878	1.22554	0.196278	1.32732
200	0.937678	1.23499	0.195209	1.33147
250	0.948885	1.24554	0.19402	1.3393
300	0.965365	1.25694	0.192634	1.34924
350	0.982468	1.2679	0.191525	1.35937
400	0.996594	1.27703	0.190513	1.36959
450	1.00454	1.28303	0.18915	1.38073
500	1.01216	1.2903	0.188126	1.38955
550	1.01976	1.29804	0.18745	1.39733
600	1.03045	1.30618	0.186837	1.40763
650	1.03967	1.3129	0.185798	1.41512
700	1.04635	1.31829	0.184768	1.42016
750	1.05182	1.32375	0.184089	1.42341
800	1.0562	1.33004	0.183483	1.42417
850	1.0598	1.33759	0.18281	1.42377
900	1.06319	1.34501	0.182522	1.4231
950	1.06984	1.35442	0.182219	1.42213
1000	1.07638	1.36412	0.182285	1.42054
1050	1.0832	1.37416	0.182667	1.42005
1100	1.09627	1.38677	0.18272	1.42616
1150	1.11185	1.39952	0.182887	1.43323
1200	1.13018	1.41277	0.183031	1.44137
1250	1.14402	1.42806	0.182984	1.4478
1300	1.15446	1.44049	0.18283	1.45147
1350	1.14974	1.4439	0.180991	1.44334
1400	1.14074	1.44453	0.178969	1.43203
1450	1.13183	1.44509	0.177395	1.42081
1500	1.12204	1.44534	0.176149	1.4096
1550	1.10788	1.44428	0.174783	1.3979
1600	1.09461	1.44328	0.173778	1.38664
1650	1.08542	1.44328	0.172727	1.37754
1700	1.07697	1.44341	0.171737	1.36884
1750	1.06683	1.44296	0.170337	1.3578
1800	1.05744	1.44264	0.169296	1.34727
1850	1.05039	1.44296	0.168401	1.33849
1900	1.04527	1.44384	0.1677	1.3309
1950	1.04493	1.44623	0.166809	1.32616
2000	1.04478	1.4515	0.165955	1.32347
2050	1.04469	1.45771	0.165372	1.32091
2100	1.04713	1.46466	0.164847	1.32008
2150	1.04982	1.47156	0.164685	1.31946
2200	1.05245	1.47829	0.164916	1.31884
2250	1.05502	1.48482	0.165524	1.31824
2300	1.05443	1.4903	0.166108	1.31559
2350	1.05198	1.49509	0.166817	1.31177
2400	1.05123	1.5003	0.167666	1.30915
2450	1.05406	1.50661	0.168437	1.30846
2500	1.0568	1.5127	0.169544	1.30779
2550	1.05512	1.51746	0.170497	1.30316
2600	1.04823	1.51536	0.170814	1.2959
2650	1.02632	1.49843	0.168712	1.2811
2700	1.00624	1.48278	0.166607	1.26909
2750	0.987094	1.4648	0.163434	1.25855
2800	0.968531	1.44668	0.160634	1.24821
2850	0.950229	1.42836	0.158232	1.23803
2900	0.935201	1.41117	0.155952	1.23022
2950	0.921605	1.39441	0.153951	1.22343
3000	0.908663	1.37816	0.152198	1.2161
3050	0.895998	1.36421	0.150426	1.20722
3100	0.884396	1.35109	0.148915	1.19927
3150	0.875743	1.33917	0.147545	1.1921
3200	0.868175	1.3277	0.146458	1.18538
3250	0.860745	1.3163	0.145712	1.17879
3300	0.855226	1.30591	0.145132	1.17264
3350	0.850763	1.29734	0.144505	1.16733
3400	0.845541	1.29095	0.143681	1.15963
3450	0.841588	1.28637	0.142814	1.1522
3500	0.839566	1.28454	0.14206	1.14641
3550	0.839584	1.28682	0.141293	1.14343
3600	0.843986	1.29176	0.140401	1.14315
3650	0.844432	1.2946	0.139183	1.14041
3700	0.844796	1.29747	0.138174	1.13753
3750	0.844722	1.30226	0.137219	1.13624
3800	0.8444	1.30818	0.136378	1.1353
3850	0.844071	1.31421	0.135776	1.13434
3900	0.843735	1.32034	0.135446	1.13336
3950	0.843394	1.32653	0.135416	1.13237
4000	0.843049	1.33276	0.135708	1.13136
4050	0.842703	1.33899	0.136333	1.13035
4100	0.842356	1.34519	0.137297	1.12934
4150	0.842675	1.35166	0.138497	1.12878
4200	0.845956	1.35951	0.139593	1.13007
4250	0.850953	1.36964	0.14053	1.13254
4300	0.855428	1.38311	0.141285	1.13457
4350	0.859918	1.39647	0.142367	1.13661
4400	0.864398	1.40966	0.143786	1.13864
4450	0.868847	1.42263	0.145539	1.14066
4500	0.871177	1.43582	0.147351	1.13938
4550	0.873679	1.44922	0.149321	1.13746
4600	0.878642	1.46363	0.151265	1.13676
4650	0.882694	1.47792	0.152613	1.13897
4700	0.887522	1.49251	0.154032	1.14198
4750	0.892137	1.50799	0.155656	1.14543
4800	0.89839	1.5246	0.157332	1.14961
4850	0.90678	1.54247	0.159012	1.15459
4900	0.914596	1.56439	0.160493	1.16306
4950	0.923624	1.58694	0.1621	1.17225
5000	0.935836	1.61087	0.163595	1.18342
5050	0.949735	1.63526	0.165174	1.19548
5100	0.963576	1.65909	0.167089	1.2075
5150	0.978192	1.68276	0.169216	1.21964
5200	0.993887	1.70642	0.171505	1.23198
5250	1.00663	1.7277	0.173793	1.24276
5300	1.01833	1.74782	0.175574	1.25282
5350	1.03223	1.76871	0.1774	1.26412
5400	1.03678	1.76739	0.176917	1.27305
5450	1.03487	1.75232	0.175338	1.27996
5500	1.03303	1.73837	0.174073	1.2877
5550	1.03126	1.72541	0.173131	1.29608
5600	1.03041	1.71312	0.172479	1.30502
5650	1.03561	1.70508	0.171436	1.31515
5700	1.04402	1.7009	0.170236	1.32698
5750	1.05423	1.69872	0.169144	1.33802
5800	1.06528	1.69953	0.168099	1.34279
5850	1.07626	1.70027	0.167471	1.34753
5900	1.08573	1.69909	0.166949	1.35197
5950	1.08386	1.68331	0.164639	1.35328
6000	1.08068	1.66842	0.162588	1.35409
6050	1.07864	1.65537	0.160529	1.3539
6100	1.08061	1.6441	0.158413	1.35583
6150	1.08257	1.63285	0.156713	1.35775
6200	1.08589	1.62224	0.155256	1.36029
6250	1.08905	1.61188	0.154029	1.36285
6300	1.09124	1.60291	0.15257	1.3664
6350	1.09218	1.59578	0.151068	1.37168
6400	1.08983	1.59103	0.149347	1.37662
6450	1.08889	1.58878	0.147505	1.38254
6500	1.08828	1.58769	0.1457	1.38645
6550	1.09248	1.58845	0.143604	1.39243
6600	1.09668	1.5892	0.141837	1.3984
6650	1.10085	1.58993	0.140418	1.40435
6700	1.10498	1.59065	0.139357	1.41023
6750	1.10905	1.59134	0.138656	1.41602
6800	1.11078	1.59025	0.137696	1.42161
6850	1.11104	1.58862	0.136679	1.42749
6900	1.11014	1.58773	0.135823	1.43403
6950	1.10465	1.58391	0.134751	1.43935
7000	1.09878	1.57983	0.133968	1.44442
7050	1.09308	1.57584	0.133515	1.44935
7100	1.08757	1.57194	0.133363	1.45411
7150	1.08407	1.56885	0.133249	1.45938
7200	1.0807	1.56587	0.133402	1.46446
7250	1.07748	1.56299	0.133787	1.46931
7300	1.06758	1.55131	0.133216	1.47333
7350	1.05742	1.53958	0.132704	1.47702
7400	1.04674	1.52876	0.132257	1.47958
7450	1.0358	1.51825	0.131784	1.48022
7500	1.02581	1.50827	0.131499	1.48098
7550	1.01564	1.4971	0.130823	1.47985
7600	1.01103	1.48865	0.129969	1.48019
7650	1.01129	1.48404	0.1289	1.47881
7700	1.01169	1.48135	0.127873	1.47609
7750	1.01246	1.47933	0.126746	1.47192
7800	1.01421	1.47772	0.125885	1.46814
7850	1.01817	1.47716	0.125191	1.46535
7900	1.0196	1.47724	0.124476	1.4628
7950	1.0217	1.47819	0.123952	1.4601
8000	1.02192	1.47933	0.123543	1.4573
8050	1.01911	1.47976	0.123203	1.45507
8100	1.01748	1.48205	0.123018	1.45214
8150	1.01438	1.48472	0.122923	1.44784
8200	1.01182	1.48785	0.123005	1.44414
8250	1.00934	1.49365	0.123249	1.43911
8300	1.00692	1.50022	0.123742	1.43328
8350	1.00454	1.50663	0.124515	1.42756
8400	1.00068	1.51101	0.12521	1.42252
8450	0.996856	1.51548	0.125714	1.41886
8500	0.982871	1.50906	0.124969	1.41306
8550	0.966679	1.49862	0.12406	1.40676
8600	0.951003	1.48906	0.123397	1.39973
8650	0.938226	1.48128	0.122812	1.39294
8700	0.931814	1.47684	0.122157	1.38796
8750	0.927965	1.47412	0.121598	1.38432
8800	0.924621	1.47245	0.121224	1.38102
8850	0.920037	1.47171	0.121063	1.37655
8900	0.916983	1.47173	0.121117	1.37285
8950	0.916717	1.47311	0.121316	1.37028
9000	0.917054	1.47267	0.121255	1.36859
9050	0.920506	1.47243	0.12098	1.36842
9100	0.92624	1.47449	0.120794	1.36854
9150	0.933626	1.47792	0.120755	1.36929
9200	0.943985	1.48269	0.120804	1.37019
9250	0.955334	1.48883	0.120898	1.36887
9300	0.970952	1.49685	0.120941	1.3665
9350	0.987884	1.50526	0.121158	1.36395
9400	1.00555	1.51376	0.121609	1.3613
9450	1.02474	1.52264	0.122234	1.35971
9500	1.04441	1.53144	0.123129	1.35818
9550	1.06686	1.54099	0.124093	1.35691
9600	1.08972	1.55031	0.125335	1.35572
9650	1.11323	1.56034	0.126661	1.35403
9700	1.13546	1.57088	0.12815	1.35211
9750	1.1578	1.58122	0.12993	1.35032
9800	1.17861	1.59102	0.131776	1.34924
9850	1.1967	1.59697	0.133349	1.34782
9900	1.2114	1.59721	0.134564	1.34465
9950	1.22503	1.59862	0.13578	1.34084
10000	1.23956	1.60336	0.137104	1.33985
10050	1.2533	1.60902	0.138404	1.33819
10100	1.26579	1.61828	0.139445	1.33799
10150	1.27495	1.62858	0.140023	1.33963
10200	1.27347	1.63107	0.139702	1.33642
10250	1.26138	1.62393	0.138415	1.32869
10300	1.25006	1.61697	0.137249	1.32082
10350	1.23935	1.61075	0.136187	1.31244
10400	1.2283	1.60424	0.135388	1.30381
10450	1.21697	1.59745	0.134876	1.29495
10500	1.20682	1.5908	0.134527	1.28628
10550	1.19788	1.58433	0.134349	1.27791
10600	1.19026	1.57809	0.134342	1.27008
10650	1.18644	1.57283	0.134256	1.2637
10700	1.18356	1.56774	0.134394	1.2575
10750	1.18065	1.56257	0.134863	1.25123
10800	1.17798	1.55846	0.135544	1.24589
10850	1.17662	1.55477	0.136416	1.24134
10900	1.17758	1.55172	0.137394	1.2378
10950	1.18127	1.55068	0.138352	1.23543
11000	1.18671	1.55111	0.139422	1.23355
11050	1.19306	1.55246	0.140623	1.23297
11100	1.20202	1.55771	0.141568	1.23539
11150	1.21182	1.56526	0.142598	1.23874
11200	1.2224	1.57542	0.143609	1.24065
11250	1.23284	1.58791	0.144674	1.24251
11300	1.24392	1.60201	0.145944	1.24456
11350	1.2538	1.6134	0.14697	1.24584
11400	1.25282	1.60939	0.146487	1.24259
11450	1.25182	1.60528	0.146344	1.23926
11500	1.2508	1.60108	0.146558	1.23588
11550	1.25003	1.59762	0.147046	1.23293
11600	1.24944	1.59473	0.147833	1.23031
11650	1.2508	1.59556	0.148381	1.22743
11700	1.25219	1.59553	0.148451	1.22386
11750	1.25207	1.59329	0.147785	1.2197
11800	1.25219	1.59247	0.147243	1.21602
11850	1.25123	1.59306	0.14678	1.21117
11900	1.25125	1.59499	0.146396	1.20764
11950	1.25306	1.59741	0.146111	1.20504
12000	1.25491	1.59987	0.146164	1.20239
12050	1.25734	1.60405	0.146302	1.20074
12100	1.26027	1.60967	0.146563	1.19953
12150	1.26333	1.61563	0.147138	1.1984
12200	1.26722	1.623	0.147809	1.19778
12250	1.26476	1.61992	0.147149	1.19335
12300	1.26131	1.61555	0.146689	1.18834
12350	1.25641	1.61	0.146095	1.18359
12400	1.24948	1.60336	0.145173	1.17963
12450	1.24138	1.59757	0.144359	1.17679
12500	1.23325	1.5917	0.143898	1.17394
12550	1.22514	1.58578	0.143788	1.1711
12600	1.21931	1.58042	0.143688	1.16871
12650	1.21391	1.57561	0.143811	1.16668
12700	1.20886	1.5719	0.144081	1.16532
12750	1.20483	1.56861	0.144266	1.16395
12800	1.20112	1.56575	0.144102	1.16215
12850	1.19867	1.56328	0.144032	1.16096
12900	1.19597	1.56115	0.143533	1.15847
12950	1.19734	1.56013	0.142844	1.15836
13000	1.1944	1.55716	0.141499	1.16004
13050	1.19155	1.55447	0.140468	1.16194
13100	1.19016	1.55377	0.139361	1.16451
13150	1.19057	1.5554	0.138073	1.16896
13200	1.19118	1.55782	0.136979	1.17411
13250	1.19179	1.56022	0.136227	1.17921
13300	1.19239	1.56259	0.135819	1.18424
13350	1.19298	1.56491	0.135749	1.18919
13400	1.19355	1.56717	0.136	1.19402
13450	1.19433	1.56943	0.136516	1.19882
13500	1.19705	1.57217	0.137037	1.20427
13550	1.19658	1.57438	0.137468	1.20603
13600	1.19621	1.57738	0.13803	1.20844
13650	1.19748	1.58117	0.138606	1.21186
13700	1.19928	1.58499	0.139376	1.21541
13750	1.20107	1.58913	0.140263	1.21933
13800	1.2046	1.5953	0.140914	1.22554
13850	1.21104	1.60246	0.141495	1.23303
13900	1.21724	1.60931	0.14235	1.24026
13950	1.22382	1.61601	0.143391	1.24735
14000	1.23138	1.62273	0.144541	1.25445
14050	1.24041	1.62959	0.145751	1.2622
14100	1.25348	1.63798	0.146745	1.2712
14150	1.27003	1.64859	0.147603	1.28063
14200	1.28725	1.66078	0.148595	1.29088
14250	1.30571	1.67302	0.149514	1.30193
14300	1.3216	1.68572	0.149866	1.31292
14350	1.34136	1.7006	0.150191	1.32661
14400	1.35906	1.71291	0.150587	1.34012
14450	1.37182	1.72008	0.150736	1.35285
14500	1.38286	1.72756	0.150988	1.36567
14550	1.3923	1.73302	0.151116	1.37762
14600	1.40387	1.73932	0.151447	1.38977
14650	1.41114	1.74509	0.151808	1.40101
14700	1.41988	1.75104	0.15242	1.41283
14750	1.42472	1.74898	0.152141	1.42293
14800	1.42371	1.73999	0.150942	1.43054
14850	1.42635	1.73338	0.149877	1.43725
14900	1.43538	1.72997	0.148753	1.4454
14950	1.44711	1.72804	0.147788	1.4548
15000	1.46068	1.72632	0.147056	1.4651
15050	1.47446	1.72477	0.146659	1.47574
15100	1.48575	1.72535	0.146259	1.48551
15150	1.49746	1.7291	0.145791	1.49274
15200	1.50916	1.73334	0.145542	1.49861
15250	1.51998	1.73835	0.145543	1.50349
15300	1.52824	1.74555	0.145622	1.5048
15350	1.53666	1.7545	0.145786	1.50715
15400	1.5463	1.76491	0.146002	1.51088
15450	1.55601	1.77535	0.146554	1.51463
15500	1.56584	1.7864	0.147133	1.51783
15550	1.57267	1.79862	0.14773	1.52074
15600	1.57358	1.8109	0.148086	1.52162
15650	1.57328	1.82336	0.148432	1.52185
15700	1.57551	1.83622	0.148898	1.5237
15750	1.57887	1.84985	0.149342	1.52604
15800	1.58184	1.86363	0.150074	1.52821
15850	1.58818	1.87789	0.150842	1.53215
15900	1.59555	1.89222	0.151874	1.53652
15950	1.60304	1.9064	0.153258	1.54096
16000	1.61258	1.92071	0.154802	1.54659
16050	1.62203	1.93473	0.156699	1.55218
16100	1.632	1.94853	0.158872	1.558
16150	1.64248	1.9608	0.160654	1.56293
16200	1.6511	1.97231	0.16211	1.56514
16250	1.66282	1.98503	0.16363	1.56923
16300	1.6736	1.99796	0.165426	1.57194
16350	1.68334	2.01093	0.167503	1.57311
16400	1.68847	2.02062	0.169468	1.57409
16450	1.68744	2.02332	0.170311	1.57422
16500	1.67611	2.02233	0.170484	1.56405
16550	1.6593	2.01621	0.169826	1.55218
16600	1.63564	2.00301	0.168547	1.53602
16650	1.61012	1.98514	0.167074	1.51956
16700	1.58452	1.96715	0.165952	1.50246
16750	1.55775	1.95067	0.164964	1.48115
16800	1.53194	1.93506	0.164155	1.45849
16850	1.51099	1.92119	0.163371	1.43941
16900	1.49413	1.90906	0.162673	1.42337
16950	1.4811	1.89848	0.161981	1.4088
17000	1.46949	1.88923	0.161431	1.39463
17050	1.4577	1.88265	0.161049	1.38262
17100	1.44557	1.8781	0.160928	1.37148
17150	1.43662	1.87632	0.160798	1.36363
17200	1.43086	1.87647	0.160277	1.35957
17250	1.4279	1.8787	0.159843	1.35775
17300	1.42664	1.88151	0.15963	1.35699
17350	1.42342	1.88247	0.159344	1.35565
17400	1.41929	1.88255	0.159214	1.35401
17450	1.40991	1.87579	0.158749	1.35112
17500	1.40008	1.86596	0.158085	1.34832
17550	1.39172	1.85638	0.157658	1.34616
17600	1.38396	1.84692	0.157534	1.34417
17650	1.37801	1.83941	0.157441	1.34085
17700	1.37151	1.83465	0.157287	1.33876
17750	1.36337	1.83379	0.15684	1.33566
17800	1.35568	1.83428	0.156277	1.33055
17850	1.34875	1.83505	0.155969	1.32589
17900	1.34277	1.83615	0.155914	1.3218
17950	1.3385	1.83784	0.156053	1.31861
18000	1.33841	1.84092	0.156132	1.3178
18050	1.34245	1.84538	0.156144	1.31958
18100	1.34693	1.85047	0.15645	1.32083
18150	1.35217	1.85804	0.156715	1.31894
18200	1.35958	1.86656	0.157074	1.3177
18250	1.3673	1.87629	0.157569	1.3149
18300	1.3752	1.88754	0.15823	1.31199
18350	1.38528	1.89989	0.158971	1.31059
18400	1.39582	1.91235	0.160054	1.30939
18450	1.40643	1.92473	0.161535	1.30819
18500	1.41731	1.9376	0.163325	1.30756
18550	1.43107	1.95197	0.165073	1.30902
18600	1.44702	1.96681	0.166948	1.31163
18650	1.46337	1.98187	0.169088	1.31442
18700	1.48067	1.99828	0.171246	1.31777
18750	1.49987	2.0149	0.173561	1.32223
18800	1.52084	2.03161	0.176039	1.32752
18850	1.54244	2.04802	0.17879	1.33311
18900	1.56447	2.06553	0.181277	1.33687
18950	1.57518	2.07161	0.182223	1.33647
19000	1.57989	2.0699	0.182358	1.33455
19050	1.58386	2.06936	0.182802	1.33201
19100	1.58493	2.071	0.183334	1.33118
19150	1.58201	2.07204	0.183534	1.32935
19200	1.57768	2.07383	0.183868	1.32786
19250	1.56581	2.06109	0.18317	1.32484
19300	1.54802	2.03936	0.181581	1.32143
19350	1.53165	2.02123	0.179853	1.31817
19400	1.51792	2.00365	0.17832	1.31619
19450	1.50529	1.98666	0.177092	1.31494
19500	1.49615	1.97198	0.175687	1.31457
19550	1.48019	1.95187	0.173174	1.31066
19600	1.46335	1.93051	0.170949	1.30641
19650	1.44872	1.90939	0.168915	1.30248
19700	1.43397	1.88973	0.167094	1.29913
19750	1.41869	1.87293	0.165342	1.29628
19800	1.40418	1.85755	0.163812	1.2928
19850	1.38979	1.84217	0.16265	1.28913
19900	1.37538	1.82799	0.161673	1.28657
19950	1.3636	1.81458	0.160823	1.28484
20000	1.35199	1.80286	0.160037	1.28167
20050	1.33973	1.79244	0.159414	1.27933
20100	1.32875	1.78231	0.159064	1.27716
20150	1.32447	1.77446	0.158511	1.27639
20200	1.31974	1.76712	0.158107	1.27452
20250	1.3132	1.75885	0.157749	1.27106
20300	1.30775	1.75088	0.157683	1.26766
20350	1.30251	1.74339	0.15795	1.26479
20400	1.29773	1.73704	0.158493	1.26316
20450	1.29564	1.73346	0.159122	1.26273
20500	1.2944	1.73058	0.160035	1.26202
20550	1.30317	1.73215	0.160585	1.2656
20600	1.31099	1.73721	0.16077	1.27194
20650	1.32053	1.74596	0.161076	1.28198
20700	1.33813	1.75703	0.161191	1.29718
20750	1.35995	1.77023	0.161292	1.31572
20800	1.37902	1.77766	0.1611	1.33378
20850	1.3914	1.77271	0.159963	1.35016
20900	1.40015	1.76699	0.158813	1.36345
20950	1.40593	1.76059	0.157694	1.37476
21000	1.41017	1.7562	0.156661	1.38703
21050	1.41652	1.7522	0.155762	1.40012
21100	1.42402	1.74832	0.155112	1.41375
21150	1.43393	1.74591	0.154497	1.42719
21200	1.44444	1.74426	0.154132	1.44156
21250	1.45453	1.74451	0.153856	1.4565
21300	1.46105	1.74332	0.153554	1.46903
21350	1.46787	1.74345	0.153318	1.47909
21400	1.47544	1.74473	0.153282	1.48952
21450	1.48307	1.74599	0.153626	1.50001
21500	1.4902	1.74802	0.154229	1.51029
21550	1.49727	1.75165	0.154973	1.52067
21600	1.50401	1.757	0.155842	1.53229
21650	1.51093	1.7626	0.157048	1.54415
21700	1.51936	1.77049	0.158293	1.55368
21750	1.5312	1.77996	0.159458	1.56575
21800	1.54314	1.78949	0.160973	1.57802
21850	1.55308	1.79865	0.162664	1.58874
21900	1.55815	1.80704	0.164238	1.59581
21950	1.5625	1.81582	0.165922	1.60144
22000	1.56007	1.81863	0.166725	1.60199
22050	1.54944	1.81487	0.166772	1.59671
22100	1.53715	1.8135	0.166316	1.58467
22150	1.52461	1.81257	0.16568	1.5713
22200	1.51279	1.81147	0.165055	1.55867
22250	1.50094	1.81028	0.164832	1.54601
22300	1.48913	1.80902	0.165013	1.53338
22350	1.47992	1.81102	0.165016	1.52396
22400	1.47314	1.81351	0.165186	1.51594
22450	1.4664	1.81596	0.165763	1.50795
22500	1.46019	1.81924	0.166642	1.50084
22550	1.45511	1.82444	0.167708	1.49564
22600	1.45009	1.82955	0.169159	1.49049
22650	1.44562	1.83546	0.170891	1.48624
22700	1.44254	1.842	0.172843	1.48278
22750	1.44293	1.8502	0.17473	1.48041
22800	1.44775	1.85805	0.175792	1.47901
22850	1.44265	1.85205	0.175051	1.47335
22900	1.4382	1.84724	0.174656	1.46779
22950	1.43589	1.8432	0.174521	1.46309
23000	1.43183	1.842	0.174492	1.45394
23050	1.42716	1.84134	0.174808	1.44414
23100	1.42547	1.84288	0.175289	1.43661
23150	1.42523	1.84604	0.175801	1.42983
23200	1.42352	1.85205	0.176247	1.42258
23250	1.42629	1.86058	0.176699	1.41676
23300	1.43085	1.86965	0.177446	1.41137
23350	1.4265	1.86806	0.177139	1.4031
23400	1.42058	1.86759	0.17706	1.3935
23450	1.41442	1.86736	0.177395	1.38347
23500	1.40317	1.86399	0.177495	1.37425
23550	1.39388	1.86165	0.177701	1.36608
23600	1.38538	1.86124	0.178189	1.35668
23650	1.37808	1.862	0.178976	1.34773
23700	1.37226	1.86322	0.180086	1.33915
23750	1.3678	1.86617	0.181377	1.33079
23800	1.36695	1.87114	0.182686	1.32409
23850	1.37074	1.88136	0.183542	1.32167
23900	1.37094	1.88914	0.183329	1.31733
23950	1.37124	1.89554	0.182929	1.31359
24000	1.37503	1.90364	0.182508	1.31177
24050	1.37767	1.90709	0.180912	1.31306
24100	1.37598	1.90433	0.178665	1.31451
24150	1.37423	1.90146	0.176635	1.31601
24200	1.37242	1.89849	0.17487	1.31757
24250	1.37056	1.89543	0.173414	1.31917
24300	1.36865	1.89228	0.172307	1.32081
24350	1.36671	1.88907	0.171584	1.32248
24400	1.36423	1.88878	0.170636	1.32193
24450	1.36165	1.88915	0.169928	1.32098
24500	1.35904	1.88952	0.169622	1.32002
24550	1.3564	1.88989	0.169733	1.31905
24600	1.35376	1.89026	0.170268	1.31808
24650	1.35112	1.89062	0.171222	1.31711
24700	1.34849	1.89097	0.172578	1.31615
24750	1.3459	1.89132	0.17431	1.3152
24800	1.34918	1.89368	0.1755	1.31777
24850	1.35779	1.89785	0.176278	1.32338
24900	1.36633	1.90193	0.177473	1.32894
24950	1.37626	1.90641	0.178844	1.3349
25000	1.38748	1.91158	0.180355	1.34132
25050	1.3991	1.91801	0.182017	1.34815
25100	1.40595	1.92285	0.183529	1.35241
25150	1.41313	1.92854	0.185054	1.35603
25200	1.42619	1.93719	0.186035	1.36053
25250	1.44223	1.94825	0.186816	1.36667
25300	1.46531	1.96439	0.186829	1.37623
25350	1.49004	1.98079	0.187021	1.38625
25400	1.51468	1.99668	0.187615	1.39624
25450	1.54233	2.01557	0.18797	1.40687
25500	1.57189	2.03494	0.188399	1.41769
25550	1.60211	2.0552	0.188936	1.4274
25600	1.6239	2.07285	0.188824	1.43436
25650	1.64479	2.08964	0.189025	1.44104
25700	1.66547	2.10592	0.189645	1.44765
25750	1.68865	2.12229	0.190314	1.45517
25800	1.70839	2.13585	0.19069	1.46116
25850	1.72456	2.14695	0.190809	1.46544
25900	1.74043	2.15767	0.191369	1.46964
25950	1.75655	2.16828	0.192246	1.47411
26000	1.77449	2.18085	0.192938	1.48001
26050	1.79473	2.1962	0.193472	1.48835
26100	1.81089	2.2084	0.193976	1.49574
26150	1.82612	2.21828	0.194107	1.50328
26200	1.84097	2.22777	0.194676	1.51063
26250	1.85694	2.23714	0.195478	1.51852
26300	1.8714	2.2454	0.196114	1.52563
26350	1.89059	2.25389	0.196177	1.53444
26400	1.91073	2.26221	0.196521	1.54354
26450	1.93051	2.27045	0.197223	1.55276
26500	1.94951	2.28103	0.197232	1.56221
26550	1.9662	2.29324	0.19671	1.56845
26600	1.97458	2.29668	0.195288	1.57263
26650	1.97908	2.29019	0.193062	1.57627
26700	1.98357	2.28433	0.191253	1.57948
26750	1.98791	2.28112	0.189557	1.58183
26800	1.99214	2.2802	0.188013	1.5844
26850	1.99653	2.27954	0.186926	1.58703
26900	2.0008	2.27889	0.186311	1.58959
26950	2.0123	2.27919	0.185436	1.59537
27000	2.02227	2.2799	0.184678	1.59916
27050	2.03283	2.28172	0.18417	1.60269
27100	2.04464	2.2848	0.183895	1.60703
27150	2.05962	2.28934	0.183672	1.6125
27200	2.07691	2.29477	0.183586	1.61923
27250	2.09588	2.30126	0.183421	1.62692
27300	2.12089	2.30915	0.182909	1.63682
27350	2.14526	2.318	0.182647	1.64549
27400	2.16728	2.32844	0.182326	1.65236
27450	2.1866	2.33806	0.182219	1.65775
27500	2.20093	2.34749	0.182106	1.65984
27550	2.2135	2.3583	0.182195	1.66009
27600	2.22582	2.36934	0.182586	1.65988
27650	2.23978	2.38005	0.183211	1.66084
27700	2.25205	2.38959	0.183725	1.66005
27750	2.25361	2.38591	0.182707	1.65525
27800	2.2628	2.38344	0.181318	1.65429
27850	2.27485	2.3812	0.179949	1.65446
27900	2.28427	2.37767	0.178796	1.65347
27950	2.29816	2.37435	0.177769	1.6545
28000	2.31704	2.37138	0.176814	1.65787
28050	2.3382	2.37007	0.175872	1.66164
28100	2.36042	2.36971	0.175215	1.66493
28150	2.38074	2.37004	0.174835	1.66801
28200	2.40134	2.37261	0.174707	1.67306
28250	2.41853	2.37574	0.17465	1.67862
28300	2.42988	2.37366	0.174182	1.68267
28350	2.43981	2.37217	0.173475	1.68522
28400	2.45124	2.37182	0.173033	1.68854
28450	2.46137	2.36742	0.172323	1.69136
28500	2.47349	2.36222	0.171736	1.69504
28550	2.48332	2.35627	0.170997	1.69806
28600	2.48206	2.34562	0.16959	1.69668
28650	2.48296	2.33732	0.168387	1.69712
28700	2.48497	2.3309	0.167484	1.69869
28750	2.48831	2.32518	0.166926	1.70123
28800	2.49244	2.32036	0.166641	1.70469
28850	2.49698	2.31629	0.166476	1.70791
28900	2.50107	2.31296	0.166567	1.71062
28950	2.50226	2.30899	0.166725	1.71259
29000	2.4942	2.29988	0.166342	1.71178
29050	2.48496	2.29237	0.165871	1.7104
29100	2.47254	2.28158	0.164967	1.70755
29150	2.46457	2.27211	0.164031	1.70576
29200	2.45565	2.26311	0.163187	1.70328
29250	2.44478	2.25606	0.16216	1.69936
29300	2.43463	2.24758	0.160823	1.696
29350	2.42703	2.24015	0.15929	1.69607
29400	2.41835	2.2352	0.157879	1.6967
29450	2.40798	2.23001	0.156577	1.69597
29500	2.3958	2.22272	0.155177	1.69441
29550	2.3834	2.21595	0.15405	1.69255
29600	2.3717	2.21027	0.153146	1.69056
29650	2.35876	2.20545	0.152465	1.68755
29700	2.34475	2.20082	0.152047	1.68371
29750	2.33062	2.1967	0.151674	1.67948
29800	2.31233	2.18991	0.151155	1.67376
29850	2.28744	2.18085	0.150426	1.66422
29900	2.26314	2.17184	0.149943	1.6543
29950	2.24157	2.16438	0.149359	1.64626
30000	2.21722	2.15718	0.148857	1.6374
30050	2.19374	2.14962	0.148634	1.62886
30100	2.17258	2.14272	0.148529	1.62135
30150	2.15522	2.13565	0.148498	1.61547
30200	2.14222	2.12916	0.148497	1.61189
30250	2.13159	2.12476	0.1486	1.6108
30300	2.11919	2.11852	0.1488	1.60898
30350	2.10376	2.10881	0.148743	1.60625
30400	2.08915	2.09799	0.148436	1.60447
30450	2.07833	2.08951	0.148025	1.60486
30500	2.07032	2.08231	0.147634	1.60603
30550	2.0643	2.07635	0.147402	1.60764
30600	2.05939	2.07508	0.147072	1.61037
30650	2.04801	2.07122	0.146281	1.61039
30700	2.03248	2.06422	0.145251	1.6075
30750	2.01906	2.05771	0.144329	1.60591
30800	2.0066	2.0507	0.143513	1.6041
30850	1.99309	2.04272	0.14279	1.6009
30900	1.9795	2.03458	0.14241	1.59768
30950	1.96512	2.02688	0.142298	1.59338
31000	1.95228	2.01931	0.142364	1.58953
31050	1.94358	2.01183	0.142466	1.5877
31100	1.93778	2.00507	0.14268	1.58745
31150	1.93661	2.00063	0.142758	1.59032
31200	1.93856	2.00042	0.142658	1.59725
31250	1.94393	2.00243	0.142612	1.60636
31300	1.95155	2.00503	0.142591	1.61644
31350	1.95973	2.00836	0.14271	1.62664
31400	1.96438	2.00778	0.142715	1.63552
31450	1.96789	2.006	0.142956	1.64398
31500	1.97179	2.00516	0.143433	1.6527
31550	1.97695	2.00568	0.144044	1.66207
31600	1.98231	2.00744	0.144789	1.67242
31650	1.98334	2.00853	0.145328	1.682
31700	1.98348	2.0111	0.146052	1.68947
31750	1.9782	2.0103	0.146485	1.69546
31800	1.96935	2.00937	0.146661	1.6996
31850	1.96051	2.00993	0.147024	1.70415
31900	1.95185	2.01116	0.147677	1.70793
31950	1.94295	2.01234	0.148426	1.7111
32000	1.92898	2.0116	0.148979	1.71196
32050	1.91518	2.01106	0.149517	1.71379
32100	1.90399	2.01163	0.150213	1.71755
32150	1.89526	2.01409	0.151064	1.72283
32200	1.88925	2.01895	0.15202	1.72969
32250	1.88195	2.02145	0.152765	1.73836
32300	1.87752	2.02525	0.153658	1.7475
32350	1.87883	2.03261	0.154468	1.75857
32400	1.87866	2.03535	0.154945	1.77123
32450	1.87608	2.03358	0.155222	1.78477
32500	1.87561	2.03381	0.155652	1.8001
32550	1.87451	2.03461	0.156419	1.81515
32600	1.87056	2.03594	0.157375	1.82745
32650	1.85944	2.03677	0.15811	1.83543
32700	1.84599	2.03783	0.1591	1.84032
32750	1.83376	2.03942	0.160322	1.84559
32800	1.81901	2.04122	0.161713	1.85004
32850	1.80618	2.04326	0.163224	1.85358
32900	1.79779	2.04667	0.164904	1.85919
32950	1.79485	2.05167	0.166723	1.8686
33000	1.78789	2.05502	0.168563	1.87565
33050	1.77326	2.05697	0.169869	1.87922
33100	1.76102	2.05976	0.171426	1.88429
33150	1.7502	2.06191	0.173037	1.88945
33200	1.7452	2.06546	0.174421	1.89694
33250	1.7388	2.06501	0.17533	1.90577
33300	1.73292	2.0616	0.175777	1.91657
33350	1.7306	2.05927	0.176364	1.92785
33400	1.7311	2.0587	0.177122	1.93747
33450	1.73271	2.05796	0.177845	1.94495
33500	1.73241	2.05622	0.178805	1.95128
33550	1.72913	2.05227	0.179887	1.95576
33600	1.72265	2.04704	0.180952	1.9572
33650	1.71891	2.04299	0.182205	1.96089
33700	1.71497	2.03871	0.183934	1.96478
33750	1.70902	2.03508	0.186021	1.96717
33800	1.70505	2.03264	0.188363	1.97171
33850	1.69477	2.02402	0.190358	1.9745
33900	1.68411	2.01232	0.192278	1.97762
33950	1.67703	2.00158	0.194315	1.9821
34000	1.67327	1.99514	0.196359	1.98414
34050	1.67277	1.99492	0.197816	1.98431
34100	1.67178	1.99413	0.198065	1.98311
34150	1.67178	1.99413	0.198065	1.98311
34200	1.67178	1.99413	0.198065	1.98311
34250	1.67178	1.99413	0.198065	1.98311
34300	1.67178	1.99413	0.198065	1.98311
34350	1.67178	1.99413	0.198065	1.98311
34400	1.67178	1.99413	0.198065	1.98311
34450	1.67178	1.99413	0.198065	1.98311
34500	1.67178	1.99413	0.198065	1.98311
34550	1.67178	1.99413	0.198065	1.98311
34600	1.67178	1.99413	0.198065	1.98311
34650	1.67178	1.99413	0.198065	1.98311
34700	1.67178	1.99413	0.198065	1.98311
34750	1.67178	1.99413	0.198065	1.98311
34800	1.67178	1.99413	0.198065	1.98311
34850	1.67178	1.99413	0.198065	1.98311
34900	1.67178	1.99413	0.198065	1.98311
34950	1.67178	1.99413	0.198065	1.98311
35000	1.67178	1.99413	0.198065	1.98311
35050	1.67178	1.99413	0.198065	1.98311
35100	1.67178	1.99413	0.198065	1.98311
35150	1.67178	1.99413	0.198065	1.98311
35200	1.67178	1.99413	0.198065	1.98311
35250	1.67178	1.99413	0.198065	1.98311
35300	1.67178	1.99413	0.198065	1.98311
35350	1.67178	1.99413	0.198065	1.98311
35400	1.67178	1.99413	0.198065	1.98311
35450	1.67178	1.99413	0.198065	1.98311
35500	1.67178	1.99413	0.198065	1.98311
35550	1.67178	1.99413	0.198065	1.98311
35600	1.67178	1.99413	0.198065	1.98311
35650	1.67178	1.99413	0.198065	1.98311
35700	1.67178	1.99413	0.198065	1.98311
35750	1.67178	1.99413	0.198065	1.98311
35800	1.67178	1.99413	0.198065	1.98311
35850	1.67178	1.99413	0.198065	1.98311
35900	1.67178	1.99413	0.198065	1.98311
35950	1.67178	1.99413	0.198065	1.98311
36000	1.67178	1.99413	0.198065	1.98311
36050	1.67178	1.99413	0.198065	1.98311
36100	1.67178	1.99413	0.198065	1.98311
36150	1.67178	1.99413	0.198065	1.98311
36200	1.67178	1.99413	0.198065	1.98311
36250	1.67178	1.99413	0.198065	1.98311
36300	1.67178	1.99413	0.198065	1.98311
36350	1.67178	1.99413	0.198065	1.98311
36400	1.67178	1.99413	0.198065	1.98311
36450	1.67178	1.99413	0.198065	1.98311
36500	1.67178	1.99413	0.198065	1.98311
36550	1.67178	1.99413	0.198065	1.98311
36600	1.67178	1.99413	0.198065	1.98311
36650	1.67178	1.99413	0.198065	1.98311
36700	1.67178	1.99413	0.198065	1.98311
36750	1.67178	1.99413	0.198065	1.98311
36800	1.67178	1.99413	0.198065	1.98311
36850	1.67178	1.99413	0.198065	1.98311
36900	1.67178	1.99413	0.198065	1.98311
36950	1.67178	1.99413	0.198065	1.98311
37000	1.67178	1.99413	0.198065	1.98311
37050	1.67178	1.99413	0.198065	1.98311
37100	1.67178	1.99413	0.198065	1.98311
37150	1.67178	1.99413	0.198065	1.98311
37200	1.67178	1.99413	0.198065	1.98311
37250	1.67178	1.99413	0.198065	1.98311
37300	1.67178	1.99413	0.198065	1.98311
37350	1.67178	1.99413	0.198065	1.98311
37400	1.67178	1.99413	0.198065	1.98311
37450	1.67178	1.99413	0.198065	1.98311
37500	1.67178	1.99413	0.198065	1.98311
37550	1.67178	1.99413	0.198065	1.98311
37600	1.67178	1.99413	0.198065	1.98311
37650	1.67178	1.99413	0.198065	1.98311
37700	1.67178	1.99413	0.198065	1.98311
37750	1.67178	1.99413	0.198065	1.98311
37800	1.67178	1.99413	0.198065	1.98311
37850	1.67178	1.99413	0.198065	1.98311
37900	1.67178	1.99413	0.198065	1.98311
37950	1.67178	1.99413	0.198065	1.98311
38000	1.67178	1.99413	0.198065	1.98311
38050	1.67178	1.99413	0.198065	1.98311
38100	1.67178	1.99413	0.198065	1.98311
38150	1.67178	1.99413	0.198065	1.98311
38200	1.67178	1.99413	0.198065	1.98311
38250	1.67178	1.99413	0.198065	1.98311
38300	1.67178	1.99413	0.198065	1.98311
38350	1.67178	1.99413	0.198065	1.98311
38400	1.67178	1.99413	0.198065	1.98311
38450	1.67178	1.99413	0.198065	1.98311
38500	1.67178	1.99413	0.198065	1.98311
38550	1.67178	1.99413	0.198065	1.98311
38600	1.67178	1.99413	0.198065	1.98311
38650	1.67178	1.99413	0.198065	1.98311
38700	1.67178	1.99413	0.198065	1.98311
38750	1.67178	1.99413	0.198065	1.98311
38800	1.67178	1.99413	0.198065	1.98311
38850	1.67178	1.99413	0.198065	1.98311
38900	1.67178	1.99413	0.198065	1.98311
38950	1.67178	1.99413	0.198065	1.98311
39000	1.67178	1.99413	0.198065	1.98311
39050	1.67178	1.99413	0.198065	1.98311
39100	1.67178	1.99413	0.198065	1.98311
39150	1.67178	1.99413	0.198065	1.98311
39200	1.67178	1.99413	0.198065	1.98311
39250	1.67178	1.99413	0.198065	1.98311
39300	1.67178	1.99413	0.198065	1.98311
39350	1.67178	1.99413	0.198065	1.98311
39400	1.67178	1.99413	0.198065	1.98311
39450	1.67178	1.99413	0.198065	1.98311
39500	1.67178	1.99413	0.198065	1.98311
39550	1.67178	1.99413	0.198065	1.98311
39600	1.67178	1.99413	0.198065	1.98311
39650	1.67178	1.99413	0.198065	1.98311
39700	1.67178	1.99413	0.198065	1.98311
39750	1.67178	1.99413	0.198065	1.98311
39800	1.67178	1.99413	0.198065	1.98311
39850	1.67178	1.99413	0.198065	1.98311
39900	1.67178	1.99413	0.198065	1.98311
39950	1.67178	1.99413	0.198065	1.98311
40000	1.67178	1.99413	0.198065	1.98311
40050	1.67178	1.99413	0.198065	1.98311
40100	1.67178	1.99413	0.198065	1.98311
40150	1.67178	1.99413	0.198065	1.98311
40200	1.67178	1.99413	0.198065	1.98311
40250	1.67178	1.99413	0.198065	1.98311
40300	1.67178	1.99413	0.198065	1.98311
40350	1.67178	1.99413	0.198065	1.98311
40400	1.67178	1.99413	0.198065	1.98311
40450	1.67178	1.99413	0.198065	1.98311
40500	1.67178	1.99413	0.198065	1.98311
40550	1.67178	1.99413	0.198065	1.98311
40600	1.67178	1.99413	0.198065	1.98311
40650	1.67178	1.99413	0.198065	1.98311
40700	1.67178	1.99413	0.198065	1.98311
40750	1.67178	1.99413	0.198065	1.98311
40800	1.67178	1.99413	0.198065	1.98311
40850	1.67178	1.99413	0.198065	1.98311
40900	1.67178	1.99413	0.198065	1.98311
40950	1.67178	1.99413	0.198065	1.98311
41000	1.67178	1.99413	0.198065	1.98311
41050	1.67178	1.99413	0.198065	1.98311
41100	1.67178	1.99413	0.198065	1.98311
41150	1.67178	1.99413	0.198065	1.98311
41200	1.67178	1.99413	0.198065	1.98311
41250	1.67178	1.99413	0.198065	1.98311
41300	1.67178	1.99413	0.198065	1.98311
41350	1.67178	1.99413	0.198065	1.98311
41400	1.67178	1.99413	0.198065	1.98311
41450	1.67178	1.99413	0.198065	1.98311
41500	1.67178	1.99413	0.198065	1.98311
41550	1.67178	1.99413	0.198065	1.98311
41600	1.67178	1.99413	0.198065	1.98311
41650	1.67178	1.99413	0.198065	1.98311
41700	1.67178	1.99413	0.198065	1.98311
41750	1.67178	1.99413	0.198065	1.98311
41800	1.67178	1.99413	0.198065	1.98311
41850	1.67178	1.99413	0.198065	1.98311
41900	1.67178	1.99413	0.198065	1.98311
41950	1.67178	1.99413	0.198065	1.98311
42000	1.67178	1.99413	0.198065	1.98311
42050	1.67178	1.99413	0.198065	1.98311
42100	1.67178	1.99413	0.198065	1.98311
42150	1.67178	1.99413	0.198065	1.98311
42200	1.67178	1.99413	0.198065	1.98311
42250	1.67178	1.99413	0.198065	1.98311
42300	1.67178	1.99413	0.198065	1.98311
42350	1.67178	1.99413	0.198065	1.98311
42400	1.67178	1.99413	0.198065	1.98311
42450	1.67178	1.99413	0.198065	1.98311
42500	1.67178	1.99413	0.198065	1.98311
42550	1.67178	1.99413	0.198065	1.98311
42600	1.67178	1.99413	0.198065	1.98311
42650	1.67178	1.99413	0.198065	1.98311
42700	1.67178	1.99413	0.198065	1.98311
42750	1.67178	1.99413	0.198065	1.98311
42800	1.67178	1.99413	0.198065	1.98311
42850	1.67178	1.99413	0.198065	1.98311
42900	1.67178	1.99413	0.198065	1.98311
42950	1.67178	1.99413	0.198065	1.98311
43000	1.67178	1.99413	0.198065	1.98311
43050	1.67178	1.99413	0.198065	1.98311
43100	1.67178	1.99413	0.198065	1.98311
43150	1.67178	1.99413	0.198065	1.98311
43200	1.67178	1.99413	0.198065	1.98311
43250	1.67178	1.99413	0.198065	1.98311
43300	1.67178	1.99413	0.198065	1.98311
43350	1.67178	1.99413	0.198065	1.98311
43400	1.67178	1.99413	0.198065	1.98311
43450	1.67178	1.99413	0.198065	1.98311
43500	1.67178	1.99413	0.198065	1.98311
43550	1.67178	1.99413	0.198065	1.98311
43600	1.67178	1.99413	0.198065	1.98311
43650	1.67178	1.99413	0.198065	1.98311
43700	1.67178	1.99413	0.198065	1.98311
43750	1.67178	1.99413	0.198065	1.98311
43800	1.67178	1.99413	0.198065	1.98311
43850	1.67178	1.99413	0.198065	1.98311
43900	1.67178	1.99413	0.198065	1.98311
43950	1.67178	1.99413	0.198065	1.98311
44000	1.67178	1.99413	0.198065	1.98311
44050	1.67178	1.99413	0.198065	1.98311
44100	1.67178	1.99413	0.198065	1.98311
44150	1.67178	1.99413	0.198065	1.98311
44200	1.67178	1.99413	0.198065	1.98311
44250	1.67178	1.99413	0.198065	1.98311
44300	1.67178	1.99413	0.198065	1.98311
44350	1.67178	1.99413	0.198065	1.98311
44400	1.67178	1.99413	0.198065	1.98311
44450	1.67178	1.99413	0.198065	1.98311
44500	1.67178	1.99413	0.198065	1.98311
44550	1.67178	1.99413	0.198065	1.98311
44600	1.67178	1.99413	0.198065	1.98311
44650	1.67178	1.99413	0.198065	1.98311
44700	1.67178	1.99413	0.198065	1.98311
44750	1.67178	1.99413	0.198065	1.98311
44800	1.67178	1.99413	0.198065	1.98311
44850	1.67178	1.99413	0.198065	1.98311
44900	1.67178	1.99413	0.198065	1.98311
44950	1.67178	1.99413	0.198065	1.98311
45000	1.67178	1.99413	0.198065	1.98311
45050	1.67178	1.99413	0.198065	1.98311
45100	1.67178	1.99413	0.198065	1.98311
45150	1.67178	1.99413	0.198065	1.98311
45200	1.67178	1.99413	0.198065	1.98311
45250	1.67178	1.99413	0.198065	1.98311
45300	1.67178	1.99413	0.198065	1.98311
45350	1.67178	1.99413	0.198065	1.98311
45400	1.67178	1.99413	0.198065	1.98311
45450	1.67178	1.99413	0.198065	1.98311
45500	1.67178	1.99413	0.198065	1.98311
45550	1.67178	1.99413	0.198065	1.98311
45600	1.67178	1.99413	0.198065	1.98311
45650	1.67178	1.99413	0.198065	1.98311
45700	1.67178	1.99413	0.198065	1.98311
45750	1.67178	1.99413	0.198065	1.98311
45800	1.67178	1.99413	0.198065	1.98311
45850	1.67178	1.99413	0.198065	1.98311
45900	1.67178	1.99413	0.198065	1.98311
45950	1.67178	1.99413	0.198065	1.98311
46000	1.67178	1.99413	0.198065	1.98311
46050	1.67178	1.99413	0.198065	1.98311
46100	1.67178	1.99413	0.198065	1.98311
46150	1.67178	1.99413	0.198065	1.98311
46200	1.67178	1.99413	0.198065	1.98311
46250	1.67178	1.99413	0.198065	1.98311
46300	1.67178	1.99413	0.198065	1.98311
46350	1.67178	1.99413	0.198065	1.98311
46400	1.67178	1.99413	0.198065	1.98311
46450	1.67178	1.99413	0.198065	1.98311
46500	1.67178	1.99413	0.198065	1.98311
46550	1.67178	1.99413	0.198065	1.98311
46600	1.67178	1.99413	0.198065	1.98311
46650	1.67178	1.99413	0.198065	1.98311
46700	1.67178	1.99413	0.198065	1.98311
46750	1.67178	1.99413	0.198065	1.98311
46800	1.67178	1.99413	0.198065	1.98311
46850	1.67178	1.99413	0.198065	1.98311
46900	1.67178	1.99413	0.198065	1.98311
46950	1.67178	1.99413	0.198065	1.98311
47000	1.67178	1.99413	0.198065	1.98311
47050	1.67178	1.99413	0.198065	1.98311
47100	1.67178	1.99413	0.198065	1.98311
47150	1.67178	1.99413	0.198065	1.98311
47200	1.67178	1.99413	0.198065	1.98311
47250	1.67178	1.99413	0.198065	1.98311
47300	1.67178	1.99413	0.198065	1.98311
47350	1.67178	1.99413	0.198065	1.98311
47400	1.67178	1.99413	0.198065	1.98311
47450	1.67178	1.99413	0.198065	1.98311
47500	1.67178	1.99413	0.198065	1.98311
47550	1.67178	1.99413	0.198065	1.98311
47600	1.67178	1.99413	0.198065	1.98311
47650	1.67178	1.99413	0.198065	1.98311
47700	1.67178	1.99413	0.198065	1.98311
47750	1.67178	1.99413	0.198065	1.98311
47800	1.67178	1.99413	0.198065	1.98311
47850	1.67178	1.99413	0.198065	1.98311
47900	1.67178	1.99413	0.198065	1.98311
47950	1.67178	1.99413	0.198065	1.98311
48000	1.67178	1.99413	0.198065	1.98311
48050	1.67178	1.99413	0.198065	1.98311
48100	1.67178	1.99413	0.198065	1.98311
48150	1.67178	1.99413	0.198065	1.98311
48200	1.67178	1.99413	0.198065	1.98311
48250	1.67178	1.99413	0.198065	1.98311
48300	1.67178	1.99413	0.198065	1.98311
48350	1.67178	1.99413	0.198065	1.98311
48400	1.67178	1.99413	0.198065	1.98311
48450	1.67178	1.99413	0.198065	1.98311
48500	1.67178	1.99413	0.198065	1.98311
48550	1.67178	1.99413	0.198065	1.98311
48600	1.67178	1.99413	0.198065	1.98311
48650	1.67178	1.99413	0.198065	1.98311
48700	1.67178	1.99413	0.198065	1.98311
48750	1.67178	1.99413	0.198065	1.98311
48800	1.67178	1.99413	0.198065	1.98311
48850	1.67178	1.99413	0.198065	1.98311
48900	1.67178	1.99413	0.198065	1.98311
48950	1.67178	1.99413	0.198065	1.98311
49000	1.67178	1.99413	0.198065	1.98311
49050	1.67178	1.99413	0.198065	1.98311
49100	1.67178	1.99413	0.198065	1.98311
49150	1.67178	1.99413	0.198065	1.98311
49200	1.67178	1.99413	0.198065	1.98311
49250	1.67178	1.99413	0.198065	1.98311
49300	1.67178	1.99413	0.198065	1.98311
49350	1.67178	1.99413	0.198065	1.98311
49400	1.67178	1.99413	0.198065	1.98311
49450	1.67178	1.99413	0.198065	1.98311
49500	1.67178	1.99413	0.198065	1.98311
49550	1.67178	1.99413	0.198065	1.98311
49600	1.67178	1.99413	0.198065	1.98311
49650	1.67178	1.99413	0.198065	1.98311
49700	1.67178	1.99413	0.198065	1.98311
49750	1.67178	1.99413	0.198065	1.98311
49800	1.67178	1.99413	0.198065	1.98311
49850	1.67178	1.99413	0.198065	1.98311
49900	1.67178	1.99413	0.198065	1.98311
49950	1.67178	1.99413	0.198065	1.98311
50000	1.67178	1.99413	0.198065	1.98311
50050	1.67178	1.99413	0.198065	1.98311
50100	1.67178	1.99413	0.198065	1.98311
50150	1.67178	1.99413	0.198065	1.98311
50200	1.67178	1.99413	0.198065	1.98311
50250	1.67178	1.99413	0.198065	1.98311
50300	1.67178	1.99413	0.198065	1.98311
50350	1.67178	1.99413	0.198065	1.98311
50400	1.67178	1.99413	0.198065	1.98311
50450	1.67178	1.99413	0.198065	1.98311
50500	1.67178	1.99413	0.198065	1.98311
50550	1.67178	1.99413	0.198065	1.98311
50600	1.67178	1.99413	0.198065	1.98311
50650	1.67178	1.99413	0.198065	1.98311
50700	1.67178	1.99413	0.198065	1.98311
50750	1.67178	1.99413	0.198065	1.98311
50800	1.67178	1.99413	0.198065	1.98311
50850	1.67178	1.99413	0.198065	1.98311
50900	1.67178	1.99413	0.198065	1.98311
50950	1.67178	1.99413	0.198065	1.98311
51000	1.67178	1.99413	0.198065	1.98311
51050	1.67178	1.99413	0.198065	1.98311
51100	1.67178	1.99413	0.198065	1.98311
51150	1.67178	1.99413	0.198065	1.98311
51200	1.67178	1.99413	0.198065	1.98311
51250	1.67178	1.99413	0.198065	1.98311
51300	1.67178	1.99413	0.198065	1.98311
51350	1.67178	1.99413	0.198065	1.98311
51400	1.67178	1.99413	0.198065	1.98311
51450	1.67178	1.99413	0.198065	1.98311
51500	1.67178	1.99413	0.198065	1.98311
51550	1.67178	1.99413	0.198065	1.98311
51600	1.67178	1.99413	0.198065	1.98311
51650	1.67178	1.99413	0.198065	1.98311
51700	1.67178	1.99413	0.198065	1.98311
51750	1.67178	1.99413	0.198065	1.98311
51800	1.67178	1.99413	0.198065	1.98311
51850	1.67178	1.99413	0.198065	1.98311
51900	1.67178	1.99413	0.198065	1.98311
51950	1.67178	1.99413	0.198065	1.98311
52000	1.67178	1.99413	0.198065	1.98311
52050	1.67178	1.99413	0.198065	1.98311
52100	1.67178	1.99413	0.198065	1.98311
52150	1.67178	1.99413	0.198065	1.98311
52200	1.67178	1.99413	0.198065	1.98311
52250	1.67178	1.99413	0.198065	1.98311
52300	1.67178	1.99413	0.198065	1.98311
52350	1.67178	1.99413	0.198065	1.98311
52400	1.67178	1.99413	0.198065	1.98311
52450	1.67178	1.99413	0.198065	1.98311
52500	1.67178	1.99413	0.198065	1.98311
52550	1.67178	1.99413	0.198065	1.98311
52600	1.67178	1.99413	0.198065	1.98311
52650	1.67178	1.99413	0.198065	1.98311
52700	1.67178	1.99413	0.198065	1.98311
52750	1.67178	1.99413	0.198065	1.98311
52800	1.67178	1.99413	0.198065	1.98311
52850	1.67178	1.99413	0.198065	1.98311
52900	1.67178	1.99413	0.198065	1.98311
52950	1.67178	1.99413	0.198065	1.98311
53000	1.67178	1.99413	0.198065	1.98311
53050	1.67178	1.99413	0.198065	1.98311
53100	1.67178	1.99413	0.198065	1.98311
53150	1.67178	1.99413	0.198065	1.98311
53200	1.67178	1.99413	0.198065	1.98311
53250	1.67178	1.99413	0.198065	1.98311
53300	1.67178	1.99413	0.198065	1.98311
53350	1.67178	1.99413	0.198065	1.98311
53400	1.67178	1.99413	0.198065	1.98311
53450	1.67178	1.99413	0.198065	1.98311
53500	1.67178	1.99413	0.198065	1.98311
53550	1.67178	1.99413	0.198065	1.98311
53600	1.67178	1.99413	0.198065	1.98311
53650	1.67178	1.99413	0.198065	1.98311
53700	1.67178	1.99413	0.198065	1.98311
53750	1.67178	1.99413	0.198065	1.98311
53800	1.67178	1.99413	0.198065	1.98311
53850	1.67178	1.99413	0.198065	1.98311
53900	1.67178	1.99413	0.198065	1.98311
53950	1.67178	1.99413	0.198065	1.98311
54000	1.67178	1.99413	0.198065	1.98311
54050	1.67178	1.99413	0.198065	1.98311
54100	1.67178	1.99413	0.198065	1.98311
54150	1.67178	1.99413	0.198065	1.98311
54200	1.67178	1.99413	0.198065	1.98311
54250	1.67178	1.99413	0.198065	1.98311
54300	1.67178	1.99413	0.198065	1.98311
54350	1.67178	1.99413	0.198065	1.98311
54400	1.67178	1.99413	0.198065	1.98311
54450	1.67178	1.99413	0.198065	1.98311
54500	1.67178	1.99413	0.198065	1.98311
54550	1.67178	1.99413	0.198065	1.98311
54600	1.67178	1.99413	0.198065	1.98311
54650	1.67178	1.99413	0.198065	1.98311
54700	1.67178	1.99413	0.198065	1.98311
54750	1.67178	1.99413	0.198065	1.98311
54800	1.67178	1.99413	0.198065	1.98311
54850	1.67178	1.99413	0.198065	1.98311
54900	1.67178	1.99413	0.198065	1.98311
54950	1.67178	1.99413	0.198065	1.98311
55000	1.67178	1.99413	0.198065	1.98311
55050	1.67178	1.99413	0.198065	1.98311
55100	1.67178	1.99413	0.198065	1.98311
55150	1.67178	1.99413	0.198065	1.98311
55200	1.67178	1.99413	0.198065	1.98311
55250	1.67178	1.99413	0.198065	1.98311
55300	1.67178	1.99413	0.198065	1.98311
55350	1.67178	1.99413	0.198065	1.98311
55400	1.67178	1.99413	0.198065	1.98311
55450	1.67178	1.99413	0.198065	1.98311
55500	1.67178	1.99413	0.198065	1.98311
55550	1.67178	1.99413	0.198065	1.98311
55600	1.67178	1.99413	0.198065	1.98311
55650	1.67178	1.99413	0.198065	1.98311
55700	1.67178	1.99413	0.198065	1.98311
55750	1.67178	1.99413	0.198065	1.98311
55800	1.67178	1.99413	0.198065	1.98311
55850	1.67178	1.99413	0.198065	1.98311
55900	1.67178	1.99413	0.198065	1.98311
55950	1.67178	1.99413	0.198065	1.98311
56000	1.67178	1.99413	0.198065	1.98311
56050	1.67178	1.99413	0.198065	1.98311
56100	1.67178	1.99413	0.198065	1.98311
56150	1.67178	1.99413	0.198065	1.98311
56200	1.67178	1.99413	0.198065	1.98311
56250	1.67178	1.99413	0.198065	1.98311
56300	1.67178	1.99413	0.198065	1.98311
56350	1.67178	1.99413	0.198065	1.98311
56400	1.67178	1.99413	0.198065	1.98311
56450	1.67178	1.99413	0.198065	1.98311
56500	1.67178	1.99413	0.198065	1.98311
56550	1.67178	1.99413	0.198065	1.98311
56600	1.67178	1.99413	0.198065	1.98311
56650	1.67178	1.99413	0.198065	1.98311
56700	1.67178	1.99413	0.198065	1.98311
56750	1.67178	1.99413	0.198065	1.98311
56800	1.67178	1.99413	0.198065	1.98311
56850	1.67178	1.99413	0.198065	1.98311
56900	1.67178	1.99413	0.198065	1.98311
56950	1.67178	1.99413	0.198065	1.98311
57000	1.67178	1.99413	0.198065	1.98311
57050	1.67178	1.99413	0.198065	1.98311
57100	1.67178	1.99413	0.198065	1.98311
57150	1.67178	1.99413	0.198065	1.98311
57200	1.67178	1.99413	0.198065	1.98311
57250	1.67178	1.99413	0.198065	1.98311
57300	1.67178	1.99413	0.198065	1.98311
57350	1.67178	1.99413	0.198065	1.98311
57400	1.67178	1.99413	0.198065	1.98311
57450	1.67178	1.99413	0.198065	1.98311
57500	1.67178	1.99413	0.198065	1.98311
57550	1.67178	1.99413	0.198065	1.98311
57600	1.67178	1.99413	0.198065	1.98311
57650	1.67178	1.99413	0.198065	1.98311
57700	1.67178	1.99413	0.198065	1.98311
57750	1.67178	1.99413	0.198065	1.98311
57800	1.67178	1.99413	0.198065	1.98311
57850	1.67178	1.99413	0.198065	1.98311
57900	1.67178	1.99413	0.198065	1.98311
57950	1.67178	1.99413	0.198065	1.98311
58000	1.67178	1.99413	0.198065	1.98311
58050	1.67178	1.99413	0.198065	1.98311
58100	1.67178	1.99413	0.198065	1.98311
58150	1.67178	1.99413	0.198065	1.98311
58200	1.67178	1.99413	0.198065	1.98311
58250	1.67178	1.99413	0.198065	1.98311
58300	1.67178	1.99413	0.198065	1.98311
58350	1.67178	1.99413	0.198065	1.98311
58400	1.67178	1.99413	0.198065	1.98311
58450	1.67178	1.99413	0.198065	1.98311
58500	1.67178	1.99413	0.198065	1.98311
58550	1.67178	1.99413	0.198065	1.98311
58600	1.67178	1.99413	0.198065	1.98311
58650	1.67178	1.99413	0.198065	1.98311
58700	1.67178	1.99413	0.198065	1.98311
58750	1.67178	1.99413	0.198065	1.98311
58800	1.67178	1.99413	0.198065	1.98311
58850	1.67178	1.99413	0.198065	1.98311
58900	1.67178	1.99413	0.198065	1.98311
58950	1.67178	1.99413	0.198065	1.98311
59000	1.67178	1.99413	0.198065	1.98311
59050	1.67178	1.99413	0.198065	1.98311
59100	1.67178	1.99413	0.198065	1.98311
59150	1.67178	1.99413	0.198065	1.98311
59200	1.67178	1.99413	0.198065	1.98311
59250	1.67178	1.99413	0.198065	1.98311
59300	1.67178	1.99413	0.198065	1.98311
59350	1.67178	1.99413	0.198065	1.98311
59400	1.67178	1.99413	0.198065	1.98311
59450	1.67178	1.99413	0.198065	1.98311
59500	1.67178	1.99413	0.198065	1.98311
59550	1.67178	1.99413	0.198065	1.98311
59600	1.67178	1.99413	0.198065	1.98311
59650	1.67178	1.99413	0.198065	1.98311
59700	1.67178	1.99413	0.198065	1.98311
59750	1.67178	1.99413	0.198065	1.98311
59800	1.67178	1.99413	0.198065	1.98311
59850	1.67178	1.99413	0.198065	1.98311
59900	1.67178	1.99413	0.198065	1.98311
59950	1.67178	1.99413	0.198065	1.98311
60000	1.67178	1.99413	0.198065	1.98311
60050	1.67178	1.99413	0.198065	1.98311
60100	1.67178	1.99413	0.198065	1.98311
60150	1.67178	1.99413	0.198065	1.98311
60200	1.67178	1.99413	0.198065	1.98311
60250	1.67178	1.99413	0.198065	1.98311
60300	1.67178	1.99413	0.198065	1.98311
60350	1.67178	1.99413	0.198065	1.98311
60400	1.67178	1.99413	0.198065	1.98311
60450	1.67178	1.99413	0.198065	1.98311
60500	1.67178	1.99413	0.198065	1.98311
60550	1.67178	1.99413	0.198065	1.98311
60600	1.67178	1.99413	0.198065	1.98311
60650	1.67178	1.99413	0.198065	1.98311
60700	1.67178	1.99413	0.198065	1.98311
60750	1.67178	1.99413	0.198065	1.98311
60800	1.67178	1.99413	0.198065	1.98311
60850	1.67178	1.99413	0.198065	1.98311
60900	1.67178	1.99413	0.198065	1.98311
60950	1.67178	1.99413	0.198065	1.98311
61000	1.67178	1.99413	0.198065	1.98311
61050	1.67178	1.99413	0.198065	1.98311
61100	1.67178	1.99413	0.198065	1.98311
61150	1.67178	1.99413	0.198065	1.98311
61200	1.67178	1.99413	0.198065	1.98311
61250	1.67178	1.99413	0.198065	1.98311
61300	1.67178	1.99413	0.198065	1.98311
61350	1.67178	1.99413	0.198065	1.98311
61400	1.67178	1.99413	0.198065	1.98311
61450	1.67178	1.99413	0.198065	1.98311
61500	1.67178	1.99413	0.198065	1.98311
61550	1.67178	1.99413	0.198065	1.98311
61600	1.67178	1.99413	0.198065	1.98311
61650	1.67178	1.99413	0.198065	1.98311
61700	1.67178	1.99413	0.198065	1.98311
61750	1.67178	1.99413	0.198065	1.98311
61800	1.67178	1.99413	0.198065	1.98311
61850	1.67178	1.99413	0.198065	1.98311
61900	1.67178	1.99413	0.198065	1.98311
61950	1.67178	1.99413	0.198065	1.98311
62000	1.67178	1.99413	0.198065	1.98311
62050	1.67178	1.99413	0.198065	1.98311
62100	1.67178	1.99413	0.198065	1.98311
62150	1.67178	1.99413	0.198065	1.98311
62200	1.67178	1.99413	0.198065	1.98311
62250	1.67178	1.99413	0.198065	1.98311
62300	1.67178	1.99413	0.198065	1.98311
62350	1.67178	1.99413	0.198065	1.98311
62400	1.67178	1.99413	0.198065	1.98311
62450	1.67178	1.99413	0.198065	1.98311
62500	1.67178	1.99413	0.198065	1.98311
62550	1.67178	1.99413	0.198065	1.98311
62600	1.67178	1.99413	0.198065	1.98311
62650	1.67178	1.99413	0.198065	1.98311
62700	1.67178	1.99413	0.198064	1.98311
62750	1.67178	1.99413	0.198064	1.98311
62800	1.67178	1.99413	0.198064	1.98311
62850	1.67178	1.99413	0.198064	1.98311
62900	1.67178	1.99413	0.198064	1.98311
62950	1.67178	1.99413	0.198064	1.98311
63000	1.67178	1.99413	0.198064	1.98311
63050	1.67178	1.99413	0.198064	1.98311
63100	1.67178	1.99413	0.198063	1.98311
63150	1.67178	1.99413	0.198063	1.98311
63200	1.67178	1.99413	0.198063	1.98311
63250	1.67178	1.99414	0.198063	1.98311
63300	1.67178	1.99414	0.198063	1.98311
63350	1.67178	1.99414	0.198062	1.98311
63400	1.67178	1.99414	0.198062	1.98311
63450	1.67178	1.99414	0.198062	1.9831
63500	1.67178	1.99414	0.198061	1.9831
63550	1.67178	1.99414	0.198061	1.9831
63600	1.67178	1.99414	0.19806	1.9831
63650	1.67178	1.99414	0.19806	1.9831
63700	1.67178	1.99414	0.198059	1.9831
63750	1.67178	1.99414	0.198059	1.9831
63800	1.67178	1.99414	0.198058	1.9831
63850	1.67178	1.99414	0.198057	1.9831
63900	1.67179	1.99414	0.198056	1.9831
63950	1.67179	1.99414	0.198055	1.9831
64000	1.67179	1.99414	0.198054	1.9831
64050	1.67179	1.99414	0.198053	1.9831
64100	1.67179	1.99414	0.198052	1.9831
64150	1.67179	1.99414	0.19805	1.9831
64200	1.67179	1.99415	0.198049	1.9831
64250	1.67179	1.99415	0.198047	1.9831
64300	1.6718	1.99415	0.198045	1.98309
64350	1.6718	1.99415	0.198043	1.98309
64400	1.6718	1.99415	0.198041	1.98309
64450	1.6718	1.99415	0.198038	1.98309
64500	1.67181	1.99416	0.198035	1.98309
64550	1.67181	1.99416	0.198032	1.98309
64600	1.67181	1.99416	0.198029	1.98308
64650	1.67182	1.99416	0.198025	1.98308
64700	1.67182	1.99417	0.198021	1.98308
64750	1.67182	1.99417	0.198016	1.98307
64800	1.67183	1.99418	0.198011	1.98307
64850	1.67184	1.99418	0.198005	1.98307
64900	1.67184	1.99419	0.197999	1.98306
64950	1.67185	1.99419	0.197992	1.98306
65000	1.67186	1.9942	0.197984	1.98305
65050	1.67186	1.9942	0.197976	1.98305
65100	1.67187	1.99421	0.197966	1.98304
65150	1.67188	1.99422	0.197956	1.98303
65200	1.6719	1.99423	0.197945	1.98303
65250	1.67191	1.99424	0.197932	1.98302
65300	1.67192	1.99425	0.197918	1.98301
65350	1.67194	1.99426	0.197903	1.983
65400	1.67195	1.99427	0.197885	1.98299
65450	1.67197	1.99429	0.197867	1.98297
65500	1.67199	1.9943	0.197846	1.98296
65550	1.67202	1.99432	0.197823	1.98294
65600	1.67204	1.99434	0.197797	1.98293
65650	1.67207	1.99436	0.197769	1.98291
65700	1.6721	1.99439	0.197738	1.98289
65750	1.67214	1.99442	0.197704	1.98287
65800	1.67217	1.99445	0.197666	1.98284
65850	1.67221	1.99448	0.197624	1.98281
65900	1.67226	1.99451	0.197578	1.98278
65950	1.67231	1.99455	0.197528	1.98275
66000	1.67237	1.9946	0.197471	1.98271
66050	1.67243	1.99465	0.197409	1.98267
66100	1.6725	1.9947	0.197341	1.98262
66150	1.67257	1.99476	0.197266	1.98257
66200	1.67266	1.99483	0.197182	1.98251
66250	1.67275	1.9949	0.197091	1.98245
66300	1.67285	1.99498	0.19699	1.98238
66350	1.67296	1.99507	0.196878	1.98231
66400	1.67309	1.99517	0.196755	1.98222
66450	1.67322	1.99527	0.19662	1.98213
66500	1.67338	1.99539	0.196471	1.98203
66550	1.67354	1.99552	0.196307	1.98192
66600	1.67373	1.99567	0.196127	1.98179
66650	1.67393	1.99583	0.195929	1.98166
66700	1.67415	1.996	0.195711	1.98151
66750	1.6744	1.9962	0.195471	1.98134
66800	1.67467	1.99641	0.195208	1.98116
66850	1.67497	1.99664	0.19492	1.98095
66900	1.6753	1.9969	0.194604	1.98073
66950	1.67566	1.99719	0.194258	1.98049
67000	1.67606	1.9975	0.193879	1.98022
67050	1.6765	1.99784	0.193466	1.97992
67100	1.67698	1.99822	0.193015	1.9796
67150	1.67751	1.99864	0.192523	1.97924
67200	1.67809	1.99909	0.191988	1.97885
67250	1.67873	1.99959	0.191406	1.97842
67300	1.67943	2.00014	0.190776	1.97794
67350	1.6802	2.00074	0.190095	1.97743
67400	1.68104	2.00139	0.189359	1.97686
67450	1.68196	2.00211	0.188568	1.97624
67500	1.68297	2.00289	0.18772	1.97556
67550	1.68407	2.00375	0.186813	1.97482
67600	1.68526	2.00468	0.185848	1.97401
67650	1.68657	2.00569	0.184827	1.97314
67700	1.68798	2.00679	0.18375	1.97218
67750	1.68952	2.00798	0.182623	1.97114
67800	1.69119	2.00927	0.181452	1.97002
67850	1.693	2.01066	0.180245	1.9688
67900	1.69494	2.01216	0.179014	1.96749
67950	1.69704	2.01377	0.177774	1.96607
68000	1.6993	2.0155	0.176544	1.96455
68050	1.70172	2.01735	0.175345	1.96292
68100	1.70431	2.01932	0.174205	1.96118
68150	1.70706	2.02142	0.173156	1.95932
68200	1.71	2.02364	0.172232	1.95734
68250	1.71311	2.02599	0.171476	1.95524
68300	1.71639	2.02846	0.17093	1.95303
68350	1.71985	2.03106	0.170641	1.9507
68400	1.72347	2.03377	0.170656	1.94826
68450	1.72725	2.03659	0.171022	1.94571
68500	1.73119	2.0395	0.171784	1.94305
68550	1.73526	2.04252	0.172979	1.94031
68600	1.73946	2.04561	0.174639	1.93748
68650	1.74377	2.04876	0.176785	1.93457
68700	1.74817	2.05197	0.179428	1.9316
68750	1.75264	2.05522	0.182564	1.92859
68800	1.75716	2.05849	0.18618	1.92554
68850	1.76171	2.06177	0.190248	1.92247
68900	1.76627	2.06503	0.194729	1.9194
68950	1.77081	2.06827	0.199578	1.91633
69000	1.77532	2.07146	0.204741	1.9133
69050	1.77976	2.0746	0.210159	1.9103
69100	1.78412	2.07767	0.215772	1.90736
69150	1.78838	2.08065	0.221519	1.90449
69200	1.79253	2.08354	0.227342	1.9017
69250	1.79654	2.08632	0.233184	1.89899
69300	1.80041	2.089	0.238994	1.89638
69350	1.80412	2.09155	0.244727	1.89388
69400	1.80767	2.09399	0.250341	1.89149
69450	1.81105	2.0963	0.255802	1.88921
69500	1.81425	2.09848	0.261081	1.88705
69550	1.81728	2.10054	0.266156	1.88501
69600	1.82014	2.10247	0.271009	1.88308
69650	1.82282	2.10429	0.275627	1.88127
69700	1.82533	2.10598	0.280004	1.87958
69750	1.82768	2.10755	0.284134	1.878
69800	1.82986	2.10902	0.288017	1.87652
69850	1.83189	2.11037	0.291655	1.87516
69900	1.83377	2.11163	0.295054	1.87389
69950	1.83552	2.11279	0.29822	1.87271
70000	1.83712	2.11386	0.301162	1.87163
70050	1.83861	2.11485	0.303888	1.87063
70100	1.83997	2.11575	0.30641	1.86971
70150	1.84123	2.11658	0.308737	1.86886
70200	1.84238	2.11734	0.310881	1.86808
70250	1.84344	2.11804	0.312854	1.86737
70300	1.8444	2.11868	0.314665	1.86672
70350	1.84529	2.11926	0.316327	1.86612
70400	1.84609	2.11979	0.317849	1.86558
70450	1.84683	2.12028	0.319241	1.86508
70500	1.8475	2.12072	0.320514	1.86463
70550	1.84812	2.12112	0.321676	1.86422
70600	1.84867	2.12149	0.322737	1.86384
70650	1.84918	2.12182	0.323704	1.8635
70700	1.84964	2.12213	0.324585	1.86319
70750	1.85007	2.1224	0.325387	1.8629
70800	1.85045	2.12265	0.326117	1.86264
70850	1.85079	2.12288	0.32678	1.86241
70900	1.85111	2.12309	0.327384	1.8622
70950	1.8514	2.12328	0.327932	1.862
71000	1.85166	2.12345	0.32843	1.86183
71050	1.85189	2.1236	0.328882	1.86167
71100	1.85211	2.12374	0.329292	1.86153
71150	1.8523	2.12387	0.329664	1.8614
71200	1.85248	2.12398	0.330002	1.86128
71250	1.85264	2.12409	0.330308	1.86117
71300	1.85278	2.12418	0.330586	1.86107
71350	1.85291	2.12427	0.330838	1.86098
71400	1.85303	2.12434	0.331066	1.8609
71450	1.85314	2.12441	0.331273	1.86083
71500	1.85323	2.12448	0.33146	1.86077
71550	1.85332	2.12454	0.33163	1.86071
71600	1.8534	2.12459	0.331784	1.86065
71650	1.85347	2.12464	0.331923	1.8606
71700	1.85354	2.12468	0.332049	1.86056
71750	1.8536	2.12472	0.332164	1.86052
71800	1.85365	2.12475	0.332267	1.86048
71850	1.8537	2.12478	0.332361	1.86045
71900	1.85375	2.12481	0.332446	1.86042
71950	1.85379	2.12484	0.332522	1.86039
72000	1.85382	2.12486	0.332592	1.86037
72050	1.85385	2.12488	0.332655	1.86035
72100	1.85388	2.1249	0.332712	1.86033
72150	1.85391	2.12492	0.332764	1.86031
72200	1.85393	2.12494	0.33281	1.86029
72250	1.85396	2.12495	0.332852	1.86028
72300	1.85398	2.12496	0.332891	1.86026
72350	1.85399	2.12498	0.332925	1.86025
72400	1.85401	2.12499	0.332957	1.86024
72450	1.85403	2.125	0.332985	1.86023
72500	1.85404	2.125	0.333011	1.86022
72550	1.85405	2.12501	0.333034	1.86021
72600	1.85406	2.12502	0.333055	1.86021
72650	1.85407	2.12503	0.333074	1.8602
72700	1.85408	2.12503	0.333091	1.86019
72750	1.85409	2.12504	0.333107	1.86019
72800	1.8541	2.12504	0.333121	1.86018
72850	1.8541	2.12505	0.333133	1.86018
72900	1.85411	2.12505	0.333145	1.86018
72950	1.85411	2.12505	0.333155	1.86017
73000	1.85412	2.12506	0.333165	1.86017
73050	1.85412	2.12506	0.333173	1.86017
73100	1.85413	2.12506	0.333181	1.86016
73150	1.85413	2.12506	0.333188	1.86016
73200	1.85413	2.12507	0.333195	1.86016
73250	1.85414	2.12507	0.3332	1.86016
73300	1.85414	2.12507	0.333205	1.86015
73350	1.85414	2.12507	0.33321	1.86015
73400	1.85414	2.12507	0.333214	1.86015
73450	1.85415	2.12507	0.333218	1.86015
73500	1.85415	2.12508	0.333222	1.86015
73550	1.85415	2.12508	0.333225	1.86015
73600	1.85415	2.12508	0.333228	1.86015
73650	1.85415	2.12508	0.33323	1.86015
73700	1.85415	2.12508	0.333233	1.86015
73750	1.85416	2.12508	0.333235	1.86014
73800	1.85416	2.12508	0.333237	1.86014
73850	1.85416	2.12508	0.333238	1.86014
73900	1.85416	2.12508	0.33324	1.86014
73950	1.85416	2.12508	0.333241	1.86014
74000	1.85416	2.12508	0.333243	1.86014
74050	1.85416	2.12508	0.333244	1.86014
74100	1.85416	2.12508	0.333245	1.86014
74150	1.85416	2.12508	0.333246	1.86014
74200	1.85416	2.12508	0.333247	1.86014
74250	1.85416	2.12508	0.333247	1.86014
74300	1.85416	2.12508	0.333248	1.86014
74350	1.85416	2.12508	0.333249	1.86014
74400	1.85416	2.12509	0.333249	1.86014
74450	1.85416	2.12509	0.33325	1.86014
74500	1.85416	2.12509	0.33325	1.86014
74550	1.85416	2.12509	0.333251	1.86014
74600	1.85416	2.12509	0.333251	1.86014
74650	1.85416	2.12509	0.333251	1.86014
74700	1.85416	2.12509	0.333252	1.86014
74750	1.85416	2.12509	0.333252	1.86014
74800	1.85416	2.12509	0.333252	1.86014
74850	1.85416	2.12509	0.333253	1.86014
74900	1.85416	2.12509	0.333253	1.86014
74950	1.85416	2.12509	0.333253	1.86014
75000	1.85416	2.12509	0.333253	1.86014
75050	1.85416	2.12509	0.333253	1.86014
75100	1.85416	2.12509	0.333253	1.86014
75150	1.85416	2.12509	0.333254	1.86014
75200	1.85416	2.12509	0.333254	1.86014
75250	1.85416	2.12509	0.333254	1.86014
75300	1.85416	2.12509	0.333254	1.86014
75350	1.85416	2.12509	0.333254	1.86014
75400	1.85417	2.12509	0.333254	1.86014
75450	1.85417	2.12509	0.333254	1.86014
75500	1.85417	2.12509	0.333254	1.86014
75550	1.85417	2.12509	0.333254	1.86014
75600	1.85417	2.12509	0.333254	1.86014
75650	1.85417	2.12509	0.333254	1.86014
75700	1.85417	2.12509	0.333254	1.86014
75750	1.85417	2.12509	0.333254	1.86014
75800	1.85417	2.12509	0.333254	1.86014
75850	1.85417	2.12509	0.333254	1.86014
75900	1.85417	2.12509	0.333255	1.86014
75950	1.85417	2.12509	0.333255	1.86014
76000	1.85417	2.12509	0.333255	1.86014
76050	1.85417	2.12509	0.333255	1.86014
76100	1.85417	2.12509	0.333255	1.86014
76150	1.85417	2.12509	0.333255	1.86014
76200	1.85417	2.12509	0.333255	1.86014
76250	1.85417	2.12509	0.333255	1.86014
76300	1.85417	2.12509	0.333255	1.86014
76350	1.85417	2.12509	0.333255	1.86014
76400	1.85417	2.12509	0.333255	1.86014
76450	1.85417	2.12509	0.333255	1.86014
76500	1.85417	2.12509	0.333255	1.86014
76550	1.85417	2.12509	0.333255	1.86014
76600	1.85417	2.12509	0.333255	1.86014
76650	1.85417	2.12509	0.333255	1.86014
76700	1.85417	2.12509	0.333255	1.86014
76750	1.85417	2.12509	0.333255	1.86014
76800	1.85417	2.12509	0.333255	1.86014
76850	1.85417	2.12509	0.333255	1.86014
76900	1.85417	2.12509	0.333255	1.86014
76950	1.85417	2.12509	0.333255	1.86014
77000	1.85417	2.12509	0.333255	1.86014
77050	1.85417	2.12509	0.333255	1.86014
77100	1.85417	2.12509	0.333255	1.86014
77150	1.85417	2.12509	0.333255	1.86014
77200	1.85417	2.12509	0.333255	1.86014
77250	1.85417	2.12509	0.333255	1.86014
77300	1.85417	2.12509	0.333255	1.86014
77350	1.85417	2.12509	0.333255	1.86014
77400	1.85417	2.12509	0.333255	1.86014
77450	1.85417	2.12509	0.333255	1.86014
77500	1.85417	2.12509	0.333255	1.86014
77550	1.85417	2.12509	0.333255	1.86014
77600	1.85417	2.12509	0.333255	1.86014
77650	1.85417	2.12509	0.333255	1.86014
77700	1.85417	2.12509	0.333255	1.86014
77750	1.85417	2.12509	0.333255	1.86014
77800	1.85417	2.12509	0.333255	1.86014
77850	1.85417	2.12509	0.333255	1.86014
77900	1.85417	2.12509	0.333255	1.86014
77950	1.85417	2.12509	0.333255	1.86014
78000	1.85417	2.12509	0.333255	1.86014
78050	1.85417	2.12509	0.333255	1.86014
78100	1.85417	2.12509	0.333255	1.86014
78150	1.85417	2.12509	0.333255	1.86014
78200	1.85417	2.12509	0.333255	1.86014
78250	1.85417	2.12509	0.333255	1.86014
78300	1.85417	2.12509	0.333255	1.86014
78350	1.85417	2.12509	0.333255	1.86014
78400	1.85417	2.12509	0.333255	1.86014
78450	1.85417	2.12509	0.333255	1.86014
78500	1.85417	2.12509	0.333255	1.86014
78550	1.85417	2.12509	0.333255	1.86014
78600	1.85417	2.12509	0.333255	1.86014
78650	1.85417	2.12509	0.333255	1.86014
78700	1.85417	2.12509	0.333255	1.86014
78750	1.85417	2.12509	0.333255	1.86014
78800	1.85417	2.12509	0.333255	1.86014
78850	1.85417	2.12509	0.333255	1.86014
78900	1.85417	2.12509	0.333255	1.86014
78950	1.85417	2.12509	0.333255	1.86014
79000	1.85417	2.12509	0.333255	1.86014
79050	1.85417	2.12509	0.333255	1.86014
79100	1.85417	2.12509	0.333255	1.86014
79150	1.85417	2.12509	0.333255	1.86014
79200	1.85417	2.12509	0.333255	1.86014
79250	1.85417	2.12509	0.333255	1.86014
79300	1.85417	2.12509	0.333255	1.86014
79350	1.85417	2.12509	0.333255	1.86014
79400	1.85417	2.12509	0.333255	1.86014
79450	1.85417	2.12509	0.333255	1.86014
79500	1.85417	2.12509	0.333255	1.86014
79550	1.85417	2.12509	0.333255	1.86014
79600	1.85417	2.12509	0.333255	1.86014
79650	1.85417	2.12509	0.333255	1.86014
79700	1.85417	2.12509	0.333255	1.86014
79750	1.85417	2.12509	0.333255	1.86014
79800	1.85417	2.12509	0.333255	1.86014
79850	1.85417	2.12509	0.333255	1.86014
79900	1.85417	2.12509	0.333255	1.86014
79950	1.85417	2.12509	0.333255	1.86014
80000	1.85417	2.12509	0.333255	1.86014
80050	1.85417	2.12509	0.333255	1.86014
80100	1.85417	2.12509	0.333255	1.86014
80150	1.85417	2.12509	0.333255	1.86014
80200	1.85417	2.12509	0.333255	1.86014
80250	1.85417	2.12509	0.333255	1.86014
80300	1.85417	2.12509	0.333255	1.86014
80350	1.85417	2.12509	0.333255	1.86014
80400	1.85417	2.12509	0.333255	1.86014
80450	1.85417	2.12509	0.333255	1.86014
80500	1.85417	2.12509	0.333255	1.86014
80550	1.85417	2.12509	0.333255	1.86014
80600	1.85417	2.12509	0.333255	1.86014
80650	1.85417	2.12509	0.333255	1.86014
80700	1.85417	2.12509	0.333255	1.86014
80750	1.85417	2.12509	0.333255	1.86014
80800	1.85417	2.12509	0.333255	1.86014
80850	1.85417	2.12509	0.333255	1.86014
80900	1.85417	2.12509	0.333255	1.86014
80950	1.85417	2.12509	0.333255	1.86014
81000	1.85417	2.12509	0.333255	1.86014
81050	1.85417	2.12509	0.333255	1.86014
81100	1.85417	2.12509	0.333255	1.86014
81150	1.85417	2.12509	0.333255	1.86014
81200	1.85417	2.12509	0.333255	1.86014
81250	1.85417	2.12509	0.333255	1.86014
81300	1.85417	2.12509	0.333255	1.86014
81350	1.85417	2.12509	0.333255	1.86014
81400	1.85417	2.12509	0.333255	1.86014
81450	1.85417	2.12509	0.333255	1.86014
81500	1.85417	2.12509	0.333255	1.86014
81550	1.85417	2.12509	0.333255	1.86014
81600	1.85417	2.12509	0.333255	1.86014
81650	1.85417	2.12509	0.333255	1.86014
81700	1.85417	2.12509	0.333255	1.86014
81750	1.85417	2.12509	0.333255	1.86014
81800	1.85417	2.12509	0.333255	1.86014
81850	1.85417	2.12509	0.333255	1.86014
81900	1.85417	2.12509	0.333255	1.86014
81950	1.85417	2.12509	0.333255	1.86014
82000	1.85417	2.12509	0.333255	1.86014
82050	1.85417	2.12509	0.333255	1.86014
82100	1.85417	2.12509	0.333255	1.86014
82150	1.85417	2.12509	0.333255	1.86014
82200	1.85417	2.12509	0.333255	1.86014
82250	1.85417	2.12509	0.333255	1.86014
82300	1.85417	2.12509	0.333255	1.86014
82350	1.85417	2.12509	0.333255	1.86014
82400	1.85417	2.12509	0.333255	1.86014
82450	1.85417	2.12509	0.333255	1.86014
82500	1.85417	2.12509	0.333255	1.86014
82550	1.85417	2.12509	0.333255	1.86014
82600	1.85417	2.12509	0.333255	1.86014
82650	1.85417	2.12509	0.333255	1.86014
82700	1.85417	2.12509	0.333255	1.86014
82750	1.85417	2.12509	0.333255	1.86014
82800	1.85417	2.12509	0.333255	1.86014
82850	1.85417	2.12509	0.333255	1.86014
82900	1.85417	2.12509	0.333255	1.86014
82950	1.85417	2.12509	0.333255	1.86014
83000	1.85417	2.12509	0.333255	1.86014
83050	1.85417	2.12509	0.333255	1.86014
83100	1.85417	2.12509	0.333255	1.86014
83150	1.85417	2.12509	0.333255	1.86014
83200	1.85417	2.12509	0.333255	1.86014
83250	1.85417	2.12509	0.333255	1.86014
83300	1.85417	2.12509	0.333255	1.86014
83350	1.85417	2.12509	0.333255	1.86014
83400	1.85417	2.12509	0.333255	1.86014
83450	1.85417	2.12509	0.333255	1.86014
83500	1.85417	2.12509	0.333255	1.86014
83550	1.85417	2.12509	0.333255	1.86014
83600	1.85417	2.12509	0.333255	1.86014
83650	1.85417	2.12509	0.333255	1.86014
83700	1.85417	2.12509	0.333255	1.86014
83750	1.85417	2.12509	0.333255	1.86014
83800	1.85417	2.12509	0.333255	1.86014
83850	1.85417	2.12509	0.333255	1.86014
83900	1.85417	2.12509	0.333255	1.86014
83950	1.85417	2.12509	0.333255	1.86014
84000	1.85417	2.12509	0.333255	1.86014
84050	1.85417	2.12509	0.333255	1.86014
84100	1.85417	2.12509	0.333255	1.86014
84150	1.85417	2.12509	0.333255	1.86014
84200	1.85417	2.12509	0.333255	1.86014
84250	1.85417	2.12509	0.333255	1.86014
84300	1.85417	2.12509	0.333255	1.86014
84350	1.85417	2.12509	0.333255	1.86014
84400	1.85417	2.12509	0.333255	1.86014
84450	1.85417	2.12509	0.333255	1.86014
84500	1.85417	2.12509	0.333255	1.86014
84550	1.85417	2.12509	0.333255	1.86014
84600	1.85417	2.12509	0.333255	1.86014
84650	1.85417	2.12509	0.333255	1.86014
84700	1.85417	2.12509	0.333255	1.86014
84750	1.85417	2.12509	0.333255	1.86014
84800	1.85417	2.12509	0.333255	1.86014
84850	1.85417	2.12509	0.333255	1.86014
84900	1.85417	2.12509	0.333255	1.86014
84950	1.85417	2.12509	0.333255	1.86014
85000	1.85417	2.12509	0.333255	1.86014
85050	1.85417	2.12509	0.333255	1.86014
85100	1.85417	2.12509	0.333255	1.86014
85150	1.85417	2.12509	0.333255	1.86014
85200	1.85417	2.12509	0.333255	1.86014
85250	1.85417	2.12509	0.333255	1.86014
85300	1.85417	2.12509	0.333255	1.86014
85350	1.85417	2.12509	0.333255	1.86014
85400	1.85417	2.12509	0.333255	1.86014
85450	1.85417	2.12509	0.333255	1.86014
85500	1.85417	2.12509	0.333255	1.86014
85550	1.85417	2.12509	0.333255	1.86014
85600	1.85417	2.12509	0.333255	1.86014
85650	1.85417	2.12509	0.333255	1.86014
85700	1.85417	2.12509	0.333255	1.86014
85750	1.85417	2.12509	0.333255	1.86014
85800	1.85417	2.12509	0.333255	1.86014
85850	1.85417	2.12509	0.333255	1.86014
85900	1.85417	2.12509	0.333255	1.86014
85950	1.85417	2.12509	0.333255	1.86014
86000	1.85417	2.12509	0.333255	1.86014
86050	1.85417	2.12509	0.333255	1.86014
86100	1.85417	2.12509	0.333255	1.86014
86150	1.85417	2.12509	0.333255	1.86014
86200	1.85417	2.12509	0.333255	1.86014
86250	1.85417	2.12509	0.333255	1.86014
86300	1.85417	2.12509	0.333255	1.86014
86350	1.85417	2.12509	0.333255	1.86014
86400	1.85417	2.12509	0.333255	1.86014
86450	1.85417	2.12509	0.333255	1.86014
86500	1.85417	2.12509	0.333255	1.86014
86550	1.85417	2.12509	0.333255	1.86014
86600	1.85417	2.12509	0.333255	1.86014
86650	1.85417	2.12509	0.333255	1.86014
86700	1.85417	2.12509	0.333255	1.86014
86750	1.85417	2.12509	0.333255	1.86014
86800	1.85417	2.12509	0.333255	1.86014
86850	1.85417	2.12509	0.333255	1.86014
86900	1.85417	2.12509	0.333255	1.86014
86950	1.85417	2.12509	0.333255	1.86014
87000	1.85417	2.12509	0.333255	1.86014
87050	1.85417	2.12509	0.333255	1.86014
87100	1.85417	2.12509	0.333255	1.86014
87150	1.85417	2.12509	0.333255	1.86014
87200	1.85417	2.12509	0.333255	1.86014
87250	1.85417	2.12509	0.333255	1.86014
87300	1.85417	2.12509	0.333255	1.86014
87350	1.85417	2.12509	0.333255	1.86014
87400	1.85417	2.12509	0.333255	1.86014
87450	1.85417	2.12509	0.333255	1.86014
87500	1.85417	2.12509	0.333255	1.86014
87550	1.85417	2.12509	0.333255	1.86014
87600	1.85417	2.12509	0.333255	1.86014
87650	1.85417	2.12509	0.333255	1.86014
87700	1.85417	2.12509	0.333255	1.86014
87750	1.85417	2.12509	0.333255	1.86014
87800	1.85417	2.12509	0.333255	1.86014
87850	1.85417	2.12509	0.333255	1.86014
87900	1.85417	2.12509	0.333255	1.86014
87950	1.85417	2.12509	0.333255	1.86014
88000	1.85417	2.12509	0.333255	1.86014
88050	1.85417	2.12509	0.333255	1.86014
88100	1.85417	2.12509	0.333255	1.86014
88150	1.85417	2.12509	0.333255	1.86014
88200	1.85417	2.12509	0.333255	1.86014
88250	1.85417	2.12509	0.333255	1.86014
88300	1.85417	2.12509	0.333255	1.86014
88350	1.85417	2.12509	0.333255	1.86014
88400	1.85417	2.12509	0.333255	1.86014
88450	1.85417	2.12509	0.333255	1.86014
88500	1.85417	2.12509	0.333255	1.86014
88550	1.85417	2.12509	0.333255	1.86014
88600	1.85417	2.12509	0.333255	1.86014
88650	1.85417	2.12509	0.333255	1.86014
88700	1.85417	2.12509	0.333255	1.86014
88750	1.85417	2.12509	0.333255	1.86014
88800	1.85417	2.12509	0.333255	1.86014
88850	1.85417	2.12509	0.333255	1.86014
88900	1.85417	2.12509	0.333255	1.86014
88950	1.85417	2.12509	0.333255	1.86014
89000	1.85417	2.12509	0.333255	1.86014
89050	1.85417	2.12509	0.333255	1.86014
89100	1.85417	2.12509	0.333255	1.86014
89150	1.85417	2.12509	0.333255	1.86014
89200	1.85417	2.12509	0.333255	1.86014
89250	1.85417	2.12509	0.333255	1.86014
89300	1.85417	2.12509	0.333255	1.86014
89350	1.85417	2.12509	0.333255	1.86014
89400	1.85417	2.12509	0.333255	1.86014
89450	1.85417	2.12509	0.333255	1.86014
89500	1.85417	2.12509	0.333255	1.86014
89550	1.85417	2.12509	0.333255	1.86014
89600	1.85417	2.12509	0.333255	1.86014
89650	1.85417	2.12509	0.333255	1.86014
89700	1.85417	2.12509	0.333255	1.86014
89750	1.85417	2.12509	0.333255	1.86014
89800	1.85417	2.12509	0.333255	1.86014
89850	1.85417	2.12509	0.333255	1.86014
89900	1.85417	2.12509	0.333255	1.86014
89950	1.85417	2.12509	0.333255	1.86014
90000	1.85417	2.12509	0.333255	1.86014
90050	1.85417	2.12509	0.333255	1.86014
90100	1.85417	2.12509	0.333255	1.86014
90150	1.85417	2.12509	0.333255	1.86014
90200	1.85417	2.12509	0.333255	1.86014
90250	1.85417	2.12509	0.333255	1.86014
90300	1.85417	2.12509	0.333255	1.86014
90350	1.85417	2.12509	0.333255	1.86014
90400	1.85417	2.12509	0.333255	1.86014
90450	1.85417	2.12509	0.333255	1.86014
90500	1.85417	2.12509	0.333255	1.86014
90550	1.85417	2.12509	0.333255	1.86014
90600	1.85417	2.12509	0.333255	1.86014
90650	1.85417	2.12509	0.333255	1.86014
90700	1.85417	2.12509	0.333255	1.86014
90750	1.85417	2.12509	0.333255	1.86014
90800	1.85417	2.12509	0.333255	1.86014
90850	1.85417	2.12509	0.333255	1.86014
90900	1.85417	2.12509	0.333255	1.86014
90950	1.85417	2.12509	0.333255	1.86014
91000	1.85417	2.12509	0.333255	1.86014
91050	1.85417	2.12509	0.333255	1.86014
91100	1.85417	2.12509	0.333255	1.86014
91150	1.85417	2.12509	0.333255	1.86014
91200	1.85417	2.12509	0.333255	1.86014
91250	1.85417	2.12509	0.333255	1.86014
91300	1.85417	2.12509	0.333255	1.86014
91350	1.85417	2.12509	0.333255	1.86014
91400	1.85417	2.12509	0.333255	1.86014
91450	1.85417	2.12509	0.333255	1.86014
91500	1.85417	2.12509	0.333255	1.86014
91550	1.85417	2.12509	0.333255	1.86014
91600	1.85417	2.12509	0.333255	1.86014
91650	1.85417	2.12509	0.333255	1.86014
91700	1.85417	2.12509	0.333255	1.86014
91750	1.85417	2.12509	0.333255	1.86014
91800	1.85417	2.12509	0.333255	1.86014
91850	1.85417	2.12509	0.333255	1.86014
91900	1.85417	2.12509	0.333255	1.86014
91950	1.85417	2.12509	0.333255	1.86014
92000	1.85417	2.12509	0.333255	1.86014
92050	1.85417	2.12509	0.333255	1.86014
92100	1.85417	2.12509	0.333255	1.86014
92150	1.85417	2.12509	0.333255	1.86014
92200	1.85417	2.12509	0.333255	1.86014
92250	1.85417	2.12509	0.333255	1.86014
92300	1.85417	2.12509	0.333255	1.86014
92350	1.85417	2.12509	0.333255	1.86014
92400	1.85417	2.12509	0.333255	1.86014
92450	1.85417	2.12509	0.333255	1.86014
92500	1.85417	2.12509	0.333255	1.86014
92550	1.85417	2.12509	0.333255	1.86014
92600	1.85417	2.12509	0.333255	1.86014
92650	1.85417	2.12509	0.333255	1.86014
92700	1.85417	2.12509	0.333255	1.86014
92750	1.85417	2.12509	0.333255	1.86014
92800	1.85417	2.12509	0.333255	1.86014
92850	1.85417	2.12509	0.333255	1.86014
92900	1.85417	2.12509	0.333255	1.86014
92950	1.85417	2.12509	0.333255	1.86014
93000	1.85417	2.12509	0.333255	1.86014
93050	1.85417	2.12509	0.333255	1.86014
93100	1.85417	2.12509	0.333255	1.86014
93150	1.85417	2.12509	0.333255	1.86014
93200	1.85417	2.12509	0.333255	1.86014
93250	1.85417	2.12509	0.333255	1.86014
93300	1.85417	2.12509	0.333255	1.86014
93350	1.85417	2.12509	0.333255	1.86014
93400	1.85417	2.12509	0.333255	1.86014
93450	1.85417	2.12509	0.333255	1.86014
93500	1.85417	2.12509	0.333255	1.86014
93550	1.85417	2.12509	0.333255	1.86014
93600	1.85417	2.12509	0.333255	1.86014
93650	1.85417	2.12509	0.333255	1.86014
93700	1.85417	2.12509	0.333255	1.86014
93750	1.85417	2.12509	0.333255	1.86014
93800	1.85417	2.12509	0.333255	1.86014
93850	1.85417	2.12509	0.333255	1.86014
93900	1.85417	2.12509	0.333255	1.86014
93950	1.85417	2.12509	0.333255	1.86014
94000	1.85417	2.12509	0.333255	1.86014
94050	1.85417	2.12509	0.333255	1.86014
94100	1.85417	2.12509	0.333255	1.86014
94150	1.85417	2.12509	0.333255	1.86014
94200	1.85417	2.12509	0.333255	1.86014
94250	1.85417	2.12509	0.333255	1.86014
94300	1.85417	2.12509	0.333255	1.86014
94350	1.85417	2.12509	0.333255	1.86014
94400	1.85417	2.12509	0.333255	1.86014
94450	1.85417	2.12509	0.333255	1.86014
94500	1.85417	2.12509	0.333255	1.86014
94550	1.85417	2.12509	0.333255	1.86014
94600	1.85417	2.12509	0.333255	1.86014
94650	1.85417	2.12509	0.333255	1.86014
94700	1.85417	2.12509	0.333255	1.86014
94750	1.85417	2.12509	0.333255	1.86014
94800	1.85417	2.12509	0.333255	1.86014
94850	1.85417	2.12509	0.333255	1.86014
94900	1.85417	2.12509	0.333255	1.86014
94950	1.85417	2.12509	0.333255	1.86014
95000	1.85417	2.12509	0.333255	1.86014
95050	1.85417	2.12509	0.333255	1.86014
95100	1.85417	2.12509	0.333255	1.86014
95150	1.85417	2.12509	0.333255	1.86014
95200	1.85417	2.12509	0.333255	1.86014
95250	1.85417	2.12509	0.333255	1.86014
95300	1.85417	2.12509	0.333255	1.86014
95350	1.85417	2.12509	0.333255	1.86014
95400	1.85417	2.12509	0.333255	1.86014
95450	1.85417	2.12509	0.333255	1.86014
95500	1.85417	2.12509	0.333255	1.86014
95550	1.85417	2.12509	0.333255	1.86014
95600	1.85417	2.12509	0.333255	1.86014
95650	1.85417	2.12509	0.333255	1.86014
95700	1.85417	2.12509	0.333255	1.86014
95750	1.85417	2.12509	0.333255	1.86014
95800	1.85417	2.12509	0.333255	1.86014
95850	1.85417	2.12509	0.333255	1.86014
95900	1.85417	2.12509	0.333255	1.86014
95950	1.85417	2.12509	0.333255	1.86014
96000	1.85417	2.12509	0.333255	1.86014
96050	1.85417	2.12509	0.333255	1.86014
96100	1.85417	2.12509	0.333255	1.86014
96150	1.85417	2.12509	0.333255	1.86014
96200	1.85417	2.12509	0.333255	1.86014
96250	1.85417	2.12509	0.333255	1.86014
96300	1.85417	2.12509	0.333255	1.86014
96350	1.85417	2.12509	0.333255	1.86014
96400	1.85417	2.12509	0.333255	1.86014
96450	1.85417	2.12509	0.333255	1.86014
96500	1.85417	2.12509	0.333255	1.86014
96550	1.85417	2.12509	0.333255	1.86014
96600	1.85417	2.12509	0.333255	1.86014
96650	1.85417	2.12509	0.333255	1.86014
96700	1.85417	2.12509	0.333255	1.86014
96750	1.85417	2.12509	0.333255	1.86014
96800	1.85417	2.12509	0.333255	1.86014
96850	1.85417	2.12509	0.333255	1.86014
96900	1.85417	2.12509	0.333255	1.86014
96950	1.85417	2.12509	0.333255	1.86014
97000	1.85417	2.12509	0.333255	1.86014
97050	1.85417	2.12509	0.333255	1.86014
97100	1.85417	2.12509	0.333255	1.86014
97150	1.85417	2.12509	0.333255	1.86014
97200	1.85417	2.12509	0.333255	1.86014
97250	1.85417	2.12509	0.333255	1.86014
97300	1.85417	2.12509	0.333255	1.86014
97350	1.85417	2.12509	0.333255	1.86014
97400	1.85417	2.12509	0.333255	1.86014
97450	1.85417	2.12509	0.333255	1.86014
97500	1.85417	2.12509	0.333255	1.86014
97550	1.85417	2.12509	0.333255	1.86014
97600	1.85417	2.12509	0.333255	1.86014
97650	1.85417	2.12509	0.333255	1.86014
97700	1.85417	2.12509	0.333255	1.86014
97750	1.85417	2.12509	0.333255	1.86014
97800	1.85417	2.12509	0.333255	1.86014
97850	1.85417	2.12509	0.333255	1.86014
97900	1.85417	2.12509	0.333255	1.86014
97950	1.85417	2.12509	0.333255	1.86014
98000	1.85417	2.12509	0.333255	1.86014
98050	1.85417	2.12509	0.333255	1.86014
98100	1.85417	2.12509	0.333255	1.86014
98150	1.85417	2.12509	0.333255	1.86014
98200	1.85417	2.12509	0.333255	1.86014
98250	1.85417	2.12509	0.333255	1.86014
98300	1.85417	2.12509	0.333255	1.86014
98350	1.85417	2.12509	0.333255	1.86014
98400	1.85417	2.12509	0.333255	1.86014
98450	1.85417	2.12509	0.333255	1.86014
98500	1.85417	2.12509	0.333255	1.86014
98550	1.85417	2.12509	0.333255	1.86014
98600	1.85417	2.12509	0.333255	1.86014
98650	1.85417	2.12509	0.333255	1.86014
98700	1.85417	2.12509	0.333255	1.86014
98750	1.85417	2.12509	0.333255	1.86014
98800	1.85417	2.12509	0.333255	1.86014
98850	1.85417	2.12509	0.333255	1.86014
98900	1.85417	2.12509	0.333255	1.86014
98950	1.85417	2.12509	0.333255	1.86014
99000	1.85417	2.12509	0.333255	1.86014
99050	1.85417	2.12509	0.333255	1.86014
99100	1.85417	2.12509	0.333255	1.86014
99150	1.85417	2.12509	0.333255	1.86014
99200	1.85417	2.12509	0.333255	1.86014
99250	1.85417	2.12509	0.333255	1.86014
99300	1.85417	2.12509	0.333255	1.86014
99350	1.85417	2.12509	0.333255	1.86014
99400	1.85417	2.12509	0.333255	1.86014
99450	1.85417	2.12509	0.333255	1.86014
99500	1.85417	2.12509	0.333255	1.86014
99550	1.85417	2.12509	0.333255	1.86014
99600	1.85417	2.12509	0.333255	1.86014
99650	1.85417	2.12509	0.333255	1.86014
99700	1.85417	2.12509	0.333255	1.86014
99750	1.85417	2.12509	0.333255	1.86014
99800	1.85417	2.12509	0.333255	1.86014
99850	1.85417	2.12509	0.333255	1.86014
99900	1.85417	2.12509	0.333255	1.86014
[truncated: 56,054 more rows]
