# Supplementary material for: Mobile elements drive recombination hotspots in the core genome of Staphylococcus aureus
Source: Nat Commun. 2014 May 23;5:3956. doi: 10.1038/ncomms4956 (PMC4036114; doi:10.1038/ncomms4956)
Supplement: Supplementary Data 3 — Biallelic SNPs and predictors of homoplasy in the Staphylocococcus aureus core genome. Details of 106,480 core biallelic SNPs (BiPs) reported here, with observed homoplasy and, for the 68,582 informative (i.e. non-singleton) SNPs, the predicted number of homoplasies together with predictors used in the negative binomial regression. For CDS, Misc RNA, rRNA, tRNA and COG categories, a binary variable records whether the core BiP was within 1kb of an annotated element in the MRSA252 genome (1) or not (0). For mobile elements, a categorical variable records whether the core BiP was within 1kb, in which case the identity of that element is recorded otherwise none is recorded. Local core density, GC content and genetic diversity are calculated as 1kb-moving averages. For uninformative BiPs, predictors are generally not recorded, represented by a dash (-), because they were not used in the regression. [file ncomms4956-s4.xlsx]

## Sheet: DatasetS3.v3.txt
Supplementary Data 3 - Biallelic SNPs and predictors of homoplasy in the Staphylocococcus aureus core genome
Position in MRSA252	Reference allele	Non-reference allele	Observed # homoplasies	Informative	Predicted # homoplasies	Local core density	Local GC content	Distance from origin (Mb)	Squared distance from origin	Local genetic diversity	Squared local genetic diversity	CDS	Misc RNA	rRNA	tRNA	Mobile element	COG J	COG K	COG L	COG D	COG V	COG T	COG M	COG U	COG O	COG C	COG G	COG E	COG F	COG H	COG I	COG P	COG Q	COG R	COG S	Minor allele frequency	Squared minor allele frequency	SNP type	Major/minor allele
77	G	A	0	0	-	-	-	-	-	-	-	-	-	-	-	-	-	-	-	-	-	-	-	-	-	-	-	-	-	-	-	-	-	-	-	0.00909091	-	Intergenic	-
79	T	C	0	0	-	-	-	-	-	-	-	-	-	-	-	-	-	-	-	-	-	-	-	-	-	-	-	-	-	-	-	-	-	-	-	0.00909091	-	Intergenic	-
84	A	T	0	0	-	-	-	-	-	-	-	-	-	-	-	-	-	-	-	-	-	-	-	-	-	-	-	-	-	-	-	-	-	-	-	0.00909091	-	Intergenic	-
86	G	A	0	1	0.626111	0.795222	0.286689	8.6e-05	7.396e-09	0.00422871	1.7882e-05	1	0	0	0	none	0	0	1	0	0	0	0	0	0	0	0	0	0	0	0	0	0	0	0	0.0363636	0.00132231	Intergenic	GA
94	A	G	0	0	-	-	-	-	-	-	-	-	-	-	-	-	-	-	-	-	-	-	-	-	-	-	-	-	-	-	-	-	-	-	-	0.00909091	-	Intergenic	-
95	C	A	0	0	-	-	-	-	-	-	-	-	-	-	-	-	-	-	-	-	-	-	-	-	-	-	-	-	-	-	-	-	-	-	-	0.00909091	-	Intergenic	-
101	A	T	0	0	-	-	-	-	-	-	-	-	-	-	-	-	-	-	-	-	-	-	-	-	-	-	-	-	-	-	-	-	-	-	-	0.00909091	-	Intergenic	-
104	G	A	1	1	0.513879	0.801325	0.286424	0.000104	1.0816e-08	0.00410867	1.68811e-05	1	0	0	0	none	0	0	1	0	0	0	0	0	0	0	0	0	0	0	0	0	0	0	0	0.0181818	0.000330579	Intergenic	GA
123	A	G	0	0	-	-	-	-	-	-	-	-	-	-	-	-	-	-	-	-	-	-	-	-	-	-	-	-	-	-	-	-	-	-	-	0.00909091	-	Intergenic	-
135	A	G	0	0	-	-	-	-	-	-	-	-	-	-	-	-	-	-	-	-	-	-	-	-	-	-	-	-	-	-	-	-	-	-	-	0.00909091	-	Intergenic	-
140	G	A	0	0	-	-	-	-	-	-	-	-	-	-	-	-	-	-	-	-	-	-	-	-	-	-	-	-	-	-	-	-	-	-	-	0.00909091	-	Intergenic	-
152	A	T	1	1	3.16445	0.815951	0.294479	0.000152	2.3104e-08	0.00502113	2.52117e-05	1	0	0	0	none	0	0	1	0	0	0	0	0	0	0	0	0	0	0	0	0	0	0	0	0.436364	0.190413	Intergenic	TA
155	C	T	0	1	0.748676	0.816794	0.294656	0.000155	2.4025e-08	0.00499297	2.49298e-05	1	0	0	0	none	0	0	1	0	0	0	0	0	0	0	0	0	0	0	0	0	0	0	0	0.0545455	0.00297521	Intergenic	CT
156	T	C	1	1	0.508246	0.817073	0.295732	0.000156	2.4336e-08	0.00498366	2.48368e-05	1	0	0	0	none	0	0	1	0	0	0	0	0	0	0	0	0	0	0	0	0	0	0	0	0.0181818	0.000330579	Intergenic	TC
176	G	A	0	0	-	-	-	-	-	-	-	-	-	-	-	-	-	-	-	-	-	-	-	-	-	-	-	-	-	-	-	-	-	-	-	0.00909091	-	Intergenic	-
197	C	T	0	1	0.506062	0.827834	0.291248	0.000197	3.8809e-08	0.00462953	2.14326e-05	1	0	0	0	none	0	0	1	0	0	0	0	0	0	0	0	0	0	0	0	0	0	0	0	0.0181818	0.000330579	Intergenic	CT
233	T	C	0	0	-	-	-	-	-	-	-	-	-	-	-	-	-	-	-	-	-	-	-	-	-	-	-	-	-	-	-	-	-	-	-	0.00909091	-	Intergenic	-
235	C	A	0	0	-	-	-	-	-	-	-	-	-	-	-	-	-	-	-	-	-	-	-	-	-	-	-	-	-	-	-	-	-	-	-	0.00909091	-	Intergenic	-
241	A	G	0	1	0.96713	0.836707	0.294197	0.000241	5.8081e-08	0.0051397	2.64165e-05	1	0	0	0	none	0	0	1	0	0	0	0	0	0	0	0	0	0	0	0	0	0	0	0	0.0818182	0.00669421	Intergenic	AG
246	A	T	0	0	-	-	-	-	-	-	-	-	-	-	-	-	-	-	-	-	-	-	-	-	-	-	-	-	-	-	-	-	-	-	-	0.00909091	-	Intergenic	-
256	T	C	0	0	-	-	-	-	-	-	-	-	-	-	-	-	-	-	-	-	-	-	-	-	-	-	-	-	-	-	-	-	-	-	-	0.00909091	-	Intergenic	-
267	T	A	0	1	0.895103	0.842243	0.294654	0.000267	7.1289e-08	0.00493284	2.43329e-05	1	0	0	0	none	0	0	1	0	0	0	0	0	0	0	0	0	0	0	0	0	0	0	0	0.0818182	0.00669421	Intergenic	TA
386	A	C	3	1	0.876429	0.863431	0.301354	0.000386	1.48996e-07	0.00474326	2.24985e-05	1	0	0	0	none	0	0	1	0	0	0	0	0	0	0	0	0	0	0	0	0	0	0	0	0.0818182	0.00669421	Intergenic	AC
391	C	T	0	0	-	-	-	-	-	-	-	-	-	-	-	-	-	-	-	-	-	-	-	-	-	-	-	-	-	-	-	-	-	-	-	0.00909091	-	Intergenic	-
397	A	G	0	0	-	-	-	-	-	-	-	-	-	-	-	-	-	-	-	-	-	-	-	-	-	-	-	-	-	-	-	-	-	-	-	0.00909091	-	Intergenic	-
411	A	G	0	0	-	-	-	-	-	-	-	-	-	-	-	-	-	-	-	-	-	-	-	-	-	-	-	-	-	-	-	-	-	-	-	0.00909091	-	Intergenic	-
421	A	G	0	0	-	-	-	-	-	-	-	-	-	-	-	-	-	-	-	-	-	-	-	-	-	-	-	-	-	-	-	-	-	-	-	0.00909091	-	Intergenic	-
422	C	T	0	0	-	-	-	-	-	-	-	-	-	-	-	-	-	-	-	-	-	-	-	-	-	-	-	-	-	-	-	-	-	-	-	0.00909091	-	Intergenic	-
433	T	C	0	0	-	-	-	-	-	-	-	-	-	-	-	-	-	-	-	-	-	-	-	-	-	-	-	-	-	-	-	-	-	-	-	0.00909091	-	Intergenic	-
438	A	G	0	0	-	-	-	-	-	-	-	-	-	-	-	-	-	-	-	-	-	-	-	-	-	-	-	-	-	-	-	-	-	-	-	0.00909091	-	Intergenic	-
447	T	C	0	0	-	-	-	-	-	-	-	-	-	-	-	-	-	-	-	-	-	-	-	-	-	-	-	-	-	-	-	-	-	-	-	0.00909091	-	Intergenic	-
467	T	C	1	1	2.12247	0.871768	0.320579	0.000467	2.18089e-07	0.00487476	2.37633e-05	1	0	0	0	none	0	0	1	0	0	0	0	0	0	0	0	0	0	0	0	0	0	0	0	0.181818	0.0330579	Intergenic	CT
546	G	A	0	1	0.539331	0.92008	0.320679	0.000546	2.98116e-07	0.00463151	2.14509e-05	1	0	0	0	none	0	0	1	0	0	0	0	0	0	0	0	0	0	0	0	0	0	0	0	0.0181818	0.000330579	Synonymous	GA
550	G	A	0	0	-	-	-	-	-	-	-	-	-	-	-	-	-	-	-	-	-	-	-	-	-	-	-	-	-	-	-	-	-	-	-	0.00909091	-	Non-synonymous	-
597	A	T	0	0	-	-	-	-	-	-	-	-	-	-	-	-	-	-	-	-	-	-	-	-	-	-	-	-	-	-	-	-	-	-	-	0.00909091	-	Synonymous	-
609	G	A	0	1	1.07913	0.952048	0.315684	0.000609	3.70881e-07	0.00428902	1.83957e-05	1	0	0	0	none	0	0	1	0	0	0	0	0	0	0	0	0	0	0	0	0	0	0	0	0.0909091	0.00826446	Synonymous	GA
621	C	T	3	1	3.052	0.952048	0.318681	0.000621	3.85641e-07	0.00446246	1.99136e-05	1	0	0	0	none	0	0	1	0	0	0	0	0	0	0	0	0	0	0	0	0	0	0	0	0.481818	0.232149	Synonymous	CT
640	G	A	0	0	-	-	-	-	-	-	-	-	-	-	-	-	-	-	-	-	-	-	-	-	-	-	-	-	-	-	-	-	-	-	-	0.00909091	-	Non-synonymous	-
735	A	T	2	1	2.98469	0.973027	0.318681	0.000735	5.40225e-07	0.00429888	1.84804e-05	1	0	0	0	none	0	0	1	0	0	0	0	0	0	0	0	0	0	0	0	0	0	0	0	0.463636	0.214959	Synonymous	AT
741	T	A	0	0	-	-	-	-	-	-	-	-	-	-	-	-	-	-	-	-	-	-	-	-	-	-	-	-	-	-	-	-	-	-	-	0.00909091	-	Synonymous	-
781	A	T	0	1	0.399442	0.973027	0.322677	0.000781	6.09961e-07	0.00442378	1.95698e-05	1	0	0	0	none	0	0	1	0	0	0	0	0	0	0	0	0	0	0	0	0	0	0	0	0.0181818	0.000330579	Non-synonymous	AT
796	C	T	0	0	-	-	-	-	-	-	-	-	-	-	-	-	-	-	-	-	-	-	-	-	-	-	-	-	-	-	-	-	-	-	-	0.00909091	-	Non-synonymous	-
805	G	A	2	1	2.51458	0.973027	0.324675	0.000805	6.48025e-07	0.00444228	1.97338e-05	1	0	0	0	none	0	0	1	0	0	0	0	0	0	0	0	0	0	0	0	0	0	0	0	0.263636	0.0695041	Non-synonymous	AG
897	C	A	0	1	1.02069	0.976024	0.336663	0.000897	8.04609e-07	0.00507964	2.58028e-05	1	0	0	0	none	0	0	1	0	0	0	0	0	0	0	0	0	0	0	0	0	0	0	0	0.0909091	0.00826446	Synonymous	CA
909	C	T	0	0	-	-	-	-	-	-	-	-	-	-	-	-	-	-	-	-	-	-	-	-	-	-	-	-	-	-	-	-	-	-	-	0.00909091	-	Synonymous	-
915	C	T	1	1	2.10457	0.977023	0.333666	0.000915	8.37225e-07	0.0050376	2.53775e-05	1	0	0	0	none	0	0	1	0	0	0	0	0	0	0	0	0	0	0	0	0	0	0	0	0.181818	0.0330579	Synonymous	TC
1035	T	A	1	1	0.550627	0.995005	0.337662	0.001035	1.07123e-06	0.00481977	2.32302e-05	1	0	0	0	none	0	0	1	0	0	0	0	0	0	0	0	0	0	0	0	0	0	0	0	0.0272727	0.000743802	Synonymous	TA
1044	T	C	0	1	0.771943	0.995005	0.336663	0.001044	1.08994e-06	0.00481977	2.32302e-05	1	0	0	0	none	0	0	1	0	0	0	0	0	0	0	0	0	0	0	0	0	0	0	0	0.0545455	0.00297521	Synonymous	TC
1051	G	A	0	1	0.451305	0.995005	0.335664	0.001051	1.1046e-06	0.00476584	2.27132e-05	1	0	0	0	none	0	0	1	0	0	0	0	0	0	0	0	0	0	0	0	0	0	0	0	0.0181818	0.000330579	Non-synonymous	GA
1110	T	A	0	1	1.01323	0.995005	0.334665	0.00111	1.2321e-06	0.00475074	2.25695e-05	1	0	0	0	none	0	0	1	0	0	0	0	0	0	0	0	0	0	0	0	0	0	0	0	0.0909091	0.00826446	Synonymous	TA
1131	T	A	0	0	-	-	-	-	-	-	-	-	-	-	-	-	-	-	-	-	-	-	-	-	-	-	-	-	-	-	-	-	-	-	-	0.00909091	-	Synonymous	-
1158	C	T	0	1	0.992931	0.994006	0.331668	0.001158	1.34096e-06	0.00430699	1.85502e-05	1	0	0	0	none	0	0	1	0	0	0	0	0	0	0	0	0	0	0	0	0	0	0	0	0.0818182	0.00669421	Synonymous	CT
1194	T	C	2	1	1.76026	0.994006	0.334665	0.001194	1.42564e-06	0.00471382	2.22201e-05	1	0	0	0	none	0	0	1	0	0	0	0	0	0	0	0	0	0	0	0	0	0	0	0	0.154545	0.0238843	Synonymous	TC
1197	A	G	2	1	1.786	0.994006	0.334665	0.001197	1.43281e-06	0.00471382	2.22201e-05	1	0	0	0	none	0	0	1	0	0	0	0	0	0	0	0	0	0	0	0	0	0	0	0	0.154545	0.0238843	Synonymous	AG
1281	G	A	4	1	3.79392	0.995005	0.344655	0.001281	1.64096e-06	0.0042952	1.84487e-05	1	0	0	0	none	0	0	1	0	0	0	0	0	0	0	0	0	0	0	0	0	0	0	0	0.390909	0.15281	Synonymous	AG
1287	G	A	0	0	-	-	-	-	-	-	-	-	-	-	-	-	-	-	-	-	-	-	-	-	-	-	-	-	-	-	-	-	-	-	-	0.00909091	-	Synonymous	-
1308	T	C	3	1	2.87404	0.995005	0.341658	0.001308	1.71086e-06	0.00385144	1.48336e-05	1	0	0	0	none	0	0	1	0	0	0	0	0	0	0	0	0	0	0	0	0	0	0	0	0.245455	0.0602479	Synonymous	TC
1320	G	A	4	1	3.57491	0.995005	0.33966	0.00132	1.7424e-06	0.0039218	1.53805e-05	1	0	0	0	none	0	0	1	0	0	0	0	0	0	0	0	0	0	0	0	0	0	0	0	0.318182	0.10124	Synonymous	AG
1491	A	G	3	1	1.68308	0.983017	0.308691	0.001491	2.22308e-06	0.00408335	1.66737e-05	1	0	0	0	none	0	0	1	0	0	0	0	0	0	0	0	0	0	0	0	0	0	0	0	0.154545	0.0238843	Synonymous	AG
1566	C	T	0	0	-	-	-	-	-	-	-	-	-	-	-	-	-	-	-	-	-	-	-	-	-	-	-	-	-	-	-	-	-	-	-	0.00909091	-	Synonymous	-
1590	G	A	0	1	0.977542	0.963037	0.30969	0.00159	2.5281e-06	0.00411509	1.69339e-05	1	0	0	0	none	0	0	1	0	0	0	0	0	0	0	0	0	0	0	0	0	0	0	0	0.0818182	0.00669421	Synonymous	GA
1629	C	T	0	1	0.552506	0.963037	0.306693	0.001629	2.65364e-06	0.00396231	1.56999e-05	1	0	0	0	none	0	0	1	0	0	0	0	0	0	0	0	0	0	0	0	0	0	0	0	0.0272727	0.000743802	Synonymous	CT
1653	C	T	0	0	-	-	-	-	-	-	-	-	-	-	-	-	-	-	-	-	-	-	-	-	-	-	-	-	-	-	-	-	-	-	-	0.00909091	-	Synonymous	-
1689	A	G	3	1	3.13469	0.963037	0.302697	0.001689	2.85272e-06	0.00380645	1.44891e-05	1	0	0	0	none	0	0	1	0	0	0	0	0	0	0	0	0	0	0	0	0	0	0	0	0.281818	0.0794215	Synonymous	GA
1710	G	A	0	1	0.736262	0.963037	0.302697	0.00171	2.9241e-06	0.00326429	1.06556e-05	1	0	0	0	none	0	0	1	0	0	0	0	0	0	0	0	0	0	0	0	0	0	0	0	0.0545455	0.00297521	Synonymous	GA
1813	T	C	0	1	0.583014	0.962038	0.300699	0.001813	3.28697e-06	0.00275328	7.58053e-06	1	0	0	0	none	0	0	1	0	0	0	0	0	0	0	0	0	0	0	0	0	0	0	0	0.0363636	0.00132231	Synonymous	TC
1823	A	G	0	0	-	-	-	-	-	-	-	-	-	-	-	-	-	-	-	-	-	-	-	-	-	-	-	-	-	-	-	-	-	-	-	0.00909091	-	Non-synonymous	-
1873	G	T	0	0	-	-	-	-	-	-	-	-	-	-	-	-	-	-	-	-	-	-	-	-	-	-	-	-	-	-	-	-	-	-	-	0.00909091	-	Non-synonymous	-
1883	G	T	0	1	0.859808	0.961039	0.293706	0.001883	3.54569e-06	0.00237968	5.6629e-06	1	0	0	0	none	0	0	1	0	0	0	0	0	0	0	0	0	0	0	0	0	0	0	0	0.0818182	0.00669421	Intergenic	GT
1899	T	C	0	1	0.635104	0.961039	0.297702	0.001899	3.6062e-06	0.00253587	6.43062e-06	1	0	0	0	none	0	0	1	0	0	0	0	0	0	0	0	0	0	0	0	0	0	0	0	0.0454545	0.00206612	Intergenic	TC
1911	T	C	0	0	-	-	-	-	-	-	-	-	-	-	-	-	-	-	-	-	-	-	-	-	-	-	-	-	-	-	-	-	-	-	-	0.00909091	-	Intergenic	-
1954	C	A	1	1	0.489472	0.961039	0.294705	0.001954	3.81812e-06	0.00253587	6.43062e-06	1	0	0	0	none	0	0	1	0	0	0	0	0	0	0	0	0	0	0	0	0	0	0	0	0.0272727	0.000743802	Intergenic	CA
1972	C	A	1	1	1.39679	0.961039	0.295704	0.001972	3.88878e-06	0.00253587	6.43062e-06	1	0	0	0	none	0	0	1	0	0	0	0	0	0	0	0	0	0	0	0	0	0	0	0	0.145455	0.021157	Intergenic	CA
2003	T	G	0	0	-	-	-	-	-	-	-	-	-	-	-	-	-	-	-	-	-	-	-	-	-	-	-	-	-	-	-	-	-	-	-	0.00909091	-	Intergenic	-
2016	A	G	0	0	-	-	-	-	-	-	-	-	-	-	-	-	-	-	-	-	-	-	-	-	-	-	-	-	-	-	-	-	-	-	-	0.00909091	-	Intergenic	-
2055	T	G	0	1	0.618194	0.961039	0.295704	0.002055	4.22303e-06	0.00269531	7.26472e-06	1	0	0	0	none	0	0	1	0	0	0	0	0	0	0	0	0	0	0	0	0	0	0	0	0.0454545	0.00206612	Intergenic	TG
2062	A	T	0	0	-	-	-	-	-	-	-	-	-	-	-	-	-	-	-	-	-	-	-	-	-	-	-	-	-	-	-	-	-	-	-	0.00909091	-	Intergenic	-
2104	G	A	0	0	-	-	-	-	-	-	-	-	-	-	-	-	-	-	-	-	-	-	-	-	-	-	-	-	-	-	-	-	-	-	-	0.00909091	-	Intergenic	-
2167	C	A	0	0	-	-	-	-	-	-	-	-	-	-	-	-	-	-	-	-	-	-	-	-	-	-	-	-	-	-	-	-	-	-	-	0.00909091	-	Non-synonymous	-
2269	A	G	3	1	2.61814	0.961039	0.310689	0.002269	5.14836e-06	0.00415663	1.72776e-05	1	0	0	0	none	0	0	1	0	0	0	0	0	0	0	0	0	0	0	0	0	0	0	0	0.227273	0.0516529	Synonymous	GA
2311	T	C	0	0	-	-	-	-	-	-	-	-	-	-	-	-	-	-	-	-	-	-	-	-	-	-	-	-	-	-	-	-	-	-	-	0.00909091	-	Synonymous	-
2342	G	A	0	0	-	-	-	-	-	-	-	-	-	-	-	-	-	-	-	-	-	-	-	-	-	-	-	-	-	-	-	-	-	-	-	0.00909091	-	Non-synonymous	-
2357	G	A	0	0	-	-	-	-	-	-	-	-	-	-	-	-	-	-	-	-	-	-	-	-	-	-	-	-	-	-	-	-	-	-	-	0.00909091	-	Non-synonymous	-
2377	C	G	0	1	0.488165	0.961039	0.311688	0.002377	5.65013e-06	0.004158	1.7289e-05	1	0	0	0	none	0	0	1	0	0	0	0	0	0	0	0	0	0	0	0	0	0	0	0	0.0181818	0.000330579	Synonymous	CG
2392	T	C	0	1	0.941075	0.963037	0.310689	0.002392	5.72166e-06	0.00399352	1.59482e-05	1	0	0	0	none	0	0	1	0	0	0	0	0	0	0	0	0	0	0	0	0	0	0	0	0.0818182	0.00669421	Synonymous	TC
2503	A	G	3	1	3.09783	0.977023	0.320679	0.002503	6.26501e-06	0.00419983	1.76386e-05	1	0	0	0	none	0	0	1	0	0	0	0	0	0	0	0	0	0	0	0	0	0	0	0	0.272727	0.0743802	Synonymous	AG
2539	T	A	0	0	-	-	-	-	-	-	-	-	-	-	-	-	-	-	-	-	-	-	-	-	-	-	-	-	-	-	-	-	-	-	-	0.00909091	-	Synonymous	-
2581	G	A	6	1	3.31987	0.995005	0.31968	0.002581	6.66156e-06	0.00426167	1.81619e-05	1	0	0	0	none	0	0	1	0	0	0	0	0	0	0	0	0	0	0	0	0	0	0	0	0.290909	0.0846281	Synonymous	GA
2593	A	G	3	1	3.65621	0.995005	0.316683	0.002593	6.72365e-06	0.00426167	1.81619e-05	1	0	0	0	none	0	0	1	0	0	0	0	0	0	0	0	0	0	0	0	0	0	0	0	0.390909	0.15281	Synonymous	GA
2602	A	G	0	0	-	-	-	-	-	-	-	-	-	-	-	-	-	-	-	-	-	-	-	-	-	-	-	-	-	-	-	-	-	-	-	0.00909091	-	Synonymous	-
2605	G	A	4	1	2.08951	0.995005	0.318681	0.002605	6.78602e-06	0.00440954	1.9444e-05	1	0	0	0	none	0	0	1	0	0	0	0	0	0	0	0	0	0	0	0	0	0	0	0	0.181818	0.0330579	Synonymous	GA
2614	A	G	0	1	0.752525	0.995005	0.320679	0.002614	6.833e-06	0.00440954	1.9444e-05	1	0	0	0	none	0	0	1	0	0	0	0	0	0	0	0	0	0	0	0	0	0	0	0	0.0545455	0.00297521	Synonymous	AG
2635	C	T	1	1	0.521528	0.995005	0.326673	0.002635	6.94322e-06	0.00457549	2.09351e-05	1	0	0	0	none	0	0	1	0	0	0	0	0	0	0	0	0	0	0	0	0	0	0	0	0.0181818	0.000330579	Synonymous	CT
2638	A	G	0	0	-	-	-	-	-	-	-	-	-	-	-	-	-	-	-	-	-	-	-	-	-	-	-	-	-	-	-	-	-	-	-	0.00909091	-	Synonymous	-
2674	T	C	0	1	0.514394	0.995005	0.325674	0.002674	7.15028e-06	0.0045574	2.07699e-05	1	0	0	0	none	0	0	1	0	0	0	0	0	0	0	0	0	0	0	0	0	0	0	0	0.0181818	0.000330579	Synonymous	TC
2692	G	A	0	1	0.593965	0.995005	0.32967	0.002692	7.24686e-06	0.0045574	2.07699e-05	1	0	0	0	none	0	0	1	0	0	0	0	0	0	0	0	0	0	0	0	0	0	0	0	0.0272727	0.000743802	Synonymous	GA
2698	C	T	4	1	2.08619	0.995005	0.32967	0.002698	7.2792e-06	0.0045574	2.07699e-05	1	0	0	0	none	0	0	1	0	0	0	0	0	0	0	0	0	0	0	0	0	0	0	0	0.181818	0.0330579	Synonymous	CT
2701	A	G	0	1	1.07811	0.995005	0.330669	0.002701	7.2954e-06	0.0045574	2.07699e-05	1	0	0	0	none	0	0	1	0	0	0	0	0	0	0	0	0	0	0	0	0	0	0	0	0.0909091	0.00826446	Synonymous	AG
2707	C	T	0	0	-	-	-	-	-	-	-	-	-	-	-	-	-	-	-	-	-	-	-	-	-	-	-	-	-	-	-	-	-	-	-	0.00909091	-	Synonymous	-
2708	T	C	0	1	0.98037	0.995005	0.330669	0.002708	7.33326e-06	0.0045574	2.07699e-05	1	0	0	0	none	0	0	1	0	0	0	0	0	0	0	0	0	0	0	0	0	0	0	0	0.0818182	0.00669421	Synonymous	TC
2710	G	A	0	0	-	-	-	-	-	-	-	-	-	-	-	-	-	-	-	-	-	-	-	-	-	-	-	-	-	-	-	-	-	-	-	0.00909091	-	Synonymous	-
2722	G	A	0	0	-	-	-	-	-	-	-	-	-	-	-	-	-	-	-	-	-	-	-	-	-	-	-	-	-	-	-	-	-	-	-	0.00909091	-	Synonymous	-
2726	C	A	0	0	-	-	-	-	-	-	-	-	-	-	-	-	-	-	-	-	-	-	-	-	-	-	-	-	-	-	-	-	-	-	-	0.00909091	-	Non-synonymous	-
2728	G	A	0	0	-	-	-	-	-	-	-	-	-	-	-	-	-	-	-	-	-	-	-	-	-	-	-	-	-	-	-	-	-	-	-	0.00909091	-	Synonymous	-
2821	T	A	0	0	-	-	-	-	-	-	-	-	-	-	-	-	-	-	-	-	-	-	-	-	-	-	-	-	-	-	-	-	-	-	-	0.00909091	-	Synonymous	-
2842	C	T	0	0	-	-	-	-	-	-	-	-	-	-	-	-	-	-	-	-	-	-	-	-	-	-	-	-	-	-	-	-	-	-	-	0.00909091	-	Synonymous	-
2860	T	C	0	1	0.518506	0.991009	0.325674	0.00286	8.1796e-06	0.00519978	2.70377e-05	1	0	0	0	none	0	0	1	0	0	0	0	0	0	0	0	0	0	0	0	0	0	0	0	0.0181818	0.000330579	Synonymous	TC
2869	G	A	0	1	0.543743	0.99001	0.327672	0.002869	8.23116e-06	0.00578913	3.3514e-05	1	0	0	0	none	0	0	1	0	0	0	0	0	0	0	0	0	0	0	0	0	0	0	0	0.0181818	0.000330579	Synonymous	GA
2965	G	A	0	0	-	-	-	-	-	-	-	-	-	-	-	-	-	-	-	-	-	-	-	-	-	-	-	-	-	-	-	-	-	-	-	0.00909091	-	Synonymous	-
2977	G	A	0	1	1.02552	0.983017	0.323676	0.002977	8.86253e-06	0.00658335	4.33405e-05	1	0	0	0	none	0	0	1	0	0	0	0	0	0	0	0	0	0	0	0	0	0	0	0	0.0818182	0.00669421	Synonymous	GA
2989	A	C	2	1	3.0227	0.983017	0.318681	0.002989	8.93412e-06	0.00661997	4.3824e-05	1	0	0	0	none	0	0	1	0	0	0	0	0	0	0	0	0	0	0	0	0	0	0	0	0.454545	0.206612	Synonymous	AC
3016	T	C	1	1	0.823277	0.981019	0.317682	0.003016	9.09626e-06	0.00635488	4.03845e-05	1	0	0	0	none	0	0	1	0	0	0	0	0	0	0	0	0	0	0	0	0	0	0	0	0.0636364	0.00404959	Synonymous	TC
3025	T	C	0	1	0.690283	0.981019	0.318681	0.003025	9.15063e-06	0.00642793	4.13183e-05	1	0	0	0	none	0	0	1	0	0	0	0	0	0	0	0	0	0	0	0	0	0	0	0	0.0454545	0.00206612	Synonymous	TC
3046	C	T	0	0	-	-	-	-	-	-	-	-	-	-	-	-	-	-	-	-	-	-	-	-	-	-	-	-	-	-	-	-	-	-	-	0.00909091	-	Synonymous	-
3047	G	A	0	0	-	-	-	-	-	-	-	-	-	-	-	-	-	-	-	-	-	-	-	-	-	-	-	-	-	-	-	-	-	-	-	0.00909091	-	Non-synonymous	-
3049	T	C	0	0	-	-	-	-	-	-	-	-	-	-	-	-	-	-	-	-	-	-	-	-	-	-	-	-	-	-	-	-	-	-	-	0.00909091	-	Synonymous	-
3050	G	A	0	0	-	-	-	-	-	-	-	-	-	-	-	-	-	-	-	-	-	-	-	-	-	-	-	-	-	-	-	-	-	-	-	0.00909091	-	Non-synonymous	-
3100	T	C	0	1	1.03853	0.968032	0.30969	0.0031	9.61e-06	0.00597634	3.57167e-05	1	0	0	0	none	0	0	1	0	0	0	0	0	0	0	0	0	0	0	0	0	0	0	0	0.0909091	0.00826446	Synonymous	TC
3126	G	A	0	1	0.878669	0.968032	0.304695	0.003126	9.77188e-06	0.00589634	3.47668e-05	1	0	0	0	none	0	0	1	0	0	0	0	0	0	0	0	0	0	0	0	0	0	0	0	0.0909091	0.00826446	Non-synonymous	GA
3211	T	A	0	0	-	-	-	-	-	-	-	-	-	-	-	-	-	-	-	-	-	-	-	-	-	-	-	-	-	-	-	-	-	-	-	0.00909091	-	Synonymous	-
3253	G	A	0	1	1.02654	0.968032	0.287712	0.003253	1.0582e-05	0.00525275	2.75914e-05	1	0	0	0	none	0	0	1	0	0	0	0	0	0	0	0	0	0	0	0	0	0	0	1	0.0909091	0.00826446	Synonymous	GA
3291	A	T	0	1	0.672427	0.968032	0.291708	0.003291	1.08307e-05	0.00528994	2.79834e-05	1	0	0	0	none	0	0	1	0	0	0	0	0	0	0	0	0	0	0	0	0	0	0	1	0.0545455	0.00297521	Intergenic	AT
3295	A	G	2	1	1.97243	0.968032	0.291708	0.003295	1.0857e-05	0.00528994	2.79834e-05	1	0	0	0	none	0	0	1	0	0	0	0	0	0	0	0	0	0	0	0	0	0	0	1	0.181818	0.0330579	Intergenic	AG
3301	A	C	0	1	0.446668	0.968032	0.290709	0.003301	1.08966e-05	0.00528994	2.79834e-05	1	0	0	0	none	0	0	1	0	0	0	0	0	0	0	0	0	0	0	0	0	0	0	1	0.0181818	0.000330579	Intergenic	AC
3307	G	A	0	0	-	-	-	-	-	-	-	-	-	-	-	-	-	-	-	-	-	-	-	-	-	-	-	-	-	-	-	-	-	-	-	0.00909091	-	Intergenic	-
3316	G	T	0	0	-	-	-	-	-	-	-	-	-	-	-	-	-	-	-	-	-	-	-	-	-	-	-	-	-	-	-	-	-	-	-	0.00909091	-	Intergenic	-
3346	G	T	2	1	1.8947	0.968032	0.295704	0.003346	1.11957e-05	0.00527135	2.77871e-05	1	0	0	0	none	0	0	1	0	0	0	0	0	0	0	0	0	0	0	0	0	0	0	1	0.181818	0.0330579	Intergenic	GT
3351	A	T	0	0	-	-	-	-	-	-	-	-	-	-	-	-	-	-	-	-	-	-	-	-	-	-	-	-	-	-	-	-	-	-	-	0.00909091	-	Intergenic	-
3356	A	G	0	1	0.55385	0.968032	0.297702	0.003356	1.12627e-05	0.00527135	2.77871e-05	1	0	0	0	none	0	0	1	0	0	0	0	0	0	0	0	0	0	0	0	0	0	0	1	0.0272727	0.000743802	Intergenic	AG
3365	T	G	2	1	3.34857	0.968032	0.298701	0.003365	1.13232e-05	0.0052345	2.74e-05	1	0	0	0	none	0	0	1	0	0	0	0	0	0	0	0	0	0	0	0	0	0	0	1	0.354545	0.125702	Intergenic	GT
3366	C	T	0	0	-	-	-	-	-	-	-	-	-	-	-	-	-	-	-	-	-	-	-	-	-	-	-	-	-	-	-	-	-	-	-	0.00909091	-	Intergenic	-
3367	G	A	0	1	0.750698	0.968032	0.298701	0.003367	1.13367e-05	0.0052345	2.74e-05	1	0	0	0	none	0	0	1	0	0	0	0	0	0	0	0	0	0	0	0	0	0	0	1	0.0545455	0.00297521	Intergenic	GA
3371	G	A	0	1	0.625639	0.968032	0.2997	0.003371	1.13636e-05	0.00519766	2.70156e-05	1	0	0	0	none	0	0	1	0	0	0	0	0	0	0	0	0	0	0	0	0	0	0	1	0.0363636	0.00132231	Intergenic	GA
3385	A	G	2	1	1.58902	0.968032	0.301698	0.003385	1.14582e-05	0.00519766	2.70156e-05	1	0	0	0	none	0	0	1	0	0	0	0	0	0	0	0	0	0	0	0	0	0	0	1	0.145455	0.021157	Intergenic	AG
3401	C	T	0	1	0.556236	0.968032	0.301698	0.003401	1.15668e-05	0.00519766	2.70156e-05	1	0	0	0	none	0	0	1	0	0	0	0	0	0	0	0	0	0	0	0	0	0	0	1	0.0272727	0.000743802	Intergenic	CT
3438	T	A	0	1	0.881764	0.968032	0.2997	0.003438	1.18198e-05	0.00521625	2.72093e-05	1	0	0	0	none	0	0	1	0	0	0	0	0	0	0	0	0	0	0	0	0	0	0	1	0.0818182	0.00669421	Intergenic	TA
3457	G	A	0	0	-	-	-	-	-	-	-	-	-	-	-	-	-	-	-	-	-	-	-	-	-	-	-	-	-	-	-	-	-	-	-	0.00909091	-	Intergenic	-
3458	C	T	0	0	-	-	-	-	-	-	-	-	-	-	-	-	-	-	-	-	-	-	-	-	-	-	-	-	-	-	-	-	-	-	-	0.00909091	-	Intergenic	-
3462	T	A	1	1	0.469322	0.968032	0.301698	0.003462	1.19854e-05	0.00521625	2.72093e-05	1	0	0	0	none	0	0	1	0	0	0	0	0	0	0	0	0	0	0	0	0	0	0	1	0.0181818	0.000330579	Intergenic	TA
3470	T	C	0	1	0.498376	0.968032	0.301698	0.00347	1.20409e-05	0.00519766	2.70156e-05	1	0	0	0	none	0	0	1	0	0	0	0	0	0	0	0	0	0	0	0	0	0	0	1	0.0181818	0.000330579	Intergenic	TC
3477	C	T	1	1	1.97785	0.968032	0.300699	0.003477	1.20895e-05	0.00519766	2.70156e-05	1	0	0	0	none	0	0	1	0	0	0	0	0	0	0	0	0	0	0	0	0	0	0	1	0.181818	0.0330579	Intergenic	TC
3478	A	T	0	0	-	-	-	-	-	-	-	-	-	-	-	-	-	-	-	-	-	-	-	-	-	-	-	-	-	-	-	-	-	-	-	0.00909091	-	Intergenic	-
3481	A	T	0	0	-	-	-	-	-	-	-	-	-	-	-	-	-	-	-	-	-	-	-	-	-	-	-	-	-	-	-	-	-	-	-	0.00909091	-	Intergenic	-
3494	A	G	1	1	0.553631	0.968032	0.301698	0.003494	1.2208e-05	0.00453087	2.05288e-05	1	0	0	0	none	0	0	1	0	0	0	0	0	0	0	0	0	0	0	0	0	0	0	1	0.0272727	0.000743802	Intergenic	AG
3509	T	C	0	1	0.600304	0.969031	0.301698	0.003509	1.23131e-05	0.0045262	2.04865e-05	1	0	0	0	none	0	0	1	0	0	0	0	0	0	0	0	0	0	0	0	0	0	0	1	0.0363636	0.00132231	Intergenic	TC
3521	G	A	0	0	-	-	-	-	-	-	-	-	-	-	-	-	-	-	-	-	-	-	-	-	-	-	-	-	-	-	-	-	-	-	-	0.00909091	-	Intergenic	-
3522	C	T	0	0	-	-	-	-	-	-	-	-	-	-	-	-	-	-	-	-	-	-	-	-	-	-	-	-	-	-	-	-	-	-	-	0.00909091	-	Intergenic	-
3523	C	T	1	1	0.499336	0.969031	0.301698	0.003523	1.24115e-05	0.00440334	1.93894e-05	1	0	0	0	none	0	0	1	0	0	0	0	0	0	0	0	0	0	0	0	0	0	0	1	0.0181818	0.000330579	Intergenic	CT
3531	A	T	0	1	0.878646	0.969031	0.302697	0.003531	1.2468e-05	0.00431388	1.86096e-05	1	0	0	0	none	0	0	1	0	0	0	0	0	0	0	0	0	0	0	0	0	0	0	1	0.0818182	0.00669421	Intergenic	AT
3550	T	A	0	1	0.561077	0.969031	0.2997	0.00355	1.26025e-05	0.00427673	1.82904e-05	1	0	0	0	none	0	0	1	0	0	0	0	0	0	0	0	0	0	0	0	0	0	0	1	0.0363636	0.00132231	Intergenic	TA
3563	A	C	0	1	0.918389	0.97003	0.2997	0.003563	1.2695e-05	0.00425377	1.80946e-05	1	0	0	0	none	0	0	1	0	0	0	0	0	0	0	0	0	0	0	0	0	0	0	1	0.0909091	0.00826446	Intergenic	AC
3601	C	T	3	1	2.36046	0.97003	0.298701	0.003601	1.29672e-05	0.00408355	1.66754e-05	1	0	0	0	none	0	0	1	0	0	0	0	0	0	0	0	0	0	0	0	0	0	0	1	0.218182	0.0476033	Intergenic	TC
3651	T	C	0	0	-	-	-	-	-	-	-	-	-	-	-	-	-	-	-	-	-	-	-	-	-	-	-	-	-	-	-	-	-	-	-	0.00909091	-	Intergenic	-
3652	G	A	0	0	-	-	-	-	-	-	-	-	-	-	-	-	-	-	-	-	-	-	-	-	-	-	-	-	-	-	-	-	-	-	-	0.00909091	-	Intergenic	-
3703	G	A	1	1	0.416009	0.97003	0.297702	0.003703	1.37122e-05	0.00407589	1.66129e-05	1	0	0	0	none	0	0	1	0	0	0	0	0	0	0	0	0	0	0	0	0	0	0	1	0.0181818	0.000330579	Non-synonymous	GA
3732	A	G	1	1	0.935971	0.969031	0.298701	0.003732	1.39278e-05	0.00432734	1.87259e-05	1	0	0	0	none	0	0	1	0	0	0	0	0	0	0	0	0	0	0	0	0	0	0	1	0.0818182	0.00669421	Synonymous	AG
3773	T	C	0	0	-	-	-	-	-	-	-	-	-	-	-	-	-	-	-	-	-	-	-	-	-	-	-	-	-	-	-	-	-	-	-	0.00909091	-	Non-synonymous	-
3783	C	T	0	0	-	-	-	-	-	-	-	-	-	-	-	-	-	-	-	-	-	-	-	-	-	-	-	-	-	-	-	-	-	-	-	0.00909091	-	Synonymous	-
3806	T	C	0	0	-	-	-	-	-	-	-	-	-	-	-	-	-	-	-	-	-	-	-	-	-	-	-	-	-	-	-	-	-	-	-	0.00909091	-	Non-synonymous	-
3918	T	C	0	0	-	-	-	-	-	-	-	-	-	-	-	-	-	-	-	-	-	-	-	-	-	-	-	-	-	-	-	-	-	-	-	0.00909091	-	Synonymous	-
4040	T	C	0	0	-	-	-	-	-	-	-	-	-	-	-	-	-	-	-	-	-	-	-	-	-	-	-	-	-	-	-	-	-	-	-	0.00909091	-	Synonymous	-
4122	G	A	0	0	-	-	-	-	-	-	-	-	-	-	-	-	-	-	-	-	-	-	-	-	-	-	-	-	-	-	-	-	-	-	-	0.00909091	-	Non-synonymous	-
4133	T	C	0	1	0.557978	0.997003	0.335664	0.004133	1.70817e-05	0.00202388	4.0961e-06	1	0	0	0	none	0	0	1	0	0	0	0	0	0	0	0	0	0	0	0	0	0	0	1	0.0272727	0.000743802	Synonymous	TC
4157	A	T	0	1	0.63755	0.997003	0.337662	0.004157	1.72806e-05	0.00198778	3.95126e-06	1	0	0	0	none	0	0	1	0	0	0	0	0	0	0	0	0	0	0	0	0	0	0	1	0.0454545	0.00206612	Synonymous	AT
4205	C	T	0	1	0.516284	0.997003	0.340659	0.004205	1.7682e-05	0.00197006	3.88112e-06	1	0	0	0	none	0	0	1	0	0	0	0	0	0	0	0	0	0	0	0	0	0	0	1	0.0181818	0.000330579	Synonymous	CT
4220	T	A	1	1	1.32739	0.997003	0.341658	0.00422	1.78084e-05	0.00208947	4.36588e-06	1	0	0	0	none	0	0	1	0	0	0	0	0	0	0	0	0	0	0	0	0	0	0	1	0.127273	0.0161983	Synonymous	TA
4242	C	A	1	1	0.480121	0.997003	0.342657	0.004242	1.79946e-05	0.00193892	3.75941e-06	1	0	0	0	none	0	0	1	0	0	0	0	0	0	0	0	0	0	0	0	0	0	0	1	0.0363636	0.00132231	Non-synonymous	CA
4244	C	T	1	1	1.9539	0.997003	0.343656	0.004244	1.80115e-05	0.00193892	3.75941e-06	1	0	0	0	none	0	0	1	0	0	0	0	0	0	0	0	0	0	0	0	0	0	0	1	0.172727	0.0298347	Synonymous	CT
4460	A	G	2	1	2.92934	0.997003	0.345654	0.00446	1.98916e-05	0.00245466	6.02536e-06	1	0	0	0	none	0	0	1	0	0	0	0	0	0	0	0	0	0	0	0	0	0	0	0	0.245455	0.0602479	Synonymous	GA
4517	G	T	0	0	-	-	-	-	-	-	-	-	-	-	-	-	-	-	-	-	-	-	-	-	-	-	-	-	-	-	-	-	-	-	-	0.00909091	-	Non-synonymous	-
4525	C	T	0	0	-	-	-	-	-	-	-	-	-	-	-	-	-	-	-	-	-	-	-	-	-	-	-	-	-	-	-	-	-	-	-	0.00909091	-	Non-synonymous	-
4526	G	A	0	0	-	-	-	-	-	-	-	-	-	-	-	-	-	-	-	-	-	-	-	-	-	-	-	-	-	-	-	-	-	-	-	0.00909091	-	Synonymous	-
4532	T	G	0	1	0.942679	0.997003	0.33966	0.004532	2.0539e-05	0.00254294	6.46653e-06	1	0	0	0	none	0	0	1	0	0	0	0	0	0	0	0	0	0	0	0	0	0	0	0	0.0818182	0.00669421	Synonymous	TG
4569	G	A	0	1	0.489555	0.997003	0.345654	0.004569	2.08758e-05	0.00252488	6.37504e-06	1	0	0	0	none	0	0	1	0	0	0	0	0	0	0	0	0	0	0	0	0	0	0	0	0.0272727	0.000743802	Non-synonymous	GA
4578	C	T	0	0	-	-	-	-	-	-	-	-	-	-	-	-	-	-	-	-	-	-	-	-	-	-	-	-	-	-	-	-	-	-	-	0.00909091	-	Synonymous	-
4607	T	C	3	1	0.629949	0.997003	0.345654	0.004607	2.12244e-05	0.00254294	6.46653e-06	1	0	0	0	none	0	0	1	0	0	0	0	0	0	0	0	0	0	0	0	0	0	0	0	0.0363636	0.00132231	Synonymous	TC
4611	G	A	0	1	0.538885	0.997003	0.345654	0.004611	2.12613e-05	0.00254294	6.46653e-06	1	0	0	0	none	0	0	1	0	0	0	0	0	0	0	0	0	0	0	0	0	0	0	0	0.0363636	0.00132231	Non-synonymous	GA
4626	G	A	0	1	0.840712	0.997003	0.347652	0.004626	2.13999e-05	0.00254294	6.46653e-06	1	0	0	0	none	0	0	1	0	0	0	0	0	0	0	0	0	0	0	0	0	0	0	0	0.0818182	0.00669421	Non-synonymous	GA
4683	C	A	0	0	-	-	-	-	-	-	-	-	-	-	-	-	-	-	-	-	-	-	-	-	-	-	-	-	-	-	-	-	-	-	-	0.00909091	-	Synonymous	-
4715	T	C	1	1	0.838631	0.997003	0.352647	0.004715	2.22312e-05	0.00253565	6.42952e-06	1	0	0	0	none	0	0	1	0	0	0	0	0	0	0	0	0	0	0	0	0	0	0	0	0.0636364	0.00404959	Synonymous	TC
4769	A	G	0	0	-	-	-	-	-	-	-	-	-	-	-	-	-	-	-	-	-	-	-	-	-	-	-	-	-	-	-	-	-	-	-	0.00909091	-	Synonymous	-
4772	G	A	0	1	0.784299	0.998002	0.344655	0.004772	2.2772e-05	0.00256819	6.59559e-06	1	0	0	0	none	0	0	1	0	0	0	0	0	0	0	0	0	0	0	0	0	0	0	0	0.0545455	0.00297521	Synonymous	GA
4784	G	A	0	1	1.02435	0.998002	0.34965	0.004784	2.28867e-05	0.00256819	6.59559e-06	1	0	0	0	none	0	0	1	0	0	0	0	0	0	0	0	0	0	0	0	0	0	0	0	0.0818182	0.00669421	Synonymous	GA
4844	C	T	1	1	0.581851	0.998002	0.347652	0.004844	2.34643e-05	0.0026213	6.87121e-06	1	0	0	0	none	0	0	1	0	0	0	0	0	0	0	0	0	0	0	0	0	0	0	0	0.0272727	0.000743802	Synonymous	CT
4845	A	G	1	1	0.479992	0.998002	0.346653	0.004845	2.3474e-05	0.0026213	6.87121e-06	1	0	0	0	none	0	0	1	0	0	0	0	0	0	0	0	0	0	0	0	0	0	0	0	0.0272727	0.000743802	Non-synonymous	AG
4859	C	T	1	1	0.585437	0.998002	0.350649	0.004859	2.36099e-05	0.0026213	6.87121e-06	1	0	0	0	none	0	0	1	0	0	0	0	0	0	0	0	0	0	0	0	0	0	0	0	0.0272727	0.000743802	Synonymous	CT
4919	T	C	0	1	0.792461	0.998002	0.363636	0.004919	2.41966e-05	0.00311121	9.67963e-06	1	0	0	0	none	0	0	1	0	0	0	0	0	0	0	0	0	0	0	0	0	0	0	0	0.0545455	0.00297521	Synonymous	TC
4950	G	A	0	1	0.51146	0.998002	0.362637	0.00495	2.45025e-05	0.00311121	9.67963e-06	1	0	0	0	none	0	0	1	0	0	0	0	0	0	0	0	0	0	0	0	0	0	0	0	0.0272727	0.000743802	Non-synonymous	GA
4983	G	C	0	0	-	-	-	-	-	-	-	-	-	-	-	-	-	-	-	-	-	-	-	-	-	-	-	-	-	-	-	-	-	-	-	0.00909091	-	Non-synonymous	-
4991	G	A	0	1	0.680697	0.998002	0.363636	0.004991	2.49101e-05	0.00277616	7.70709e-06	1	0	0	0	none	0	0	1	0	0	0	0	0	0	0	0	0	0	0	0	0	0	0	0	0.0363636	0.00132231	Synonymous	GA
5084	G	A	0	0	-	-	-	-	-	-	-	-	-	-	-	-	-	-	-	-	-	-	-	-	-	-	-	-	-	-	-	-	-	-	-	0.00909091	-	Synonymous	-
5116	T	C	0	0	-	-	-	-	-	-	-	-	-	-	-	-	-	-	-	-	-	-	-	-	-	-	-	-	-	-	-	-	-	-	-	0.00909091	-	Non-synonymous	-
5129	A	T	0	1	0.959495	0.999001	0.361638	0.005129	2.63066e-05	0.00299653	8.97919e-06	1	0	0	0	none	0	0	1	0	0	0	0	0	0	0	0	0	0	0	0	0	0	0	0	0.0818182	0.00669421	Synonymous	AT
5189	C	A	0	0	-	-	-	-	-	-	-	-	-	-	-	-	-	-	-	-	-	-	-	-	-	-	-	-	-	-	-	-	-	-	-	0.00909091	-	Synonymous	-
5229	C	A	4	1	2.76413	1	0.364635	0.005229	2.73424e-05	0.00311094	9.67794e-06	1	0	0	0	none	0	0	1	0	0	0	0	0	0	0	0	0	0	0	0	0	0	0	0	0.309091	0.0955372	Non-synonymous	CA
5264	T	A	0	1	0.965865	1	0.357642	0.005264	2.77097e-05	0.00412497	1.70153e-05	1	0	0	0	none	0	0	1	0	0	0	0	0	0	0	0	0	0	0	0	0	0	0	0	0.0818182	0.00669421	Synonymous	TA
5270	A	G	0	1	0.551622	1	0.357642	0.00527	2.77729e-05	0.00410697	1.68672e-05	1	0	0	0	none	0	0	1	0	0	0	0	0	0	0	0	0	0	0	0	0	0	0	0	0.0181818	0.000330579	Synonymous	AG
5330	C	A	0	1	0.557038	0.99001	0.353646	0.00533	2.84089e-05	0.0039109	1.52951e-05	1	0	0	0	none	0	0	1	0	0	0	0	0	0	0	0	0	0	0	0	0	0	0	0	0.0272727	0.000743802	Synonymous	CA
5369	C	T	9	1	3.64045	0.99001	0.350649	0.005369	2.88262e-05	0.00376846	1.42013e-05	1	0	0	0	none	0	0	1	0	0	0	0	0	0	0	0	0	0	0	0	0	0	0	0	0.427273	0.182562	Synonymous	CT
5473	C	T	1	1	0.452532	0.99001	0.354645	0.005473	2.99537e-05	0.00432171	1.86771e-05	1	0	0	0	none	0	0	1	0	0	0	0	0	0	0	0	0	0	0	0	0	0	0	0	0.0181818	0.000330579	Non-synonymous	CT
5516	C	T	0	0	-	-	-	-	-	-	-	-	-	-	-	-	-	-	-	-	-	-	-	-	-	-	-	-	-	-	-	-	-	-	-	0.00909091	-	Synonymous	-
5579	A	T	0	1	0.429466	0.99001	0.35964	0.005579	3.11252e-05	0.00499721	2.49721e-05	1	0	0	0	none	0	0	1	0	0	0	0	0	0	0	0	0	0	0	0	0	0	0	0	0.0181818	0.000330579	Non-synonymous	AT
5600	A	C	0	1	1.02841	0.99001	0.356643	0.0056	3.136e-05	0.00497903	2.47907e-05	1	0	0	0	none	0	0	1	0	0	0	0	0	0	0	0	0	0	0	0	0	0	0	0	0.0909091	0.00826446	Synonymous	AC
5615	A	G	0	1	0.558608	0.99001	0.357642	0.005615	3.15282e-05	0.00499721	2.49721e-05	1	0	0	0	none	0	0	1	0	0	0	0	0	0	0	0	0	0	0	0	0	0	0	0	0.0181818	0.000330579	Synonymous	AG
5621	G	A	0	1	0.567867	0.99001	0.354645	0.005621	3.15956e-05	0.00497903	2.47907e-05	1	0	0	0	none	0	0	1	0	0	0	0	0	0	0	0	0	0	0	0	0	0	0	0	0.0181818	0.000330579	Synonymous	GA
5624	A	G	1	1	3.36193	0.99001	0.354645	0.005624	3.16294e-05	0.00497903	2.47907e-05	1	0	0	0	none	0	0	1	0	0	0	0	0	0	0	0	0	0	0	0	0	0	0	0	0.472727	0.223471	Synonymous	AG
5660	T	A	0	1	0.511088	0.99001	0.351648	0.00566	3.20356e-05	0.00484559	2.34798e-05	1	0	0	0	none	0	0	1	0	0	0	0	0	0	0	0	0	0	0	0	0	0	0	0	0.0181818	0.000330579	Synonymous	TA
5661	C	A	1	1	0.418235	0.99001	0.350649	0.005661	3.20469e-05	0.00484559	2.34798e-05	1	0	0	0	none	0	0	1	0	0	0	0	0	0	0	0	0	0	0	0	0	0	0	0	0.0181818	0.000330579	Non-synonymous	CA
5717	C	T	0	1	1.14399	0.978022	0.358641	0.005717	3.26841e-05	0.00501034	2.51035e-05	1	0	0	0	none	0	0	1	0	0	0	0	0	0	0	0	0	0	0	0	0	0	0	0	0.0909091	0.00826446	Synonymous	CT
5729	T	C	0	0	-	-	-	-	-	-	-	-	-	-	-	-	-	-	-	-	-	-	-	-	-	-	-	-	-	-	-	-	-	-	-	0.00909091	-	Synonymous	-
5738	T	G	1	1	3.2776	0.977023	0.362637	0.005738	3.29246e-05	0.00457875	2.09649e-05	1	0	0	0	none	0	0	1	0	0	0	0	0	0	0	0	0	0	0	0	0	0	0	0	0.472727	0.223471	Synonymous	TG
5741	T	C	1	1	3.37332	0.977023	0.362637	0.005741	3.29591e-05	0.00487096	2.37263e-05	1	0	0	0	none	0	0	1	0	0	0	0	0	0	0	0	0	0	0	0	0	0	0	0	0.472727	0.223471	Synonymous	TC
5762	T	G	0	0	-	-	-	-	-	-	-	-	-	-	-	-	-	-	-	-	-	-	-	-	-	-	-	-	-	-	-	-	-	-	-	0.00909091	-	Non-synonymous	-
5771	T	A	0	0	-	-	-	-	-	-	-	-	-	-	-	-	-	-	-	-	-	-	-	-	-	-	-	-	-	-	-	-	-	-	-	0.00909091	-	Synonymous	-
5864	T	G	0	0	-	-	-	-	-	-	-	-	-	-	-	-	-	-	-	-	-	-	-	-	-	-	-	-	-	-	-	-	-	-	-	0.00909091	-	Synonymous	-
5882	C	T	0	0	-	-	-	-	-	-	-	-	-	-	-	-	-	-	-	-	-	-	-	-	-	-	-	-	-	-	-	-	-	-	-	0.00909091	-	Synonymous	-
5888	T	C	1	1	0.568193	0.975025	0.371628	0.005888	3.46685e-05	0.00498391	2.48394e-05	1	0	0	0	none	0	0	1	0	0	0	0	0	0	0	0	0	0	0	0	0	0	0	0	0.0181818	0.000330579	Synonymous	TC
5894	C	T	7	1	3.97139	0.975025	0.373626	0.005894	3.47392e-05	0.00505572	2.55603e-05	1	0	0	0	none	0	0	1	0	0	0	0	0	0	0	0	0	0	0	0	0	0	0	0	0.336364	0.11314	Synonymous	CT
5915	C	T	0	0	-	-	-	-	-	-	-	-	-	-	-	-	-	-	-	-	-	-	-	-	-	-	-	-	-	-	-	-	-	-	-	0.00909091	-	Synonymous	-
5918	A	G	0	0	-	-	-	-	-	-	-	-	-	-	-	-	-	-	-	-	-	-	-	-	-	-	-	-	-	-	-	-	-	-	-	0.00909091	-	Synonymous	-
5921	C	T	2	1	1.0788	0.975025	0.368631	0.005921	3.50582e-05	0.0050923	2.59315e-05	1	0	0	0	none	0	0	1	0	0	0	0	0	0	0	0	0	0	0	0	0	0	0	0	0.0818182	0.00669421	Synonymous	CT
5924	A	G	0	0	-	-	-	-	-	-	-	-	-	-	-	-	-	-	-	-	-	-	-	-	-	-	-	-	-	-	-	-	-	-	-	0.00909091	-	Synonymous	-
5984	C	A	2	1	2.49807	0.975025	0.368631	0.005984	3.58083e-05	0.00564134	3.18247e-05	1	0	0	0	none	0	0	1	0	0	0	0	0	0	0	0	0	0	0	0	0	0	0	0	0.263636	0.0695041	Non-synonymous	AC
6002	T	G	0	0	-	-	-	-	-	-	-	-	-	-	-	-	-	-	-	-	-	-	-	-	-	-	-	-	-	-	-	-	-	-	-	0.00909091	-	Synonymous	-
6020	T	C	0	1	1.18045	0.97003	0.374625	0.00602	3.62404e-05	0.00586121	3.43538e-05	1	0	0	0	none	0	0	1	0	0	0	0	0	0	0	0	0	0	0	0	0	0	0	0	0.0909091	0.00826446	Synonymous	TC
6026	A	T	0	1	1.03088	0.97003	0.376623	0.006026	3.63127e-05	0.00586121	3.43538e-05	1	0	0	0	none	0	0	1	0	0	0	0	0	0	0	0	0	0	0	0	0	0	0	0	0.0818182	0.00669421	Synonymous	AT
6049	G	A	0	1	0.490829	0.97003	0.371628	0.006049	3.65904e-05	0.00586121	3.43538e-05	1	0	0	0	none	0	0	1	0	0	0	0	0	0	0	0	0	0	0	0	0	0	0	0	0.0181818	0.000330579	Non-synonymous	GA
6111	G	A	0	0	-	-	-	-	-	-	-	-	-	-	-	-	-	-	-	-	-	-	-	-	-	-	-	-	-	-	-	-	-	-	-	0.00909091	-	Non-synonymous	-
6134	C	T	0	0	-	-	-	-	-	-	-	-	-	-	-	-	-	-	-	-	-	-	-	-	-	-	-	-	-	-	-	-	-	-	-	0.00909091	-	Synonymous	-
6167	C	T	0	1	0.851898	0.97003	0.378621	0.006167	3.80319e-05	0.00503085	2.53095e-05	1	0	0	0	none	0	0	1	0	0	0	0	0	0	0	0	0	0	0	0	0	0	0	0	0.0545455	0.00297521	Synonymous	CT
6173	T	C	0	0	-	-	-	-	-	-	-	-	-	-	-	-	-	-	-	-	-	-	-	-	-	-	-	-	-	-	-	-	-	-	-	0.00909091	-	Synonymous	-
6239	A	T	3	1	1.99766	0.97003	0.370629	0.006239	3.89251e-05	0.00434723	1.88984e-05	1	0	0	0	none	0	0	1	0	0	0	0	0	0	0	0	0	0	0	0	0	0	0	0	0.172727	0.0298347	Synonymous	AT
6257	G	A	0	1	0.643104	0.97003	0.372627	0.006257	3.915e-05	0.00383383	1.46982e-05	1	0	0	0	none	0	0	1	0	0	0	0	0	0	0	0	0	0	0	0	0	0	0	0	0.0272727	0.000743802	Synonymous	GA
6275	T	A	1	1	0.851496	0.97003	0.375624	0.006275	3.93756e-05	0.00415777	1.7287e-05	1	0	0	0	none	0	0	1	0	0	0	0	0	0	0	0	0	0	0	0	0	0	0	0	0.0636364	0.00404959	Synonymous	TA
6290	C	T	1	1	0.571398	0.979021	0.374625	0.00629	3.95641e-05	0.00411958	1.6971e-05	1	0	0	0	none	0	0	1	0	0	0	0	0	0	0	0	0	0	0	0	0	0	0	0	0.0181818	0.000330579	Synonymous	CT
6326	T	A	3	1	1.48095	0.98002	0.380619	0.006326	4.00183e-05	0.00413375	1.70879e-05	1	0	0	0	none	0	0	1	0	0	0	0	0	0	0	0	0	0	0	0	0	0	0	0	0.127273	0.0161983	Synonymous	TA
6350	C	T	1	1	1.1017	0.98002	0.384615	0.00635	4.03225e-05	0.00423889	1.79682e-05	1	0	0	0	none	0	0	1	0	0	0	0	0	0	0	0	0	0	0	0	0	0	0	0	0.0818182	0.00669421	Synonymous	CT
6353	G	A	2	1	1.88308	0.98002	0.384615	0.006353	4.03606e-05	0.00423889	1.79682e-05	1	0	0	0	none	0	0	1	0	0	0	0	0	0	0	0	0	0	0	0	0	0	0	0	0.145455	0.021157	Synonymous	GA
6392	G	A	1	1	0.730279	0.98002	0.386613	0.006392	4.08577e-05	0.00420249	1.76609e-05	1	0	0	0	none	0	0	1	0	0	0	0	0	0	0	0	0	0	0	0	0	0	0	0	0.0363636	0.00132231	Synonymous	GA
6401	A	G	0	1	0.58427	0.98002	0.386613	0.006401	4.09728e-05	0.0037474	1.4043e-05	1	0	0	0	none	0	0	1	0	0	0	0	0	0	0	0	0	0	0	0	0	0	0	0	0.0181818	0.000330579	Synonymous	AG
6431	G	A	2	1	3.37144	0.98002	0.381618	0.006431	4.13578e-05	0.00383046	1.46725e-05	1	0	0	0	none	0	0	1	0	0	0	0	0	0	0	0	0	0	0	0	0	0	0	0	0.263636	0.0695041	Synonymous	AG
6449	T	A	0	0	-	-	-	-	-	-	-	-	-	-	-	-	-	-	-	-	-	-	-	-	-	-	-	-	-	-	-	-	-	-	-	0.00909091	-	Synonymous	-
6479	C	T	0	1	1.18976	0.98002	0.385614	0.006479	4.19774e-05	0.00383046	1.46725e-05	1	0	0	0	none	0	0	1	0	0	0	0	0	0	0	0	0	0	0	0	0	0	0	0	0.0909091	0.00826446	Synonymous	CT
6488	T	C	0	1	1.07714	0.98002	0.384615	0.006488	4.20941e-05	0.00345305	1.19235e-05	1	0	0	0	none	0	0	1	0	0	0	0	0	0	0	0	0	0	0	0	0	0	0	0	0.0818182	0.00669421	Synonymous	TC
6500	C	T	0	1	0.639818	0.98002	0.386613	0.0065	4.225e-05	0.00345305	1.19235e-05	1	0	0	0	none	0	0	1	0	0	0	0	0	0	0	0	0	0	0	0	0	0	0	0	0.0272727	0.000743802	Synonymous	CT
6611	A	G	0	0	-	-	-	-	-	-	-	-	-	-	-	-	-	-	-	-	-	-	-	-	-	-	-	-	-	-	-	-	-	-	-	0.00909091	-	Synonymous	-
6644	G	T	0	0	-	-	-	-	-	-	-	-	-	-	-	-	-	-	-	-	-	-	-	-	-	-	-	-	-	-	-	-	-	-	-	0.00909091	-	Synonymous	-
6735	G	A	0	0	-	-	-	-	-	-	-	-	-	-	-	-	-	-	-	-	-	-	-	-	-	-	-	-	-	-	-	-	-	-	-	0.00909091	-	Non-synonymous	-
6767	A	G	4	1	2.25968	0.993007	0.378621	0.006767	4.57923e-05	0.00320152	1.02498e-05	1	0	0	0	none	0	0	1	0	0	0	0	0	0	0	0	0	0	0	0	0	0	0	0	0.181818	0.0330579	Synonymous	AG
6770	A	T	0	1	0.582424	0.993007	0.378621	0.00677	4.58329e-05	0.00320152	1.02498e-05	1	0	0	0	none	0	0	1	0	0	0	0	0	0	0	0	0	0	0	0	0	0	0	0	0.0272727	0.000743802	Synonymous	AT
6798	G	A	0	0	-	-	-	-	-	-	-	-	-	-	-	-	-	-	-	-	-	-	-	-	-	-	-	-	-	-	-	-	-	-	-	0.00909091	-	Non-synonymous	-
6836	C	T	2	1	0.828677	0.994006	0.381618	0.006836	4.67309e-05	0.00298551	8.91325e-06	1	0	0	0	none	0	0	1	0	0	0	0	0	0	0	0	0	0	0	0	0	0	0	0	0.0545455	0.00297521	Synonymous	CT
6869	T	A	0	0	-	-	-	-	-	-	-	-	-	-	-	-	-	-	-	-	-	-	-	-	-	-	-	-	-	-	-	-	-	-	-	0.00909091	-	Synonymous	-
6875	G	A	0	0	-	-	-	-	-	-	-	-	-	-	-	-	-	-	-	-	-	-	-	-	-	-	-	-	-	-	-	-	-	-	-	0.00909091	-	Synonymous	-
6905	C	T	4	1	2.10752	0.995005	0.375624	0.006905	4.7679e-05	0.00290036	8.4121e-06	1	0	0	0	none	0	0	1	0	0	0	0	0	0	0	0	0	0	0	0	0	0	0	0	0.172727	0.0298347	Synonymous	CT
6988	T	C	0	0	-	-	-	-	-	-	-	-	-	-	-	-	-	-	-	-	-	-	-	-	-	-	-	-	-	-	-	-	-	-	-	0.00909091	-	Intergenic	-
7100	T	G	0	1	1.04393	0.999001	0.378621	0.0071	5.041e-05	0.00427388	1.82661e-05	1	0	0	0	none	0	0	1	0	0	0	0	0	0	0	0	0	0	0	0	0	0	0	0	0.0818182	0.00669421	Synonymous	TG
7253	C	T	0	0	-	-	-	-	-	-	-	-	-	-	-	-	-	-	-	-	-	-	-	-	-	-	-	-	-	-	-	-	-	-	-	0.00909091	-	Synonymous	-
7255	T	C	6	1	1.17349	0.994006	0.386613	0.007255	5.2635e-05	0.0064614	4.17497e-05	1	0	0	0	none	0	0	1	0	0	0	0	0	0	0	0	0	0	0	0	0	0	0	0	0.109091	0.0119008	Non-synonymous	CT
7262	C	T	1	1	2.35355	0.994006	0.387612	0.007262	5.27366e-05	0.0064614	4.17497e-05	1	0	0	0	none	0	0	1	0	0	0	0	0	0	0	0	0	0	0	0	0	0	0	0	0.181818	0.0330579	Synonymous	TC
7334	T	C	1	1	1.20918	0.992008	0.386613	0.007334	5.37876e-05	0.00659343	4.34733e-05	1	0	0	0	none	0	0	1	0	0	0	0	0	0	0	0	0	0	0	0	0	0	0	0	0.0909091	0.00826446	Synonymous	TC
7382	A	G	3	1	3.78207	0.99001	0.384615	0.007382	5.44939e-05	0.00707591	5.00686e-05	1	0	0	0	none	0	0	1	0	0	0	0	0	0	0	0	0	0	0	0	0	0	0	0	0.281818	0.0794215	Synonymous	GA
7404	G	A	0	0	-	-	-	-	-	-	-	-	-	-	-	-	-	-	-	-	-	-	-	-	-	-	-	-	-	-	-	-	-	-	-	0.00909091	-	Non-synonymous	-
7415	T	A	0	1	1.1439	0.99001	0.387612	0.007415	5.49822e-05	0.00693915	4.81518e-05	1	0	0	0	none	0	0	1	0	0	0	0	0	0	0	0	0	0	0	0	0	0	0	0	0.0909091	0.00826446	Synonymous	TA
7505	G	A	4	1	4.05829	0.99001	0.385614	0.007505	5.6325e-05	0.00751157	5.64237e-05	1	0	0	0	none	0	0	1	0	0	0	0	0	0	0	0	0	0	0	0	0	0	0	0	0.309091	0.0955372	Synonymous	GA
7517	T	A	0	1	1.14404	0.986014	0.385614	0.007517	5.65053e-05	0.00754201	5.6882e-05	1	0	0	0	none	0	0	1	0	0	0	0	0	0	0	0	0	0	0	0	0	0	0	0	0.0909091	0.00826446	Synonymous	TA
7520	A	G	0	1	1.13607	0.983017	0.384615	0.00752	5.65504e-05	0.00756501	5.72293e-05	1	0	0	0	none	0	0	1	0	0	0	0	0	0	0	0	0	0	0	0	0	0	0	0	0.0818182	0.00669421	Synonymous	AG
7526	T	C	0	1	0.657031	0.978022	0.385614	0.007526	5.66407e-05	0.00760364	5.78154e-05	1	0	0	0	none	0	0	1	0	0	0	0	0	0	0	0	0	0	0	0	0	0	0	0	0.0272727	0.000743802	Synonymous	TC
7532	G	T	0	1	1.09074	0.978022	0.387612	0.007532	5.6731e-05	0.00760364	5.78154e-05	1	0	0	0	none	0	0	1	0	0	0	0	0	0	0	0	0	0	0	0	0	0	0	0	0.0818182	0.00669421	Synonymous	GT
7547	G	C	0	1	1.11856	0.978022	0.388611	0.007547	5.69572e-05	0.00790755	6.25293e-05	1	0	0	0	none	0	0	1	0	0	0	0	0	0	0	0	0	0	0	0	0	0	0	0	0.0818182	0.00669421	Synonymous	GC
7571	A	T	0	1	1.06183	0.978022	0.385614	0.007571	5.732e-05	0.00826564	6.83209e-05	1	0	0	0	none	0	0	1	0	0	0	0	0	0	0	0	0	0	0	0	0	0	0	0	0.0818182	0.00669421	Synonymous	AT
7577	G	A	1	1	2.41926	0.978022	0.387612	0.007577	5.74109e-05	0.00826564	6.83209e-05	1	0	0	0	none	0	0	1	0	0	0	0	0	0	0	0	0	0	0	0	0	0	0	0	0.181818	0.0330579	Synonymous	AG
7586	T	A	0	1	1.06272	0.978022	0.386613	0.007586	5.75474e-05	0.00826564	6.83209e-05	1	0	0	0	none	0	0	1	0	0	0	0	0	0	0	0	0	0	0	0	0	0	0	0	0.0818182	0.00669421	Synonymous	TA
7589	A	G	0	1	1.14525	0.978022	0.386613	0.007589	5.75929e-05	0.00826564	6.83209e-05	1	0	0	0	none	0	0	1	0	0	0	0	0	0	0	0	0	0	0	0	0	0	0	0	0.0818182	0.00669421	Synonymous	AG
7595	C	T	0	1	1.14172	0.978022	0.386613	0.007595	5.7684e-05	0.00826564	6.83209e-05	1	0	0	0	none	0	0	1	0	0	0	0	0	0	0	0	0	0	0	0	0	0	0	0	0.0818182	0.00669421	Synonymous	CT
7604	G	A	0	1	1.26659	0.978022	0.385614	0.007604	5.78208e-05	0.00811217	6.58074e-05	1	0	0	0	none	0	0	1	0	0	0	0	0	0	0	0	0	0	0	0	0	0	0	0	0.0909091	0.00826446	Synonymous	GA
7607	T	C	2	1	3.5152	0.978022	0.385614	0.007607	5.78664e-05	0.00811217	6.58074e-05	1	0	0	0	none	0	0	1	0	0	0	0	0	0	0	0	0	0	0	0	0	0	0	0	0.263636	0.0695041	Synonymous	CT
7623	G	A	0	0	-	-	-	-	-	-	-	-	-	-	-	-	-	-	-	-	-	-	-	-	-	-	-	-	-	-	-	-	-	-	-	0.00909091	-	Non-synonymous	-
7628	G	A	0	1	0.677495	0.978022	0.380619	0.007628	5.81864e-05	0.00860517	7.4049e-05	1	0	0	0	none	0	0	1	0	0	0	0	0	0	0	0	0	0	0	0	0	0	0	0	0.0272727	0.000743802	Synonymous	GA
7631	A	G	0	1	1.13462	0.978022	0.381618	0.007631	5.82322e-05	0.00860517	7.4049e-05	1	0	0	0	none	0	0	1	0	0	0	0	0	0	0	0	0	0	0	0	0	0	0	0	0.0818182	0.00669421	Synonymous	AG
7637	A	G	2	1	4.31759	0.978022	0.383616	0.007637	5.83238e-05	0.00860517	7.4049e-05	1	0	0	0	none	0	0	1	0	0	0	0	0	0	0	0	0	0	0	0	0	0	0	0	0.354545	0.125702	Synonymous	GA
7661	A	T	2	1	0.819396	0.975025	0.383616	0.007661	5.86909e-05	0.0086682	7.51377e-05	1	0	0	0	none	0	0	1	0	0	0	0	0	0	0	0	0	0	0	0	0	0	0	0	0.0545455	0.00297521	Synonymous	AT
7685	G	A	0	1	1.1674	0.963037	0.382617	0.007685	5.90592e-05	0.00877611	7.702e-05	1	0	0	0	none	0	0	1	0	0	0	0	0	0	0	0	0	0	0	0	0	0	0	0	0.0818182	0.00669421	Synonymous	GA
7691	T	A	0	1	1.05883	0.963037	0.382617	0.007691	5.91515e-05	0.00877611	7.702e-05	1	0	0	0	none	0	0	1	0	0	0	0	0	0	0	0	0	0	0	0	0	0	0	0	0.0818182	0.00669421	Synonymous	TA
7700	C	T	3	1	3.69713	0.963037	0.385614	0.0077	5.929e-05	0.00877611	7.702e-05	1	0	0	0	none	0	0	1	0	0	0	0	0	0	0	0	0	0	0	0	0	0	0	0	0.281818	0.0794215	Synonymous	TC
7703	A	T	0	1	1.06918	0.963037	0.386613	0.007703	5.93362e-05	0.00894757	8.0059e-05	1	0	0	0	none	0	0	1	0	0	0	0	0	0	0	0	0	0	0	0	0	0	0	0	0.0818182	0.00669421	Synonymous	AT
7739	T	C	0	0	-	-	-	-	-	-	-	-	-	-	-	-	-	-	-	-	-	-	-	-	-	-	-	-	-	-	-	-	-	-	-	0.00909091	-	Synonymous	-
7766	C	T	0	1	1.13997	0.957043	0.382617	0.007766	6.03108e-05	0.00945945	8.94811e-05	1	0	0	0	none	0	0	1	0	0	0	0	0	0	0	0	0	0	0	0	0	0	0	0	0.0818182	0.00669421	Synonymous	CT
7767	G	C	0	0	-	-	-	-	-	-	-	-	-	-	-	-	-	-	-	-	-	-	-	-	-	-	-	-	-	-	-	-	-	-	-	0.00909091	-	Non-synonymous	-
7782	G	A	0	0	-	-	-	-	-	-	-	-	-	-	-	-	-	-	-	-	-	-	-	-	-	-	-	-	-	-	-	-	-	-	-	0.00909091	-	Non-synonymous	-
7814	G	A	0	1	1.16501	0.957043	0.380619	0.007814	6.10586e-05	0.00947825	8.98373e-05	1	0	0	0	none	0	0	1	0	0	0	0	0	0	0	0	0	0	0	0	0	0	0	0	0.0818182	0.00669421	Synonymous	GA
7817	T	A	0	1	1.05883	0.957043	0.381618	0.007817	6.11055e-05	0.00947825	8.98373e-05	1	0	0	0	none	0	0	1	0	0	0	0	0	0	0	0	0	0	0	0	0	0	0	0	0.0818182	0.00669421	Synonymous	TA
7841	G	A	1	1	0.816205	0.957043	0.376623	0.007841	6.14813e-05	0.00930572	8.65964e-05	1	0	0	0	none	0	0	1	0	0	0	0	0	0	0	0	0	0	0	0	0	0	0	0	0.0454545	0.00206612	Synonymous	GA
7850	T	C	3	1	1.50631	0.957043	0.374625	0.00785	6.16225e-05	0.00930572	8.65964e-05	1	0	0	0	none	0	0	1	0	0	0	0	0	0	0	0	0	0	0	0	0	0	0	0	0.118182	0.0139669	Synonymous	TC
7871	T	C	2	1	2.44017	0.957043	0.364635	0.007871	6.19526e-05	0.00930572	8.65964e-05	1	0	0	0	none	0	0	1	0	0	0	0	0	0	0	0	0	0	0	0	0	0	0	0	0.190909	0.0364463	Synonymous	CT
7904	T	A	0	1	1.0242	0.949051	0.364635	0.007904	6.24732e-05	0.00969761	9.40436e-05	1	0	0	0	none	0	0	1	0	0	0	0	0	0	0	0	0	0	0	0	0	0	0	0	0.0818182	0.00669421	Synonymous	TA
7940	C	A	1	1	2.11226	0.948052	0.367632	0.00794	6.30436e-05	0.010242	0.000104899	1	0	0	0	none	0	0	1	0	0	0	0	0	0	0	0	0	0	0	0	0	0	0	0	0.181818	0.0330579	Synonymous	AC
7979	A	G	3	1	1.02241	0.948052	0.370629	0.007979	6.36644e-05	0.0119087	0.000141816	1	0	0	0	none	0	0	1	0	0	0	0	0	0	0	0	0	0	0	0	0	0	0	0	0.0727273	0.00528926	Synonymous	AG
7982	T	A	3	1	0.944832	0.948052	0.368631	0.007982	6.37123e-05	0.0119087	0.000141816	1	0	0	0	none	0	0	1	0	0	0	0	0	0	0	0	0	0	0	0	0	0	0	0	0.0727273	0.00528926	Synonymous	TA
7999	G	C	0	0	-	-	-	-	-	-	-	-	-	-	-	-	-	-	-	-	-	-	-	-	-	-	-	-	-	-	-	-	-	-	-	0.00909091	-	Non-synonymous	-
8039	G	T	1	1	2.22321	0.921079	0.360639	0.008039	6.46255e-05	0.0113607	0.000129065	1	0	0	0	none	0	0	1	0	0	0	0	0	0	0	0	0	0	0	0	0	0	0	0	0.181818	0.0330579	Synonymous	TG
8057	G	T	0	1	0.606267	0.921079	0.356643	0.008057	6.49152e-05	0.0115204	0.00013272	1	0	0	0	none	0	0	1	0	0	0	0	0	0	0	0	0	0	0	0	0	0	0	0	0.0272727	0.000743802	Synonymous	GT
8060	A	G	1	1	2.346	0.921079	0.356643	0.00806	6.49636e-05	0.0115204	0.00013272	1	0	0	0	none	0	0	1	0	0	0	0	0	0	0	0	0	0	0	0	0	0	0	0	0.181818	0.0330579	Synonymous	GA
8111	C	T	3	1	3.71235	0.921079	0.365634	0.008111	6.57883e-05	0.0102714	0.000105502	1	0	0	0	none	0	0	1	0	0	0	0	0	0	0	0	0	0	0	0	0	0	0	0	0.290909	0.0846281	Synonymous	CT
8115	T	C	1	1	0.706849	0.921079	0.366633	0.008115	6.58532e-05	0.0102714	0.000105502	1	0	0	0	none	0	0	1	0	0	0	0	0	0	0	0	0	0	0	0	0	0	0	0	0.0363636	0.00132231	Synonymous	TC
8141	C	T	0	1	0.587331	0.921079	0.365634	0.008141	6.62759e-05	0.0105678	0.000111677	1	0	0	0	none	0	0	1	0	0	0	0	0	0	0	0	0	0	0	0	0	0	0	0	0.0181818	0.000330579	Synonymous	CT
8201	T	C	1	1	1.17778	0.921079	0.361638	0.008201	6.72564e-05	0.0104003	0.000108167	1	0	0	0	none	0	0	1	0	0	0	0	0	0	0	0	0	0	0	0	0	0	0	0	0.0909091	0.00826446	Synonymous	TC
8204	A	G	1	1	2.37361	0.921079	0.360639	0.008204	6.73056e-05	0.0102374	0.000104803	1	0	0	0	none	0	0	1	0	0	0	0	0	0	0	0	0	0	0	0	0	0	0	0	0.181818	0.0330579	Synonymous	GA
8210	A	T	1	1	1.77316	0.921079	0.360639	0.00821	6.74041e-05	0.0105633	0.000111583	1	0	0	0	none	0	0	1	0	0	0	0	0	0	0	0	0	0	0	0	0	0	0	0	0.181818	0.0330579	Non-synonymous	TA
8229	G	A	0	0	-	-	-	-	-	-	-	-	-	-	-	-	-	-	-	-	-	-	-	-	-	-	-	-	-	-	-	-	-	-	-	0.00909091	-	Non-synonymous	-
8234	T	C	1	1	2.30565	0.92008	0.35964	0.008234	6.77988e-05	0.0108551	0.000117833	1	0	0	0	none	0	0	1	0	0	0	0	0	0	0	0	0	0	0	0	0	0	0	0	0.181818	0.0330579	Synonymous	CT
8246	C	A	0	0	-	-	-	-	-	-	-	-	-	-	-	-	-	-	-	-	-	-	-	-	-	-	-	-	-	-	-	-	-	-	-	0.00909091	-	Synonymous	-
8253	C	T	0	0	-	-	-	-	-	-	-	-	-	-	-	-	-	-	-	-	-	-	-	-	-	-	-	-	-	-	-	-	-	-	-	0.00909091	-	Non-synonymous	-
8306	A	T	0	0	-	-	-	-	-	-	-	-	-	-	-	-	-	-	-	-	-	-	-	-	-	-	-	-	-	-	-	-	-	-	-	0.00909091	-	Synonymous	-
8373	G	A	1	1	1.06047	0.928072	0.34965	0.008373	7.01071e-05	0.0105669	0.00011166	1	0	0	0	none	0	0	1	0	0	0	0	0	0	0	0	0	0	0	0	0	0	0	0	0.1	0.01	Non-synonymous	GA
8375	A	C	5	1	1.41246	0.928072	0.34965	0.008375	7.01406e-05	0.0105669	0.00011166	1	0	0	0	none	0	0	1	0	0	0	0	0	0	0	0	0	0	0	0	0	0	0	0	0.127273	0.0161983	Synonymous	AC
8378	C	T	0	1	1.06796	0.928072	0.348651	0.008378	7.01909e-05	0.0105669	0.00011166	1	0	0	0	none	0	0	1	0	0	0	0	0	0	0	0	0	0	0	0	0	0	0	0	0.0818182	0.00669421	Synonymous	CT
8387	T	C	0	1	1.06014	0.928072	0.350649	0.008387	7.03418e-05	0.0105669	0.00011166	1	0	0	0	none	0	0	1	0	0	0	0	0	0	0	0	0	0	0	0	0	0	0	0	0.0818182	0.00669421	Synonymous	TC
8417	T	C	0	1	1.04237	0.928072	0.342657	0.008417	7.08459e-05	0.0107481	0.000115521	1	0	0	0	none	0	0	1	0	0	0	0	0	0	0	0	0	0	0	0	0	0	0	0	0.0818182	0.00669421	Synonymous	TC
8423	G	A	1	1	1.27043	0.928072	0.343656	0.008423	7.09469e-05	0.0107481	0.000115521	1	0	0	0	none	0	0	1	0	0	0	0	0	0	0	0	0	0	0	0	0	0	0	0	0.1	0.01	Synonymous	GA
8426	T	A	1	1	1.15227	0.928072	0.343656	0.008426	7.09975e-05	0.0107481	0.000115521	1	0	0	0	none	0	0	1	0	0	0	0	0	0	0	0	0	0	0	0	0	0	0	0	0.1	0.01	Synonymous	TA
8433	A	C	1	1	1.1183	0.928072	0.342657	0.008433	7.11155e-05	0.0107481	0.000115521	1	0	0	0	none	0	0	1	0	0	0	0	0	0	0	0	0	0	0	0	0	0	0	0	0.1	0.01	Synonymous	AC
8441	C	T	1	1	2.19362	0.928072	0.341658	0.008441	7.12505e-05	0.0105895	0.000112138	1	0	0	0	none	0	0	1	0	0	0	0	0	0	0	0	0	0	0	0	0	0	0	0	0.181818	0.0330579	Synonymous	TC
8444	C	T	1	1	1.14315	0.928072	0.342657	0.008444	7.13011e-05	0.0105895	0.000112138	1	0	0	0	none	0	0	1	0	0	0	0	0	0	0	0	0	0	0	0	0	0	0	0	0.0909091	0.00826446	Synonymous	CT
8453	T	G	4	1	1.38914	0.928072	0.340659	0.008453	7.14532e-05	0.0107513	0.00011559	1	0	0	0	none	0	0	1	0	0	0	0	0	0	0	0	0	0	0	0	0	0	0	0	0.145455	0.021157	Non-synonymous	TG
8462	T	A	7	1	2.97168	0.928072	0.343656	0.008462	7.16054e-05	0.010913	0.000119094	1	0	0	0	none	0	0	1	0	0	0	0	0	0	0	0	0	0	0	0	0	0	0	0	0.490909	0.240992	Synonymous	TA
8468	T	C	4	1	3.02632	0.928072	0.345654	0.008468	7.1707e-05	0.010913	0.000119094	1	0	0	0	none	0	0	1	0	0	0	0	0	0	0	0	0	0	0	0	0	0	0	0	0.245455	0.0602479	Synonymous	TC
8487	G	A	0	1	0.757303	0.928072	0.345654	0.008487	7.20292e-05	0.0110235	0.000121517	1	0	0	0	none	0	0	1	0	0	0	0	0	0	0	0	0	0	0	0	0	0	0	0	0.0636364	0.00404959	Non-synonymous	GA
8552	T	C	1	1	2.23494	0.94006	0.347652	0.008552	7.31367e-05	0.0113459	0.00012873	1	0	0	0	none	0	0	1	0	0	0	0	0	0	0	0	0	0	0	0	0	0	0	0	0.181818	0.0330579	Synonymous	CT
8582	T	C	0	1	1.06013	0.94006	0.353646	0.008582	7.36507e-05	0.011559	0.000133611	1	0	0	0	none	0	0	1	0	0	0	0	0	0	0	0	0	0	0	0	0	0	0	0	0.0818182	0.00669421	Synonymous	TC
8600	T	C	0	1	1.06437	0.939061	0.355644	0.0086	7.396e-05	0.0116277	0.000135205	1	0	0	0	none	0	0	1	0	0	0	0	0	0	0	0	0	0	0	0	0	0	0	0	0.0818182	0.00669421	Synonymous	TC
8621	T	C	2	1	2.8569	0.938062	0.356643	0.008621	7.43216e-05	0.0111261	0.000123791	1	0	0	0	none	0	0	1	0	0	0	0	0	0	0	0	0	0	0	0	0	0	0	0	0.227273	0.0516529	Synonymous	TC
8627	G	A	0	1	1.11207	0.937063	0.357642	0.008627	7.44251e-05	0.011138	0.000124055	1	0	0	0	none	0	0	1	0	0	0	0	0	0	0	0	0	0	0	0	0	0	0	0	0.0818182	0.00669421	Synonymous	GA
8630	A	G	0	1	1.09185	0.935065	0.35964	0.00863	7.44769e-05	0.0111618	0.000124586	1	0	0	0	none	0	0	1	0	0	0	0	0	0	0	0	0	0	0	0	0	0	0	0	0.0818182	0.00669421	Synonymous	AG
8636	T	C	0	1	1.07408	0.934066	0.358641	0.008636	7.45805e-05	0.0111737	0.000124852	1	0	0	0	none	0	0	1	0	0	0	0	0	0	0	0	0	0	0	0	0	0	0	0	0.0818182	0.00669421	Synonymous	TC
8639	T	C	0	1	1.06902	0.934066	0.356643	0.008639	7.46323e-05	0.0113344	0.000128469	1	0	0	0	none	0	0	1	0	0	0	0	0	0	0	0	0	0	0	0	0	0	0	0	0.0818182	0.00669421	Synonymous	TC
8642	C	T	0	1	1.0782	0.934066	0.355644	0.008642	7.46842e-05	0.0115338	0.000133029	1	0	0	0	none	0	0	1	0	0	0	0	0	0	0	0	0	0	0	0	0	0	0	0	0.0818182	0.00669421	Synonymous	CT
8651	G	A	0	1	1.10893	0.933067	0.356643	0.008651	7.48398e-05	0.0115462	0.000133314	1	0	0	0	none	0	0	1	0	0	0	0	0	0	0	0	0	0	0	0	0	0	0	0	0.0818182	0.00669421	Synonymous	GA
8657	T	G	0	1	1.03807	0.934066	0.355644	0.008657	7.49436e-05	0.0117714	0.000138566	1	0	0	0	none	0	0	1	0	0	0	0	0	0	0	0	0	0	0	0	0	0	0	0	0.0818182	0.00669421	Synonymous	TG
8672	C	T	0	1	1.07048	0.946054	0.353646	0.008672	7.52036e-05	0.0116223	0.000135077	1	0	0	0	none	0	0	1	0	0	0	0	0	0	0	0	0	0	0	0	0	0	0	0	0.0818182	0.00669421	Synonymous	CT
8678	A	G	0	1	0.627785	0.948052	0.353646	0.008678	7.53077e-05	0.0115978	0.000134508	1	0	0	0	none	0	0	1	0	0	0	0	0	0	0	0	0	0	0	0	0	0	0	0	0.0272727	0.000743802	Synonymous	AG
8705	A	T	0	1	1.00391	0.948052	0.356643	0.008705	7.5777e-05	0.0114802	0.000131795	1	0	0	0	none	0	0	1	0	0	0	0	0	0	0	0	0	0	0	0	0	0	0	0	0.0818182	0.00669421	Synonymous	AT
8708	C	T	0	1	1.07726	0.948052	0.356643	0.008708	7.58293e-05	0.0114802	0.000131795	1	0	0	0	none	0	0	1	0	0	0	0	0	0	0	0	0	0	0	0	0	0	0	0	0.0818182	0.00669421	Synonymous	CT
8712	C	T	0	0	-	-	-	-	-	-	-	-	-	-	-	-	-	-	-	-	-	-	-	-	-	-	-	-	-	-	-	-	-	-	-	0.00909091	-	Synonymous	-
8723	T	C	2	1	1.556	0.95005	0.357642	0.008723	7.60907e-05	0.0113768	0.000129432	1	0	0	0	none	0	0	1	0	0	0	0	0	0	0	0	0	0	0	0	0	0	0	0	0.127273	0.0161983	Synonymous	TC
8729	G	A	0	0	-	-	-	-	-	-	-	-	-	-	-	-	-	-	-	-	-	-	-	-	-	-	-	-	-	-	-	-	-	-	-	0.00909091	-	Synonymous	-
8744	A	G	0	1	1.07805	0.954046	0.356643	0.008744	7.64575e-05	0.0116966	0.00013681	1	0	0	0	none	0	0	1	0	0	0	0	0	0	0	0	0	0	0	0	0	0	0	0	0.0818182	0.00669421	Synonymous	AG
8783	T	A	0	0	-	-	-	-	-	-	-	-	-	-	-	-	-	-	-	-	-	-	-	-	-	-	-	-	-	-	-	-	-	-	-	0.00909091	-	Synonymous	-
8785	A	G	1	1	0.888699	0.945055	0.356643	0.008785	7.71762e-05	0.0120046	0.000144111	1	0	0	0	none	0	0	1	0	0	0	0	0	0	0	0	0	0	0	0	0	0	0	0	0.0818182	0.00669421	Non-synonymous	AG
8796	A	G	2	1	2.81208	0.945055	0.357642	0.008796	7.73696e-05	0.0120237	0.000144568	1	0	0	0	none	0	0	1	0	0	0	0	0	0	0	0	0	0	0	0	0	0	0	0	0.263636	0.0695041	Non-synonymous	GA
8804	T	C	0	0	-	-	-	-	-	-	-	-	-	-	-	-	-	-	-	-	-	-	-	-	-	-	-	-	-	-	-	-	-	-	-	0.00909091	-	Synonymous	-
8858	A	G	0	1	1.08407	0.941059	0.35964	0.008858	7.84642e-05	0.0122914	0.000151079	1	0	0	0	none	0	0	1	0	0	0	0	0	0	0	0	0	0	0	0	0	0	0	0	0.0818182	0.00669421	Synonymous	AG
8873	C	T	0	1	0.638575	0.941059	0.364635	0.008873	7.87301e-05	0.0122914	0.000151079	1	0	0	0	none	0	0	1	0	0	0	0	0	0	0	0	0	0	0	0	0	0	0	0	0.0272727	0.000743802	Synonymous	CT
8888	A	G	0	0	-	-	-	-	-	-	-	-	-	-	-	-	-	-	-	-	-	-	-	-	-	-	-	-	-	-	-	-	-	-	-	0.00909091	-	Synonymous	-
8897	C	T	0	1	1.09584	0.943057	0.364635	0.008897	7.91566e-05	0.011521	0.000132735	1	0	0	0	none	0	0	1	0	0	0	0	0	0	0	0	0	0	0	0	0	0	0	0	0.0818182	0.00669421	Synonymous	CT
8909	A	T	0	1	1.02844	0.949051	0.368631	0.008909	7.93703e-05	0.0114859	0.000131925	1	0	0	0	none	0	0	1	0	0	0	0	0	0	0	0	0	0	0	0	0	0	0	0	0.0818182	0.00669421	Synonymous	AT
8939	C	T	0	1	1.10631	0.949051	0.368631	0.008939	7.99057e-05	0.0107593	0.000115762	1	0	0	0	none	0	0	1	0	0	0	0	0	0	0	0	0	0	0	0	0	0	0	0	0.0818182	0.00669421	Synonymous	CT
8951	T	C	0	1	1.09629	0.942058	0.368631	0.008951	8.01204e-05	0.0103675	0.000107485	1	0	0	0	none	0	0	1	0	0	0	0	0	0	0	0	0	0	0	0	0	0	0	0	0.0818182	0.00669421	Synonymous	TC
8955	T	C	0	1	1.09533	0.938062	0.367632	0.008955	8.0192e-05	0.0101469	0.000102959	1	0	0	0	none	0	0	1	0	0	0	0	0	0	0	0	0	0	0	0	0	0	0	0	0.0818182	0.00669421	Synonymous	TC
8969	C	T	5	1	1.6136	0.934066	0.366633	0.008969	8.0443e-05	0.00925956	8.57394e-05	1	0	0	0	none	0	0	1	0	0	0	0	0	0	0	0	0	0	0	0	0	0	0	0	0.127273	0.0161983	Synonymous	CT
8981	T	C	0	1	1.09306	0.929071	0.365634	0.008981	8.06584e-05	0.00930934	8.66638e-05	1	0	0	0	none	0	0	1	0	0	0	0	0	0	0	0	0	0	0	0	0	0	0	0	0.0818182	0.00669421	Synonymous	TC
8996	G	A	0	1	1.13605	0.932068	0.366633	0.008996	8.0928e-05	0.00917098	8.4107e-05	1	0	0	0	none	0	0	1	0	0	0	0	0	0	0	0	0	0	0	0	0	0	0	0	0.0818182	0.00669421	Synonymous	GA
8999	T	C	0	1	1.09166	0.935065	0.365634	0.008999	8.0982e-05	0.00937893	8.79643e-05	1	0	0	0	none	0	0	1	0	0	0	0	0	0	0	0	0	0	0	0	0	0	0	0	0.0818182	0.00669421	Synonymous	TC
9006	T	G	0	1	0.874018	0.942058	0.364635	0.009006	8.1108e-05	0.00946864	8.96551e-05	1	0	0	0	none	0	0	1	0	0	0	0	0	0	0	0	0	0	0	0	0	0	0	0	0.0818182	0.00669421	Non-synonymous	TG
9008	A	G	0	1	1.10548	0.944056	0.365634	0.009008	8.11441e-05	0.0094486	8.9276e-05	1	0	0	0	none	0	0	1	0	0	0	0	0	0	0	0	0	0	0	0	0	0	0	0	0.0818182	0.00669421	Synonymous	AG
9041	A	G	0	1	1.11157	0.956044	0.36963	0.009041	8.17397e-05	0.00936777	8.77552e-05	1	0	0	0	none	0	0	1	0	0	0	0	0	0	0	0	0	0	0	0	0	0	0	0	0.0818182	0.00669421	Synonymous	AG
9056	C	T	0	1	1.11257	0.955045	0.371628	0.009056	8.20111e-05	0.00906636	8.21988e-05	1	0	0	0	none	0	0	1	0	0	0	0	0	0	0	0	0	0	0	0	0	0	0	0	0.0818182	0.00669421	Synonymous	CT
9065	A	T	1	1	0.667612	0.953047	0.371628	0.009065	8.21742e-05	0.00908536	8.25439e-05	1	0	0	0	none	0	0	1	0	0	0	0	0	0	0	0	0	0	0	0	0	0	0	0	0.0363636	0.00132231	Synonymous	AT
9068	G	A	1	1	2.78621	0.953047	0.36963	0.009068	8.22286e-05	0.00908536	8.25439e-05	1	0	0	0	none	0	0	1	0	0	0	0	0	0	0	0	0	0	0	0	0	0	0	0	0.209091	0.043719	Synonymous	GA
9093	G	A	0	1	0.546388	0.949051	0.367632	0.009093	8.26826e-05	0.00896546	8.03795e-05	1	0	0	0	none	0	0	1	0	0	0	0	0	0	0	0	0	0	0	0	0	0	0	0	0.0272727	0.000743802	Non-synonymous	GA
9138	G	A	0	1	0.929826	0.946054	0.365634	0.009138	8.3503e-05	0.00843604	7.11667e-05	1	0	0	0	none	0	0	1	0	0	0	0	0	0	0	0	0	0	0	0	0	0	0	0	0.0818182	0.00669421	Non-synonymous	GA
9140	T	A	0	1	1.4952	0.944056	0.366633	0.00914	8.35396e-05	0.0082949	6.88053e-05	1	0	0	0	none	0	0	1	0	0	0	0	0	0	0	0	0	0	0	0	0	0	0	0	0.127273	0.0161983	Synonymous	TA
9155	A	T	0	1	1.49738	0.932068	0.365634	0.009155	8.3814e-05	0.00820724	6.73588e-05	1	0	0	0	none	0	0	1	0	0	0	0	0	0	0	0	0	0	0	0	0	0	0	0	0.127273	0.0161983	Synonymous	AT
9203	T	C	2	1	2.93677	0.884116	0.364635	0.009203	8.46952e-05	0.00825288	6.81101e-05	1	0	0	0	none	0	0	1	0	0	0	0	0	0	0	0	0	0	0	0	0	0	0	0	0.227273	0.0516529	Synonymous	TC
9212	T	C	0	1	1.60376	0.875125	0.364635	0.009212	8.48609e-05	0.00799464	6.39143e-05	1	0	0	0	none	0	0	1	0	0	0	0	0	0	0	0	0	0	0	0	0	0	0	0	0.127273	0.0161983	Synonymous	TC
9233	A	G	0	1	1.62351	0.855145	0.361638	0.009233	8.52483e-05	0.00787982	6.20915e-05	1	0	0	0	none	0	0	1	0	0	0	0	0	0	0	0	0	0	0	0	0	0	0	0	0.127273	0.0161983	Synonymous	AG
9236	A	T	0	1	1.50251	0.854146	0.35964	0.009236	8.53037e-05	0.00788903	6.22369e-05	1	0	0	0	none	0	0	1	0	0	0	0	0	0	0	0	0	0	0	0	0	0	0	0	0.127273	0.0161983	Synonymous	AT
9239	T	A	0	1	1.50379	0.854146	0.360639	0.009239	8.53591e-05	0.00788903	6.22369e-05	1	0	0	0	none	0	0	1	0	0	0	0	0	0	0	0	0	0	0	0	0	0	0	0	0.127273	0.0161983	Synonymous	TA
9251	G	A	0	1	1.6529	0.848152	0.358641	0.009251	8.5581e-05	0.00783031	6.13138e-05	1	0	0	0	none	0	0	1	0	0	0	0	0	0	0	0	0	0	0	0	0	0	0	0	0.127273	0.0161983	Synonymous	GA
9292	A	G	0	0	-	-	-	-	-	-	-	-	-	-	-	-	-	-	-	-	-	-	-	-	-	-	-	-	-	-	-	-	-	-	-	0.00909091	-	Non-synonymous	-
9314	T	G	0	1	1.49386	0.846154	0.362637	0.009314	8.67506e-05	0.00749539	5.61809e-05	1	0	0	0	none	0	0	1	0	0	0	0	0	0	0	1	0	0	0	0	0	0	0	0	0.127273	0.0161983	Synonymous	TG
9404	T	A	0	1	0.429951	0.847153	0.358641	0.009404	8.84352e-05	0.00827908	6.85432e-05	1	0	0	0	none	0	0	1	0	0	0	0	0	0	0	1	0	0	0	0	0	0	0	0	0.0181818	0.000330579	Non-synonymous	TA
9444	G	A	0	0	-	-	-	-	-	-	-	-	-	-	-	-	-	-	-	-	-	-	-	-	-	-	-	-	-	-	-	-	-	-	-	0.00909091	-	Non-synonymous	-
9491	T	C	0	0	-	-	-	-	-	-	-	-	-	-	-	-	-	-	-	-	-	-	-	-	-	-	-	-	-	-	-	-	-	-	-	0.00909091	-	Synonymous	-
9497	A	G	0	1	1.56451	0.842158	0.365634	0.009497	9.0193e-05	0.00741096	5.49223e-05	1	0	0	0	none	0	0	1	0	0	0	0	0	0	0	1	0	0	0	0	0	0	0	0	0.127273	0.0161983	Synonymous	AG
9505	G	A	0	1	0.900042	0.842158	0.363636	0.009505	9.0345e-05	0.00723273	5.23124e-05	1	0	0	0	none	0	0	1	0	0	0	0	0	0	0	1	0	0	0	0	0	0	0	0	0.0818182	0.00669421	Non-synonymous	GA
9520	A	G	0	0	-	-	-	-	-	-	-	-	-	-	-	-	-	-	-	-	-	-	-	-	-	-	-	-	-	-	-	-	-	-	-	0.00909091	-	Non-synonymous	-
9528	A	G	0	0	-	-	-	-	-	-	-	-	-	-	-	-	-	-	-	-	-	-	-	-	-	-	-	-	-	-	-	-	-	-	-	0.00909091	-	Non-synonymous	-
9599	A	T	0	1	0.526059	0.843157	0.362637	0.009599	9.21408e-05	0.00782558	6.12398e-05	1	0	0	0	none	0	0	1	0	0	0	0	0	0	0	1	0	0	0	0	0	0	0	0	0.0181818	0.000330579	Synonymous	AT
9617	C	T	2	1	3.23697	0.844156	0.35964	0.009617	9.24867e-05	0.008499	7.2233e-05	1	0	0	0	none	0	0	1	0	0	0	0	0	0	0	1	0	0	0	0	0	0	0	0	0.263636	0.0695041	Synonymous	TC
9644	A	C	2	1	0.81575	0.832168	0.361638	0.009644	9.30067e-05	0.00817438	6.68204e-05	1	0	0	0	none	0	0	1	0	0	0	0	0	0	0	1	0	0	0	0	0	0	0	0	0.0636364	0.00404959	Synonymous	AC
9743	T	G	1	1	0.600598	0.832168	0.35964	0.009743	9.4926e-05	0.00847579	7.1839e-05	1	0	0	0	none	0	0	1	0	0	0	0	0	0	0	1	0	0	0	0	0	0	0	0	0.0272727	0.000743802	Intergenic	TG
9777	G	A	4	1	1.59917	0.835165	0.362637	0.009777	9.55897e-05	0.00838092	7.02398e-05	1	0	0	0	none	0	0	1	0	0	0	0	0	0	0	1	0	0	0	0	0	0	0	0	0.127273	0.0161983	Synonymous	GA
9806	G	A	0	1	0.528191	0.841159	0.362637	0.009806	9.61576e-05	0.00857953	7.36084e-05	1	0	0	0	none	0	0	1	0	0	0	0	0	0	0	1	0	0	0	0	0	0	0	0	0.0272727	0.000743802	Non-synonymous	GA
9834	A	G	6	1	3.98113	0.845155	0.362637	0.009834	9.67076e-05	0.00827638	6.84985e-05	1	0	0	0	none	0	0	1	0	0	0	0	0	0	0	1	0	0	0	0	0	0	0	0	0.381818	0.145785	Synonymous	AG
9876	C	T	0	1	0.561663	0.845155	0.35964	0.009876	9.75354e-05	0.00834027	6.95601e-05	1	0	0	0	none	0	0	1	0	0	0	0	0	0	0	1	0	0	0	0	0	0	0	0	0.0181818	0.000330579	Synonymous	CT
9888	G	A	0	0	-	-	-	-	-	-	-	-	-	-	-	-	-	-	-	-	-	-	-	-	-	-	-	-	-	-	-	-	-	-	-	0.00909091	-	Synonymous	-
9894	A	G	0	0	-	-	-	-	-	-	-	-	-	-	-	-	-	-	-	-	-	-	-	-	-	-	-	-	-	-	-	-	-	-	-	0.00909091	-	Synonymous	-
9903	A	G	3	1	3.20006	0.846154	0.357642	0.009903	9.80694e-05	0.00841551	7.08207e-05	1	0	0	0	none	0	0	1	0	0	0	0	0	0	0	1	0	0	0	0	0	0	0	0	0.490909	0.240992	Synonymous	AG
9921	A	G	1	1	0.684787	0.841159	0.35964	0.009921	9.84262e-05	0.00842308	7.09482e-05	1	0	0	0	none	0	0	1	0	0	0	0	0	0	0	1	0	0	0	0	0	0	0	0	0.0363636	0.00132231	Synonymous	AG
9930	T	A	1	1	0.634753	0.837163	0.358641	0.00993	9.86049e-05	0.00846328	7.16272e-05	1	0	0	0	none	0	0	1	0	0	0	0	0	0	0	1	0	0	0	0	0	0	0	0	0.0363636	0.00132231	Synonymous	TA
9936	G	A	1	1	0.702315	0.831169	0.35964	0.009936	9.87241e-05	0.00852432	7.2664e-05	1	0	0	0	none	0	0	1	0	0	0	0	0	0	0	1	0	0	0	0	0	0	0	0	0.0363636	0.00132231	Synonymous	GA
9951	C	A	1	1	0.634936	0.832168	0.360639	0.009951	9.90224e-05	0.00849245	7.21218e-05	1	0	0	0	none	0	0	1	0	0	0	0	0	0	0	1	0	0	0	0	0	0	0	0	0.0363636	0.00132231	Synonymous	CA
9969	G	A	1	1	0.706675	0.841159	0.363636	0.009969	9.9381e-05	0.00860152	7.39861e-05	1	0	0	0	none	0	0	1	0	0	0	0	0	0	0	1	0	0	0	0	0	0	0	0	0.0363636	0.00132231	Synonymous	GA
10011	A	G	0	1	1.06566	0.847153	0.361638	0.010011	0.00010022	0.00810151	6.56345e-05	1	0	0	0	none	0	0	1	0	0	0	0	0	0	0	1	0	0	0	0	0	0	0	0	0.0818182	0.00669421	Synonymous	AG
10014	G	A	3	1	2.71319	0.847153	0.358641	0.010014	0.00010028	0.00810151	6.56345e-05	1	0	0	0	none	0	0	1	0	0	0	0	0	0	0	1	0	0	0	0	0	0	0	0	0.218182	0.0476033	Synonymous	AG
10023	A	T	1	1	0.634975	0.847153	0.35964	0.010023	0.000100461	0.00827518	6.84787e-05	1	0	0	0	none	0	0	1	0	0	0	0	0	0	0	1	0	0	0	0	0	0	0	0	0.0363636	0.00132231	Synonymous	AT
10032	A	T	1	1	0.634968	0.847153	0.35964	0.010032	0.000100641	0.00827518	6.84787e-05	1	0	0	0	none	0	0	1	0	0	0	0	0	0	0	1	0	0	0	0	0	0	0	0	0.0363636	0.00132231	Synonymous	AT
10038	G	A	4	1	3.91322	0.847153	0.35964	0.010038	0.000100761	0.00827518	6.84787e-05	1	0	0	0	none	0	0	1	0	0	0	0	0	0	0	1	0	0	0	0	0	0	0	0	0.327273	0.107107	Synonymous	GA
10050	A	T	1	1	0.633648	0.847153	0.358641	0.01005	0.000101003	0.00827518	6.84787e-05	1	0	0	0	none	0	0	1	0	0	0	0	0	0	0	1	0	0	0	0	0	0	0	0	0.0363636	0.00132231	Synonymous	AT
10053	T	C	1	1	0.669281	0.848152	0.356643	0.010053	0.000101063	0.00826544	6.83174e-05	1	0	0	0	none	0	0	1	0	0	0	0	0	0	0	1	0	0	0	0	0	0	0	0	0.0363636	0.00132231	Synonymous	TC
10068	C	T	1	1	0.676629	0.85015	0.356643	0.010068	0.000101365	0.00824601	6.79967e-05	1	0	0	0	none	0	0	1	0	0	0	0	0	0	0	1	0	0	0	0	0	0	0	0	0.0363636	0.00132231	Synonymous	CT
10074	T	A	1	1	0.629637	0.851149	0.356643	0.010074	0.000101485	0.00823633	6.78372e-05	1	0	0	0	none	0	0	1	0	0	0	0	0	0	0	1	0	0	0	0	0	0	0	0	0.0363636	0.00132231	Synonymous	TA
10077	C	T	1	1	0.67767	0.852148	0.357642	0.010077	0.000101546	0.00822668	6.76782e-05	1	0	0	0	none	0	0	1	0	0	0	0	0	0	0	1	0	0	0	0	0	0	0	0	0.0363636	0.00132231	Synonymous	CT
10089	A	T	1	1	0.629993	0.854146	0.356643	0.010089	0.000101788	0.00824919	6.80491e-05	1	0	0	0	none	0	0	1	0	0	0	0	0	0	0	1	0	0	0	0	0	0	0	0	0.0363636	0.00132231	Synonymous	AT
10098	A	G	1	1	0.680893	0.854146	0.358641	0.010098	0.00010197	0.00824919	6.80491e-05	1	0	0	0	none	0	0	1	0	0	0	0	0	0	0	1	0	0	0	0	0	0	0	0	0.0363636	0.00132231	Synonymous	AG
10104	T	A	1	1	0.630758	0.854146	0.357642	0.010104	0.000102091	0.00836518	6.99763e-05	1	0	0	0	none	0	0	1	0	0	0	0	0	0	0	1	0	0	0	0	0	0	0	0	0.0363636	0.00132231	Synonymous	TA
10107	T	C	5	1	3.55601	0.854146	0.356643	0.010107	0.000102151	0.00836518	6.99763e-05	1	0	0	0	none	0	0	1	0	0	0	0	0	0	0	1	0	0	0	0	0	0	0	0	0.3	0.09	Synonymous	TC
10113	T	C	2	1	0.73388	0.854146	0.356643	0.010113	0.000102273	0.00836518	6.99763e-05	1	0	0	0	none	0	0	1	0	0	0	0	0	0	0	1	0	0	0	0	0	0	0	0	0.0454545	0.00206612	Synonymous	TC
10158	T	C	3	1	2.49736	0.869131	0.344655	0.010158	0.000103185	0.0078311	6.13261e-05	1	0	0	0	none	0	0	1	0	0	0	0	0	0	0	1	0	0	0	0	0	0	0	0	0.209091	0.043719	Synonymous	CT
10166	A	G	3	1	2.67463	0.877123	0.344655	0.010166	0.000103348	0.00775975	6.02137e-05	1	0	0	0	none	0	0	0	0	0	0	0	0	0	0	1	0	0	0	0	0	0	0	0	0.209091	0.043719	Synonymous	GA
10176	G	T	7	1	2.72299	0.887113	0.346653	0.010176	0.000103551	0.00769265	5.91769e-05	1	0	0	0	none	0	0	0	0	0	0	0	0	0	0	1	0	0	0	0	0	0	0	0	0.227273	0.0516529	Synonymous	GT
10182	G	A	4	1	2.72886	0.893107	0.345654	0.010182	0.000103673	0.00764102	5.83852e-05	1	0	0	0	none	0	0	0	0	0	0	0	0	0	0	1	0	0	0	0	0	0	0	0	0.218182	0.0476033	Synonymous	AG
10185	G	C	4	1	2.60673	0.896104	0.343656	0.010185	0.000103734	0.00761547	5.79953e-05	1	0	0	0	none	0	0	0	0	0	0	0	0	0	0	1	0	0	0	0	0	0	0	0	0.218182	0.0476033	Synonymous	CG
10191	G	T	0	0	-	-	-	-	-	-	-	-	-	-	-	-	-	-	-	-	-	-	-	-	-	-	-	-	-	-	-	-	-	-	-	0.00909091	-	Synonymous	-
10254	T	C	0	0	-	-	-	-	-	-	-	-	-	-	-	-	-	-	-	-	-	-	-	-	-	-	-	-	-	-	-	-	-	-	-	0.00909091	-	Synonymous	-
10269	G	A	0	1	1.06024	0.952048	0.33966	0.010269	0.000105452	0.00724255	5.24545e-05	1	0	0	0	none	0	0	0	0	0	0	0	0	0	0	1	0	0	0	0	0	0	0	0	0.0818182	0.00669421	Synonymous	GA
10289	G	A	1	1	1.66053	0.948052	0.341658	0.010289	0.000105864	0.00703899	4.95474e-05	1	0	0	0	none	0	0	0	0	0	0	0	0	0	0	1	0	0	0	0	0	0	0	0	0.136364	0.018595	Synonymous	GA
10344	A	G	0	0	-	-	-	-	-	-	-	-	-	-	-	-	-	-	-	-	-	-	-	-	-	-	-	-	-	-	-	-	-	-	-	0.00909091	-	Synonymous	-
10353	C	G	0	0	-	-	-	-	-	-	-	-	-	-	-	-	-	-	-	-	-	-	-	-	-	-	-	-	-	-	-	-	-	-	-	0.00909091	-	Synonymous	-
10362	G	A	0	0	-	-	-	-	-	-	-	-	-	-	-	-	-	-	-	-	-	-	-	-	-	-	-	-	-	-	-	-	-	-	-	0.00909091	-	Synonymous	-
10377	T	C	0	0	-	-	-	-	-	-	-	-	-	-	-	-	-	-	-	-	-	-	-	-	-	-	-	-	-	-	-	-	-	-	-	0.00909091	-	Synonymous	-
10383	A	G	0	0	-	-	-	-	-	-	-	-	-	-	-	-	-	-	-	-	-	-	-	-	-	-	-	-	-	-	-	-	-	-	-	0.00909091	-	Synonymous	-
10389	T	C	0	0	-	-	-	-	-	-	-	-	-	-	-	-	-	-	-	-	-	-	-	-	-	-	-	-	-	-	-	-	-	-	-	0.00909091	-	Synonymous	-
10401	A	T	0	0	-	-	-	-	-	-	-	-	-	-	-	-	-	-	-	-	-	-	-	-	-	-	-	-	-	-	-	-	-	-	-	0.00909091	-	Synonymous	-
10455	A	G	0	0	-	-	-	-	-	-	-	-	-	-	-	-	-	-	-	-	-	-	-	-	-	-	-	-	-	-	-	-	-	-	-	0.00909091	-	Synonymous	-
10461	A	G	0	1	0.959612	0.942058	0.31968	0.010461	0.000109433	0.00659282	4.34652e-05	1	0	0	0	none	0	0	0	0	0	0	0	0	0	0	1	1	0	0	0	0	0	0	0	0.0818182	0.00669421	Synonymous	AG
10500	G	A	0	0	-	-	-	-	-	-	-	-	-	-	-	-	-	-	-	-	-	-	-	-	-	-	-	-	-	-	-	-	-	-	-	0.00909091	-	Synonymous	-
10523	C	T	0	1	0.857068	0.929071	0.320679	0.010523	0.000110734	0.00635795	4.04235e-05	1	0	0	0	none	0	0	0	0	0	0	0	0	0	0	1	1	0	0	0	0	0	0	0	0.0909091	0.00826446	Non-synonymous	CT
10530	A	G	0	0	-	-	-	-	-	-	-	-	-	-	-	-	-	-	-	-	-	-	-	-	-	-	-	-	-	-	-	-	-	-	-	0.00909091	-	Synonymous	-
10584	G	A	0	1	0.517315	0.914086	0.314685	0.010584	0.000112021	0.0061195	3.74482e-05	1	0	0	0	none	0	0	0	0	0	0	0	0	0	0	1	1	0	0	0	0	0	0	0	0.0181818	0.000330579	Intergenic	GA
10599	G	A	0	1	0.905622	0.907093	0.317682	0.010599	0.000112339	0.00619434	3.83699e-05	1	0	0	0	none	0	0	0	0	0	0	0	0	0	0	1	1	0	0	0	0	0	0	0	0.0727273	0.00528926	Intergenic	GA
10627	T	C	0	1	0.937507	0.898102	0.313686	0.010627	0.000112933	0.00565477	3.19764e-05	1	0	0	0	none	0	0	0	0	0	0	0	0	0	0	1	1	0	0	0	0	0	0	0	0.0818182	0.00669421	Intergenic	TC
10648	A	G	0	0	-	-	-	-	-	-	-	-	-	-	-	-	-	-	-	-	-	-	-	-	-	-	-	-	-	-	-	-	-	-	-	0.00909091	-	Intergenic	-
10670	A	C	0	0	-	-	-	-	-	-	-	-	-	-	-	-	-	-	-	-	-	-	-	-	-	-	-	-	-	-	-	-	-	-	-	0.00909091	-	Intergenic	-
10708	T	G	0	0	-	-	-	-	-	-	-	-	-	-	-	-	-	-	-	-	-	-	-	-	-	-	-	-	-	-	-	-	-	-	-	0.00909091	-	Intergenic	-
10742	G	A	0	0	-	-	-	-	-	-	-	-	-	-	-	-	-	-	-	-	-	-	-	-	-	-	-	-	-	-	-	-	-	-	-	0.00909091	-	Intergenic	-
10748	A	G	0	0	-	-	-	-	-	-	-	-	-	-	-	-	-	-	-	-	-	-	-	-	-	-	-	-	-	-	-	-	-	-	-	0.00909091	-	Intergenic	-
10754	C	A	1	1	0.567161	0.881119	0.315684	0.010754	0.000115649	0.00522498	2.73004e-05	1	0	0	0	none	0	0	0	0	0	0	0	0	0	0	1	1	0	0	0	0	0	0	0	0.0363636	0.00132231	Intergenic	CA
10808	C	T	0	0	-	-	-	-	-	-	-	-	-	-	-	-	-	-	-	-	-	-	-	-	-	-	-	-	-	-	-	-	-	-	-	0.00909091	-	Intergenic	-
10815	C	G	0	1	0.590851	0.864136	0.315684	0.010815	0.000116964	0.0050762	2.57678e-05	1	0	0	0	none	0	0	0	0	0	0	0	0	0	0	1	1	0	0	0	0	0	0	0	0.0363636	0.00132231	Intergenic	CG
10853	A	G	0	1	0.752327	0.864136	0.31968	0.010853	0.000117788	0.00594946	3.5396e-05	1	0	0	0	none	0	0	0	0	0	0	0	0	0	0	1	1	0	0	0	0	0	0	0	0.0545455	0.00297521	Intergenic	AG
10872	A	T	0	0	-	-	-	-	-	-	-	-	-	-	-	-	-	-	-	-	-	-	-	-	-	-	-	-	-	-	-	-	-	-	-	0.00909091	-	Intergenic	-
10889	A	G	0	0	-	-	-	-	-	-	-	-	-	-	-	-	-	-	-	-	-	-	-	-	-	-	-	-	-	-	-	-	-	-	-	0.00909091	-	Intergenic	-
10896	T	A	0	0	-	-	-	-	-	-	-	-	-	-	-	-	-	-	-	-	-	-	-	-	-	-	-	-	-	-	-	-	-	-	-	0.00909091	-	Synonymous	-
10911	T	A	0	0	-	-	-	-	-	-	-	-	-	-	-	-	-	-	-	-	-	-	-	-	-	-	-	-	-	-	-	-	-	-	-	0.00909091	-	Synonymous	-
10914	A	G	1	1	1.13492	0.839161	0.315684	0.010914	0.000119115	0.00604073	3.64904e-05	1	0	0	0	none	0	0	0	0	0	0	0	0	0	0	1	1	0	0	0	0	0	0	0	0.1	0.01	Synonymous	AG
10916	C	T	0	1	0.615904	0.837163	0.315684	0.010916	0.000119159	0.00605515	3.66648e-05	1	0	0	0	none	0	0	0	0	0	0	0	0	0	0	1	1	0	0	0	0	0	0	0	0.0545455	0.00297521	Non-synonymous	CT
10923	A	T	0	1	0.578296	0.837163	0.314685	0.010923	0.000119312	0.00605515	3.66648e-05	1	0	0	0	none	0	0	0	0	0	0	0	0	0	0	1	1	0	0	0	0	0	0	0	0.0363636	0.00132231	Synonymous	AT
10930	T	G	1	1	1.5904	0.839161	0.311688	0.01093	0.000119465	0.00604073	3.64904e-05	1	0	0	0	none	0	0	0	0	0	0	0	0	0	0	1	1	0	0	0	0	0	0	0	0.181818	0.0330579	Non-synonymous	GT
10972	A	G	0	0	-	-	-	-	-	-	-	-	-	-	-	-	-	-	-	-	-	-	-	-	-	-	-	-	-	-	-	-	-	-	-	0.00909091	-	Non-synonymous	-
10980	T	G	0	0	-	-	-	-	-	-	-	-	-	-	-	-	-	-	-	-	-	-	-	-	-	-	-	-	-	-	-	-	-	-	-	0.00909091	-	Non-synonymous	-
11004	T	C	0	0	-	-	-	-	-	-	-	-	-	-	-	-	-	-	-	-	-	-	-	-	-	-	-	-	-	-	-	-	-	-	-	0.00909091	-	Synonymous	-
11020	C	G	0	1	0.441911	0.848152	0.310689	0.01102	0.00012144	0.00586339	3.43793e-05	1	0	0	0	none	0	0	0	0	0	0	0	0	0	0	1	1	0	0	0	0	0	0	0	0.0272727	0.000743802	Non-synonymous	CG
11022	T	C	2	1	0.946447	0.848152	0.312687	0.011022	0.000121484	0.00600376	3.60451e-05	1	0	0	0	none	0	0	0	0	0	0	0	0	0	0	1	1	0	0	0	0	0	0	0	0.0818182	0.00669421	Synonymous	TC
11038	G	A	0	1	0.471793	0.848152	0.311688	0.011038	0.000121837	0.00583029	3.39923e-05	1	0	0	0	none	0	0	0	0	0	0	0	0	0	0	1	1	0	0	0	0	0	0	0	0.0272727	0.000743802	Non-synonymous	GA
11044	G	A	0	0	-	-	-	-	-	-	-	-	-	-	-	-	-	-	-	-	-	-	-	-	-	-	-	-	-	-	-	-	-	-	-	0.00909091	-	Non-synonymous	-
11064	T	A	1	1	0.968394	0.848152	0.314685	0.011064	0.000122412	0.00585151	3.42402e-05	1	0	0	0	none	0	0	0	0	0	0	0	0	0	0	1	1	0	0	0	0	0	0	0	0.0909091	0.00826446	Synonymous	TA
11067	T	C	1	1	1.03299	0.848152	0.316683	0.011067	0.000122478	0.00587273	3.4489e-05	1	0	0	0	none	0	0	0	0	0	0	0	0	0	0	1	1	0	0	0	0	0	0	0	0.0909091	0.00826446	Synonymous	TC
11070	G	A	2	1	1.15685	0.848152	0.315684	0.01107	0.000122545	0.00587273	3.4489e-05	1	0	0	0	none	0	0	0	0	0	0	0	0	0	0	1	1	0	0	0	0	0	0	0	0.1	0.01	Synonymous	GA
11071	T	C	0	1	0.505218	0.848152	0.316683	0.011071	0.000122567	0.00587273	3.4489e-05	1	0	0	0	none	0	0	0	0	0	0	0	0	0	0	1	1	0	0	0	0	0	0	0	0.0181818	0.000330579	Synonymous	TC
11085	A	G	1	1	1.09652	0.841159	0.315684	0.011085	0.000122877	0.00590055	3.48165e-05	1	0	0	0	none	0	0	0	0	0	0	0	0	0	0	0	1	0	0	0	0	0	0	0	0.0909091	0.00826446	Synonymous	AG
11116	C	T	0	0	-	-	-	-	-	-	-	-	-	-	-	-	-	-	-	-	-	-	-	-	-	-	-	-	-	-	-	-	-	-	-	0.00909091	-	Nonsense	-
11127	G	T	0	0	-	-	-	-	-	-	-	-	-	-	-	-	-	-	-	-	-	-	-	-	-	-	-	-	-	-	-	-	-	-	-	0.00909091	-	Synonymous	-
11133	C	T	0	0	-	-	-	-	-	-	-	-	-	-	-	-	-	-	-	-	-	-	-	-	-	-	-	-	-	-	-	-	-	-	-	0.00909091	-	Synonymous	-
11148	A	G	2	1	2.08408	0.845155	0.328671	0.011148	0.000124278	0.00667644	4.45748e-05	1	0	0	0	none	0	0	0	0	0	0	0	0	0	0	0	1	0	0	0	0	0	0	0	0.172727	0.0298347	Synonymous	AG
11149	C	T	1	1	1.12854	0.845155	0.328671	0.011149	0.0001243	0.00665514	4.42909e-05	1	0	0	0	none	0	0	0	0	0	0	0	0	0	0	0	1	0	0	0	0	0	0	0	0.0909091	0.00826446	Synonymous	CT
11155	G	A	0	0	-	-	-	-	-	-	-	-	-	-	-	-	-	-	-	-	-	-	-	-	-	-	-	-	-	-	-	-	-	-	-	0.00909091	-	Non-synonymous	-
11163	T	C	0	1	1.52582	0.838162	0.335664	0.011163	0.000124613	0.00673214	4.53217e-05	1	0	0	0	none	0	0	0	0	0	0	0	0	0	0	0	1	0	0	0	0	0	0	0	0.127273	0.0161983	Synonymous	TC
11202	G	A	2	1	1.30694	0.838162	0.345654	0.011202	0.000125485	0.0077617	6.0244e-05	1	0	0	0	none	0	0	0	0	0	0	0	0	0	0	0	1	0	0	0	0	0	0	0	0.1	0.01	Synonymous	GA
11205	T	C	0	0	-	-	-	-	-	-	-	-	-	-	-	-	-	-	-	-	-	-	-	-	-	-	-	-	-	-	-	-	-	-	-	0.00909091	-	Synonymous	-
11220	T	G	1	1	1.13662	0.834166	0.345654	0.01122	0.000125888	0.00779888	6.08226e-05	1	0	0	0	none	0	0	0	0	0	0	0	0	0	0	0	1	0	0	0	0	0	0	0	0.0909091	0.00826446	Synonymous	TG
11235	T	C	1	1	1.17635	0.823177	0.348651	0.011235	0.000126225	0.00790299	6.24573e-05	1	0	0	0	none	0	0	0	0	0	0	0	0	0	0	0	1	0	0	0	0	0	0	0	0.0909091	0.00826446	Synonymous	TC
11262	T	C	0	0	-	-	-	-	-	-	-	-	-	-	-	-	-	-	-	-	-	-	-	-	-	-	-	-	-	-	-	-	-	-	-	0.00909091	-	Synonymous	-
11274	A	G	0	0	-	-	-	-	-	-	-	-	-	-	-	-	-	-	-	-	-	-	-	-	-	-	-	-	-	-	-	-	-	-	-	0.00909091	-	Synonymous	-
11310	C	A	0	1	1.02088	0.829171	0.350649	0.01131	0.000127916	0.00824754	6.80218e-05	1	0	0	0	none	0	0	0	0	0	0	0	0	0	0	0	1	0	0	0	0	0	0	0	0.0818182	0.00669421	Synonymous	CA
11331	G	A	4	1	2.02044	0.824176	0.353646	0.011331	0.000128392	0.00823441	6.78055e-05	1	0	0	0	none	0	0	0	0	0	0	0	0	0	0	0	1	0	0	0	0	0	0	0	0.154545	0.0238843	Synonymous	GA
11335	T	C	0	0	-	-	-	-	-	-	-	-	-	-	-	-	-	-	-	-	-	-	-	-	-	-	-	-	-	-	-	-	-	-	-	0.00909091	-	Synonymous	-
11343	T	C	7	1	3.80271	0.821179	0.355644	0.011343	0.000128664	0.0083079	6.90211e-05	1	0	0	0	none	0	0	0	0	0	0	0	0	0	0	0	1	0	0	0	0	0	0	0	0.445455	0.19843	Synonymous	TC
11364	T	C	0	0	-	-	-	-	-	-	-	-	-	-	-	-	-	-	-	-	-	-	-	-	-	-	-	-	-	-	-	-	-	-	-	0.00909091	-	Synonymous	-
11370	G	C	0	0	-	-	-	-	-	-	-	-	-	-	-	-	-	-	-	-	-	-	-	-	-	-	-	-	-	-	-	-	-	-	-	0.00909091	-	Synonymous	-
11460	T	A	0	0	-	-	-	-	-	-	-	-	-	-	-	-	-	-	-	-	-	-	-	-	-	-	-	-	-	-	-	-	-	-	-	0.00909091	-	Synonymous	-
11496	T	A	0	0	-	-	-	-	-	-	-	-	-	-	-	-	-	-	-	-	-	-	-	-	-	-	-	-	-	-	-	-	-	-	-	0.00909091	-	Synonymous	-
11505	C	T	0	0	-	-	-	-	-	-	-	-	-	-	-	-	-	-	-	-	-	-	-	-	-	-	-	-	-	-	-	-	-	-	-	0.00909091	-	Synonymous	-
11508	T	A	0	0	-	-	-	-	-	-	-	-	-	-	-	-	-	-	-	-	-	-	-	-	-	-	-	-	-	-	-	-	-	-	-	0.00909091	-	Synonymous	-
11520	A	G	0	0	-	-	-	-	-	-	-	-	-	-	-	-	-	-	-	-	-	-	-	-	-	-	-	-	-	-	-	-	-	-	-	0.00909091	-	Synonymous	-
11521	G	T	1	1	0.768088	0.812188	0.372627	0.011521	0.000132733	0.00760595	5.78505e-05	1	0	0	0	none	0	0	0	0	0	0	0	0	0	0	0	1	0	0	0	0	0	0	0	0.0636364	0.00404959	Non-synonymous	GT
11535	T	G	0	0	-	-	-	-	-	-	-	-	-	-	-	-	-	-	-	-	-	-	-	-	-	-	-	-	-	-	-	-	-	-	-	0.00909091	-	Synonymous	-
11538	C	T	0	0	-	-	-	-	-	-	-	-	-	-	-	-	-	-	-	-	-	-	-	-	-	-	-	-	-	-	-	-	-	-	-	0.00909091	-	Synonymous	-
11556	T	A	0	0	-	-	-	-	-	-	-	-	-	-	-	-	-	-	-	-	-	-	-	-	-	-	-	-	-	-	-	-	-	-	-	0.00909091	-	Synonymous	-
11565	G	A	0	0	-	-	-	-	-	-	-	-	-	-	-	-	-	-	-	-	-	-	-	-	-	-	-	-	-	-	-	-	-	-	-	0.00909091	-	Synonymous	-
11583	C	G	0	0	-	-	-	-	-	-	-	-	-	-	-	-	-	-	-	-	-	-	-	-	-	-	-	-	-	-	-	-	-	-	-	0.00909091	-	Synonymous	-
11599	C	A	1	1	0.904644	0.823177	0.377622	0.011599	0.000134537	0.00662621	4.39067e-05	1	0	0	0	none	0	0	0	0	0	0	0	0	0	0	0	1	0	0	0	0	0	0	0	0.0636364	0.00404959	Synonymous	CA
11601	A	T	0	0	-	-	-	-	-	-	-	-	-	-	-	-	-	-	-	-	-	-	-	-	-	-	-	-	-	-	-	-	-	-	-	0.00909091	-	Synonymous	-
11607	T	A	0	0	-	-	-	-	-	-	-	-	-	-	-	-	-	-	-	-	-	-	-	-	-	-	-	-	-	-	-	-	-	-	-	0.00909091	-	Non-synonymous	-
11610	G	A	1	1	0.6919	0.834166	0.377622	0.01161	0.000134792	0.0065605	4.30401e-05	1	0	0	0	none	0	0	0	0	0	0	0	0	0	0	0	1	0	0	0	0	0	0	0	0.0272727	0.000743802	Synonymous	GA
11613	C	T	0	0	-	-	-	-	-	-	-	-	-	-	-	-	-	-	-	-	-	-	-	-	-	-	-	-	-	-	-	-	-	-	-	0.00909091	-	Synonymous	-
11614	G	T	0	1	0.984832	0.832168	0.377622	0.011614	0.000134885	0.00657625	4.32471e-05	1	0	0	0	none	0	0	0	0	0	0	0	0	0	0	0	1	0	0	0	0	0	0	0	0.0909091	0.00826446	Non-synonymous	GT
11616	T	A	2	1	2.87692	0.83017	0.378621	0.011616	0.000134931	0.00659208	4.34555e-05	1	0	0	0	none	0	0	0	0	0	0	0	0	0	0	0	1	0	0	0	0	0	0	0	0.227273	0.0516529	Synonymous	TA
11622	T	A	0	0	-	-	-	-	-	-	-	-	-	-	-	-	-	-	-	-	-	-	-	-	-	-	-	-	-	-	-	-	-	-	-	0.00909091	-	Synonymous	-
11631	A	G	0	0	-	-	-	-	-	-	-	-	-	-	-	-	-	-	-	-	-	-	-	-	-	-	-	-	-	-	-	-	-	-	-	0.00909091	-	Synonymous	-
11637	G	A	0	0	-	-	-	-	-	-	-	-	-	-	-	-	-	-	-	-	-	-	-	-	-	-	-	-	-	-	-	-	-	-	-	0.00909091	-	Synonymous	-
11640	T	G	0	1	0.920945	0.827173	0.37962	0.01164	0.00013549	0.00657244	4.3197e-05	1	0	0	0	none	0	0	0	0	0	0	0	0	0	0	0	1	0	0	0	0	0	0	0	0.0818182	0.00669421	Non-synonymous	TG
11646	G	A	0	0	-	-	-	-	-	-	-	-	-	-	-	-	-	-	-	-	-	-	-	-	-	-	-	-	-	-	-	-	-	-	-	0.00909091	-	Synonymous	-
11661	T	C	0	0	-	-	-	-	-	-	-	-	-	-	-	-	-	-	-	-	-	-	-	-	-	-	-	-	-	-	-	-	-	-	-	0.00909091	-	Synonymous	-
11676	A	T	0	0	-	-	-	-	-	-	-	-	-	-	-	-	-	-	-	-	-	-	-	-	-	-	-	-	-	-	-	-	-	-	-	0.00909091	-	Synonymous	-
11680	A	G	5	1	1.89637	0.83017	0.378621	0.01168	0.000136422	0.00590367	3.48533e-05	1	0	0	0	none	0	0	0	0	0	0	0	0	0	0	0	1	0	0	0	0	0	0	0	0.172727	0.0298347	Non-synonymous	AG
11681	C	T	0	1	0.947339	0.831169	0.378621	0.011681	0.000136446	0.00589658	3.47696e-05	1	0	0	0	none	0	0	0	0	0	0	0	0	0	0	0	1	0	0	0	0	0	0	0	0.0818182	0.00669421	Non-synonymous	CT
11682	A	T	0	0	-	-	-	-	-	-	-	-	-	-	-	-	-	-	-	-	-	-	-	-	-	-	-	-	-	-	-	-	-	-	-	0.00909091	-	Synonymous	-
11688	G	A	2	1	1.59395	0.837163	0.376623	0.011688	0.000136609	0.00585436	3.42735e-05	1	0	0	0	none	0	0	0	0	0	0	0	0	0	0	0	1	0	0	0	0	0	0	0	0.118182	0.0139669	Synonymous	GA
11690	C	T	0	0	-	-	-	-	-	-	-	-	-	-	-	-	-	-	-	-	-	-	-	-	-	-	-	-	-	-	-	-	-	-	-	0.00909091	-	Non-synonymous	-
11691	G	C	0	0	-	-	-	-	-	-	-	-	-	-	-	-	-	-	-	-	-	-	-	-	-	-	-	-	-	-	-	-	-	-	-	0.00909091	-	Synonymous	-
11698	G	T	0	1	0.976507	0.845155	0.377622	0.011698	0.000136843	0.00590157	3.48285e-05	1	0	0	0	none	0	0	0	0	0	0	0	0	0	0	0	1	0	0	0	0	0	0	0	0.0909091	0.00826446	Non-synonymous	GT
11706	A	T	0	0	-	-	-	-	-	-	-	-	-	-	-	-	-	-	-	-	-	-	-	-	-	-	-	-	-	-	-	-	-	-	-	0.00909091	-	Synonymous	-
11736	T	C	0	0	-	-	-	-	-	-	-	-	-	-	-	-	-	-	-	-	-	-	-	-	-	-	-	-	-	-	-	-	-	-	-	0.00909091	-	Synonymous	-
11739	A	T	0	0	-	-	-	-	-	-	-	-	-	-	-	-	-	-	-	-	-	-	-	-	-	-	-	-	-	-	-	-	-	-	-	0.00909091	-	Synonymous	-
11748	C	T	0	0	-	-	-	-	-	-	-	-	-	-	-	-	-	-	-	-	-	-	-	-	-	-	-	-	-	-	-	-	-	-	-	0.00909091	-	Synonymous	-
11754	C	T	1	1	0.74289	0.858142	0.383616	0.011754	0.000138157	0.00587691	3.45381e-05	1	0	0	0	none	0	0	0	0	0	0	0	0	0	0	0	1	0	0	0	0	0	0	0	0.0363636	0.00132231	Synonymous	CT
11757	G	A	0	0	-	-	-	-	-	-	-	-	-	-	-	-	-	-	-	-	-	-	-	-	-	-	-	-	-	-	-	-	-	-	-	0.00909091	-	Synonymous	-
11772	C	T	0	0	-	-	-	-	-	-	-	-	-	-	-	-	-	-	-	-	-	-	-	-	-	-	-	-	-	-	-	-	-	-	-	0.00909091	-	Synonymous	-
11775	T	C	0	0	-	-	-	-	-	-	-	-	-	-	-	-	-	-	-	-	-	-	-	-	-	-	-	-	-	-	-	-	-	-	-	0.00909091	-	Synonymous	-
11793	A	G	2	1	2.08556	0.86014	0.391608	0.011793	0.000139075	0.00584233	3.41328e-05	1	0	0	0	none	0	0	0	0	0	0	0	0	0	0	0	1	0	0	0	0	0	0	0	0.154545	0.0238843	Synonymous	AG
11802	A	G	0	0	-	-	-	-	-	-	-	-	-	-	-	-	-	-	-	-	-	-	-	-	-	-	-	-	-	-	-	-	-	-	-	0.00909091	-	Synonymous	-
11823	T	C	0	0	-	-	-	-	-	-	-	-	-	-	-	-	-	-	-	-	-	-	-	-	-	-	-	-	-	-	-	-	-	-	-	0.00909091	-	Synonymous	-
11840	A	G	1	1	0.505215	0.864136	0.384615	0.01184	0.000140186	0.00568901	3.23648e-05	1	0	0	0	none	0	0	0	0	0	0	0	0	0	0	0	1	0	0	0	0	0	0	0	0.0181818	0.000330579	Non-synonymous	AG
11853	G	A	0	0	-	-	-	-	-	-	-	-	-	-	-	-	-	-	-	-	-	-	-	-	-	-	-	-	-	-	-	-	-	-	-	0.00909091	-	Synonymous	-
11859	T	C	0	0	-	-	-	-	-	-	-	-	-	-	-	-	-	-	-	-	-	-	-	-	-	-	-	-	-	-	-	-	-	-	-	0.00909091	-	Synonymous	-
11878	C	T	0	0	-	-	-	-	-	-	-	-	-	-	-	-	-	-	-	-	-	-	-	-	-	-	-	-	-	-	-	-	-	-	-	0.00909091	-	Non-synonymous	-
11887	C	T	0	1	0.497406	0.876124	0.382617	0.011887	0.000141301	0.00512887	2.63053e-05	1	0	0	0	none	0	0	0	0	0	0	0	0	0	0	0	1	0	0	0	0	0	0	0	0.0181818	0.000330579	Non-synonymous	CT
11937	A	G	0	0	-	-	-	-	-	-	-	-	-	-	-	-	-	-	-	-	-	-	-	-	-	-	-	-	-	-	-	-	-	-	-	0.00909091	-	Synonymous	-
11940	C	T	0	0	-	-	-	-	-	-	-	-	-	-	-	-	-	-	-	-	-	-	-	-	-	-	-	-	-	-	-	-	-	-	-	0.00909091	-	Synonymous	-
11946	G	T	0	0	-	-	-	-	-	-	-	-	-	-	-	-	-	-	-	-	-	-	-	-	-	-	-	-	-	-	-	-	-	-	-	0.00909091	-	Synonymous	-
11949	A	G	0	0	-	-	-	-	-	-	-	-	-	-	-	-	-	-	-	-	-	-	-	-	-	-	-	-	-	-	-	-	-	-	-	0.00909091	-	Synonymous	-
11962	C	A	0	0	-	-	-	-	-	-	-	-	-	-	-	-	-	-	-	-	-	-	-	-	-	-	-	-	-	-	-	-	-	-	-	0.00909091	-	Synonymous	-
11979	A	G	0	0	-	-	-	-	-	-	-	-	-	-	-	-	-	-	-	-	-	-	-	-	-	-	-	-	-	-	-	-	-	-	-	0.00909091	-	Synonymous	-
11988	T	C	0	0	-	-	-	-	-	-	-	-	-	-	-	-	-	-	-	-	-	-	-	-	-	-	-	-	-	-	-	-	-	-	-	0.00909091	-	Synonymous	-
12009	T	C	1	1	0.611602	0.882118	0.371628	0.012009	0.000144216	0.00507361	2.57415e-05	1	1	0	0	none	0	0	0	0	0	0	0	0	0	0	0	1	0	0	0	0	0	0	0	0.0181818	0.000330579	Synonymous	TC
12012	A	G	0	0	-	-	-	-	-	-	-	-	-	-	-	-	-	-	-	-	-	-	-	-	-	-	-	-	-	-	-	-	-	-	-	0.00909091	-	Synonymous	-
12015	G	A	0	0	-	-	-	-	-	-	-	-	-	-	-	-	-	-	-	-	-	-	-	-	-	-	-	-	-	-	-	-	-	-	-	0.00909091	-	Synonymous	-
12033	C	T	0	0	-	-	-	-	-	-	-	-	-	-	-	-	-	-	-	-	-	-	-	-	-	-	-	-	-	-	-	-	-	-	-	0.00909091	-	Synonymous	-
12036	G	A	1	1	1.01836	0.882118	0.375624	0.012036	0.000144865	0.00491824	2.41891e-05	1	1	0	0	none	0	0	0	0	0	0	0	0	0	0	0	1	0	0	0	0	0	0	0	0.0636364	0.00404959	Synonymous	GA
12057	T	A	0	0	-	-	-	-	-	-	-	-	-	-	-	-	-	-	-	-	-	-	-	-	-	-	-	-	-	-	-	-	-	-	-	0.00909091	-	Synonymous	-
12063	T	C	0	0	-	-	-	-	-	-	-	-	-	-	-	-	-	-	-	-	-	-	-	-	-	-	-	-	-	-	-	-	-	-	-	0.00909091	-	Synonymous	-
12066	C	A	0	0	-	-	-	-	-	-	-	-	-	-	-	-	-	-	-	-	-	-	-	-	-	-	-	-	-	-	-	-	-	-	-	0.00909091	-	Synonymous	-
12099	G	A	0	0	-	-	-	-	-	-	-	-	-	-	-	-	-	-	-	-	-	-	-	-	-	-	-	-	-	-	-	-	-	-	-	0.00909091	-	Synonymous	-
12105	T	A	0	0	-	-	-	-	-	-	-	-	-	-	-	-	-	-	-	-	-	-	-	-	-	-	-	-	-	-	-	-	-	-	-	0.00909091	-	Synonymous	-
12129	C	T	0	0	-	-	-	-	-	-	-	-	-	-	-	-	-	-	-	-	-	-	-	-	-	-	-	-	-	-	-	-	-	-	-	0.00909091	-	Synonymous	-
12141	C	T	1	1	0.963052	0.886114	0.366633	0.012141	0.000147404	0.00407335	1.65921e-05	1	1	0	0	none	0	0	0	0	0	0	0	0	0	0	0	1	0	0	0	0	0	0	0	0.0636364	0.00404959	Synonymous	CT
12153	A	T	0	0	-	-	-	-	-	-	-	-	-	-	-	-	-	-	-	-	-	-	-	-	-	-	-	-	-	-	-	-	-	-	-	0.00909091	-	Synonymous	-
12156	T	C	0	0	-	-	-	-	-	-	-	-	-	-	-	-	-	-	-	-	-	-	-	-	-	-	-	-	-	-	-	-	-	-	-	0.00909091	-	Synonymous	-
12193	G	A	0	1	0.666235	0.893107	0.362637	0.012193	0.000148669	0.00321981	1.03672e-05	1	1	0	0	none	0	0	0	0	0	0	0	0	0	0	0	1	0	0	0	0	0	0	0	0.0454545	0.00206612	Non-synonymous	GA
12205	T	C	6	1	3.80488	0.893107	0.364635	0.012205	0.000148962	0.00303493	9.21077e-06	1	1	0	0	none	0	0	0	0	0	0	0	0	0	0	0	1	0	0	0	0	0	0	0	0.445455	0.19843	Synonymous	TC
12213	C	T	0	0	-	-	-	-	-	-	-	-	-	-	-	-	-	-	-	-	-	-	-	-	-	-	-	-	-	-	-	-	-	-	-	0.00909091	-	Synonymous	-
12216	A	G	0	0	-	-	-	-	-	-	-	-	-	-	-	-	-	-	-	-	-	-	-	-	-	-	-	-	-	-	-	-	-	-	-	0.00909091	-	Synonymous	-
12222	T	A	0	0	-	-	-	-	-	-	-	-	-	-	-	-	-	-	-	-	-	-	-	-	-	-	-	-	-	-	-	-	-	-	-	0.00909091	-	Synonymous	-
12238	G	A	0	0	-	-	-	-	-	-	-	-	-	-	-	-	-	-	-	-	-	-	-	-	-	-	-	-	-	-	-	-	-	-	-	0.00909091	-	Non-synonymous	-
12243	G	A	0	0	-	-	-	-	-	-	-	-	-	-	-	-	-	-	-	-	-	-	-	-	-	-	-	-	-	-	-	-	-	-	-	0.00909091	-	Synonymous	-
12277	C	T	0	0	-	-	-	-	-	-	-	-	-	-	-	-	-	-	-	-	-	-	-	-	-	-	-	-	-	-	-	-	-	-	-	0.00909091	-	Non-synonymous	-
12302	G	A	0	0	-	-	-	-	-	-	-	-	-	-	-	-	-	-	-	-	-	-	-	-	-	-	-	-	-	-	-	-	-	-	-	0.00909091	-	Non-synonymous	-
12315	C	T	0	0	-	-	-	-	-	-	-	-	-	-	-	-	-	-	-	-	-	-	-	-	-	-	-	-	-	-	-	-	-	-	-	0.00909091	-	Synonymous	-
12327	C	T	4	1	1.60397	0.908092	0.356643	0.012327	0.000151955	0.00314504	9.89129e-06	1	1	0	0	none	1	0	0	0	0	0	0	0	0	0	0	1	0	0	0	0	0	0	0	0.145455	0.021157	Synonymous	CT
12328	C	T	0	1	0.419839	0.909091	0.355644	0.012328	0.00015198	0.00316138	9.99435e-06	1	1	0	0	none	1	0	0	0	0	0	0	0	0	0	0	1	0	0	0	0	0	0	0	0.0181818	0.000330579	Non-synonymous	CT
12341	A	G	0	0	-	-	-	-	-	-	-	-	-	-	-	-	-	-	-	-	-	-	-	-	-	-	-	-	-	-	-	-	-	-	-	0.00909091	-	Non-synonymous	-
12343	G	A	0	0	-	-	-	-	-	-	-	-	-	-	-	-	-	-	-	-	-	-	-	-	-	-	-	-	-	-	-	-	-	-	-	0.00909091	-	Non-synonymous	-
12363	G	T	0	0	-	-	-	-	-	-	-	-	-	-	-	-	-	-	-	-	-	-	-	-	-	-	-	-	-	-	-	-	-	-	-	0.00909091	-	Non-synonymous	-
12387	A	C	2	1	0.417553	0.923077	0.352647	0.012387	0.000153438	0.00350148	1.22604e-05	1	1	0	0	none	1	0	0	0	0	0	0	0	0	0	0	1	0	0	0	0	0	0	0	0.0272727	0.000743802	Non-synonymous	AC
12472	A	G	0	0	-	-	-	-	-	-	-	-	-	-	-	-	-	-	-	-	-	-	-	-	-	-	-	-	-	-	-	-	-	-	-	0.00909091	-	Intergenic	-
12476	A	G	0	0	-	-	-	-	-	-	-	-	-	-	-	-	-	-	-	-	-	-	-	-	-	-	-	-	-	-	-	-	-	-	-	0.00909091	-	Intergenic	-
12490	C	T	0	0	-	-	-	-	-	-	-	-	-	-	-	-	-	-	-	-	-	-	-	-	-	-	-	-	-	-	-	-	-	-	-	0.00909091	-	Intergenic	-
12510	G	A	0	0	-	-	-	-	-	-	-	-	-	-	-	-	-	-	-	-	-	-	-	-	-	-	-	-	-	-	-	-	-	-	-	0.00909091	-	Intergenic	-
12555	C	T	0	1	0.931013	0.948052	0.340659	0.012555	0.000157628	0.00354893	1.25949e-05	1	1	0	0	none	1	0	0	0	0	0	0	0	0	0	0	1	0	0	0	0	0	0	0	0.0818182	0.00669421	Intergenic	CT
12574	A	G	0	0	-	-	-	-	-	-	-	-	-	-	-	-	-	-	-	-	-	-	-	-	-	-	-	-	-	-	-	-	-	-	-	0.00909091	-	Intergenic	-
12610	T	C	0	0	-	-	-	-	-	-	-	-	-	-	-	-	-	-	-	-	-	-	-	-	-	-	-	-	-	-	-	-	-	-	-	0.00909091	-	Intergenic	-
12635	T	C	1	1	0.701211	0.966034	0.332667	0.012635	0.000159643	0.00391925	1.53605e-05	1	1	0	0	none	1	0	0	0	0	0	0	0	0	0	0	1	0	0	0	0	0	0	0	0.0545455	0.00297521	Intergenic	TC
12646	A	T	0	0	-	-	-	-	-	-	-	-	-	-	-	-	-	-	-	-	-	-	-	-	-	-	-	-	-	-	-	-	-	-	-	0.00909091	-	Intergenic	-
12722	A	G	0	1	0.908613	0.952048	0.32967	0.012722	0.000161849	0.00329902	1.08835e-05	1	1	0	0	none	1	0	0	0	0	0	0	0	0	0	0	1	0	0	0	0	0	0	0	0.0818182	0.00669421	Intergenic	AG
12735	G	A	3	1	2.23453	0.952048	0.331668	0.012735	0.00016218	0.00329902	1.08835e-05	1	1	0	0	none	1	0	0	0	0	0	0	0	0	0	0	1	0	0	0	0	0	0	0	0.209091	0.043719	Intergenic	AG
12736	C	T	0	1	0.584186	0.952048	0.330669	0.012736	0.000162206	0.00329902	1.08835e-05	1	1	0	0	none	1	0	0	0	0	0	0	0	0	0	0	1	0	0	0	0	0	0	0	0.0363636	0.00132231	Intergenic	CT
12817	A	T	0	1	0.442553	0.963037	0.326673	0.012817	0.000164275	0.00324269	1.0515e-05	1	1	0	0	none	1	0	0	0	0	0	0	0	0	0	0	1	0	0	0	0	0	0	0	0.0363636	0.00132231	Non-synonymous	AT
12820	C	A	0	0	-	-	-	-	-	-	-	-	-	-	-	-	-	-	-	-	-	-	-	-	-	-	-	-	-	-	-	-	-	-	-	0.00909091	-	Non-synonymous	-
12828	A	T	0	0	-	-	-	-	-	-	-	-	-	-	-	-	-	-	-	-	-	-	-	-	-	-	-	-	-	-	-	-	-	-	-	0.00909091	-	Non-synonymous	-
12845	C	T	3	1	2.94254	0.964036	0.325674	0.012845	0.000164994	0.00292605	8.56176e-06	1	1	0	0	none	1	0	0	0	0	0	0	0	0	0	0	1	0	0	0	0	0	0	0	0.290909	0.0846281	Synonymous	TC
12855	C	T	0	1	0.387483	0.964036	0.324675	0.012855	0.000165251	0.00292605	8.56176e-06	1	1	0	0	none	1	0	0	0	0	0	0	0	0	0	0	1	0	0	0	0	0	0	0	0.0181818	0.000330579	Non-synonymous	CT
12905	A	G	0	1	0.473833	0.965035	0.327672	0.012905	0.000166539	0.00284944	8.11933e-06	1	1	0	0	none	1	0	0	0	0	0	0	0	0	0	0	1	0	0	0	0	0	0	0	0.0181818	0.000330579	Synonymous	AG
12910	G	T	0	0	-	-	-	-	-	-	-	-	-	-	-	-	-	-	-	-	-	-	-	-	-	-	-	-	-	-	-	-	-	-	-	0.00909091	-	Non-synonymous	-
12914	A	T	0	1	0.455189	0.965035	0.327672	0.012914	0.000166771	0.00284944	8.11933e-06	1	1	0	0	none	1	0	0	0	0	0	0	0	0	0	0	0	0	0	0	0	0	0	0	0.0181818	0.000330579	Synonymous	AT
12932	A	G	0	0	-	-	-	-	-	-	-	-	-	-	-	-	-	-	-	-	-	-	-	-	-	-	-	-	-	-	-	-	-	-	-	0.00909091	-	Synonymous	-
12950	C	T	4	1	1.07142	0.978022	0.324675	0.01295	0.000167702	0.00293536	8.61635e-06	1	1	0	0	none	1	0	0	0	0	0	0	0	0	0	0	0	0	0	0	0	0	0	0	0.1	0.01	Synonymous	CT
12959	C	T	1	1	0.484708	0.978022	0.324675	0.012959	0.000167936	0.00293536	8.61635e-06	1	1	0	0	none	1	0	0	0	0	0	0	0	0	0	0	0	0	0	0	0	0	0	0	0.0181818	0.000330579	Synonymous	CT
12988	C	A	0	0	-	-	-	-	-	-	-	-	-	-	-	-	-	-	-	-	-	-	-	-	-	-	-	-	-	-	-	-	-	-	-	0.00909091	-	Non-synonymous	-
12989	T	C	0	0	-	-	-	-	-	-	-	-	-	-	-	-	-	-	-	-	-	-	-	-	-	-	-	-	-	-	-	-	-	-	-	0.00909091	-	Synonymous	-
12998	G	A	0	0	-	-	-	-	-	-	-	-	-	-	-	-	-	-	-	-	-	-	-	-	-	-	-	-	-	-	-	-	-	-	-	0.00909091	-	Synonymous	-
13001	T	A	0	0	-	-	-	-	-	-	-	-	-	-	-	-	-	-	-	-	-	-	-	-	-	-	-	-	-	-	-	-	-	-	-	0.00909091	-	Synonymous	-
13004	T	A	0	0	-	-	-	-	-	-	-	-	-	-	-	-	-	-	-	-	-	-	-	-	-	-	-	-	-	-	-	-	-	-	-	0.00909091	-	Synonymous	-
13017	T	C	0	0	-	-	-	-	-	-	-	-	-	-	-	-	-	-	-	-	-	-	-	-	-	-	-	-	-	-	-	-	-	-	-	0.00909091	-	Synonymous	-
13025	C	T	0	0	-	-	-	-	-	-	-	-	-	-	-	-	-	-	-	-	-	-	-	-	-	-	-	-	-	-	-	-	-	-	-	0.00909091	-	Synonymous	-
13045	G	A	0	0	-	-	-	-	-	-	-	-	-	-	-	-	-	-	-	-	-	-	-	-	-	-	-	-	-	-	-	-	-	-	-	0.00909091	-	Non-synonymous	-
13049	A	G	0	0	-	-	-	-	-	-	-	-	-	-	-	-	-	-	-	-	-	-	-	-	-	-	-	-	-	-	-	-	-	-	-	0.00909091	-	Synonymous	-
13055	T	C	0	0	-	-	-	-	-	-	-	-	-	-	-	-	-	-	-	-	-	-	-	-	-	-	-	-	-	-	-	-	-	-	-	0.00909091	-	Synonymous	-
13061	T	A	0	0	-	-	-	-	-	-	-	-	-	-	-	-	-	-	-	-	-	-	-	-	-	-	-	-	-	-	-	-	-	-	-	0.00909091	-	Synonymous	-
13066	G	A	1	1	1.62468	0.979021	0.331668	0.013066	0.00017072	0.00328099	1.07649e-05	1	1	0	0	none	1	0	0	0	0	0	0	0	0	0	0	0	0	0	0	0	0	0	0	0.181818	0.0330579	Non-synonymous	AG
13067	T	G	0	0	-	-	-	-	-	-	-	-	-	-	-	-	-	-	-	-	-	-	-	-	-	-	-	-	-	-	-	-	-	-	-	0.00909091	-	Non-synonymous	-
13077	G	A	1	1	0.419052	0.979021	0.332667	0.013077	0.000171008	0.00331742	1.10053e-05	1	1	0	0	none	1	0	0	0	0	0	0	0	0	0	0	0	0	0	0	0	0	0	0	0.0181818	0.000330579	Non-synonymous	GA
13078	G	C	0	1	0.440921	0.98002	0.333666	0.013078	0.000171034	0.00331404	1.09829e-05	1	1	0	0	none	1	0	0	0	0	0	0	0	0	0	0	0	0	0	0	0	0	0	0	0.0272727	0.000743802	Non-synonymous	GC
13100	T	C	0	0	-	-	-	-	-	-	-	-	-	-	-	-	-	-	-	-	-	-	-	-	-	-	-	-	-	-	-	-	-	-	-	0.00909091	-	Synonymous	-
13106	A	T	0	0	-	-	-	-	-	-	-	-	-	-	-	-	-	-	-	-	-	-	-	-	-	-	-	-	-	-	-	-	-	-	-	0.00909091	-	Synonymous	-
13127	T	C	1	1	0.495404	0.982018	0.337662	0.013127	0.000172318	0.00343055	1.17687e-05	1	1	0	0	none	1	0	0	0	0	0	0	0	0	0	0	0	0	0	0	0	0	0	0	0.0181818	0.000330579	Synonymous	TC
13130	A	G	0	0	-	-	-	-	-	-	-	-	-	-	-	-	-	-	-	-	-	-	-	-	-	-	-	-	-	-	-	-	-	-	-	0.00909091	-	Synonymous	-
13131	T	A	0	0	-	-	-	-	-	-	-	-	-	-	-	-	-	-	-	-	-	-	-	-	-	-	-	-	-	-	-	-	-	-	-	0.00909091	-	Non-synonymous	-
13136	T	C	0	0	-	-	-	-	-	-	-	-	-	-	-	-	-	-	-	-	-	-	-	-	-	-	-	-	-	-	-	-	-	-	-	0.00909091	-	Synonymous	-
13154	T	A	0	0	-	-	-	-	-	-	-	-	-	-	-	-	-	-	-	-	-	-	-	-	-	-	-	-	-	-	-	-	-	-	-	0.00909091	-	Synonymous	-
13160	G	A	0	0	-	-	-	-	-	-	-	-	-	-	-	-	-	-	-	-	-	-	-	-	-	-	-	-	-	-	-	-	-	-	-	0.00909091	-	Synonymous	-
13166	T	C	0	0	-	-	-	-	-	-	-	-	-	-	-	-	-	-	-	-	-	-	-	-	-	-	-	-	-	-	-	-	-	-	-	0.00909091	-	Synonymous	-
13168	C	T	0	0	-	-	-	-	-	-	-	-	-	-	-	-	-	-	-	-	-	-	-	-	-	-	-	-	-	-	-	-	-	-	-	0.00909091	-	Non-synonymous	-
13208	T	C	0	0	-	-	-	-	-	-	-	-	-	-	-	-	-	-	-	-	-	-	-	-	-	-	-	-	-	-	-	-	-	-	-	0.00909091	-	Synonymous	-
13214	A	T	0	0	-	-	-	-	-	-	-	-	-	-	-	-	-	-	-	-	-	-	-	-	-	-	-	-	-	-	-	-	-	-	-	0.00909091	-	Synonymous	-
13223	G	A	0	0	-	-	-	-	-	-	-	-	-	-	-	-	-	-	-	-	-	-	-	-	-	-	-	-	-	-	-	-	-	-	-	0.00909091	-	Synonymous	-
13250	A	T	0	0	-	-	-	-	-	-	-	-	-	-	-	-	-	-	-	-	-	-	-	-	-	-	-	-	-	-	-	-	-	-	-	0.00909091	-	Synonymous	-
13262	T	C	0	0	-	-	-	-	-	-	-	-	-	-	-	-	-	-	-	-	-	-	-	-	-	-	-	-	-	-	-	-	-	-	-	0.00909091	-	Synonymous	-
13277	T	C	0	0	-	-	-	-	-	-	-	-	-	-	-	-	-	-	-	-	-	-	-	-	-	-	-	-	-	-	-	-	-	-	-	0.00909091	-	Synonymous	-
13304	G	A	0	0	-	-	-	-	-	-	-	-	-	-	-	-	-	-	-	-	-	-	-	-	-	-	-	-	-	-	-	-	-	-	-	0.00909091	-	Synonymous	-
13343	A	G	0	0	-	-	-	-	-	-	-	-	-	-	-	-	-	-	-	-	-	-	-	-	-	-	-	-	-	-	-	-	-	-	-	0.00909091	-	Synonymous	-
13433	T	C	0	0	-	-	-	-	-	-	-	-	-	-	-	-	-	-	-	-	-	-	-	-	-	-	-	-	-	-	-	-	-	-	-	0.00909091	-	Synonymous	-
13445	A	G	0	1	0.715518	0.953047	0.348651	0.013445	0.000180768	0.00316614	1.00244e-05	1	0	0	0	none	1	0	0	0	0	0	0	0	0	0	0	0	0	0	0	0	0	0	0	0.0545455	0.00297521	Synonymous	AG
13460	A	G	0	0	-	-	-	-	-	-	-	-	-	-	-	-	-	-	-	-	-	-	-	-	-	-	-	-	-	-	-	-	-	-	-	0.00909091	-	Synonymous	-
13487	A	T	0	0	-	-	-	-	-	-	-	-	-	-	-	-	-	-	-	-	-	-	-	-	-	-	-	-	-	-	-	-	-	-	-	0.00909091	-	Synonymous	-
13493	G	A	0	0	-	-	-	-	-	-	-	-	-	-	-	-	-	-	-	-	-	-	-	-	-	-	-	-	-	-	-	-	-	-	-	0.00909091	-	Synonymous	-
13502	T	C	3	1	3.24493	0.953047	0.351648	0.013502	0.000182304	0.00290226	8.42314e-06	1	0	0	0	none	1	0	0	0	0	0	0	0	0	0	0	0	0	0	0	0	0	0	0	0.436364	0.190413	Synonymous	CT
13566	C	A	0	0	-	-	-	-	-	-	-	-	-	-	-	-	-	-	-	-	-	-	-	-	-	-	-	-	-	-	-	-	-	-	-	0.00909091	-	Non-synonymous	-
13568	T	A	1	1	0.454927	0.953047	0.351648	0.013568	0.000184091	0.00278254	7.74254e-06	1	0	0	0	none	1	0	0	0	0	0	0	0	0	0	0	0	0	0	0	0	0	0	0	0.0181818	0.000330579	Synonymous	TA
13577	A	T	0	0	-	-	-	-	-	-	-	-	-	-	-	-	-	-	-	-	-	-	-	-	-	-	-	-	-	-	-	-	-	-	-	0.00909091	-	Synonymous	-
13586	A	T	0	0	-	-	-	-	-	-	-	-	-	-	-	-	-	-	-	-	-	-	-	-	-	-	-	-	-	-	-	-	-	-	-	0.00909091	-	Synonymous	-
13614	T	C	0	1	0.709208	0.95005	0.34965	0.013614	0.000185341	0.00337461	1.1388e-05	1	0	0	0	none	1	0	0	0	0	0	0	0	0	0	0	0	0	0	0	0	0	0	0	0.0545455	0.00297521	Synonymous	TC
13619	T	C	0	0	-	-	-	-	-	-	-	-	-	-	-	-	-	-	-	-	-	-	-	-	-	-	-	-	-	-	-	-	-	-	-	0.00909091	-	Synonymous	-
13634	G	A	0	0	-	-	-	-	-	-	-	-	-	-	-	-	-	-	-	-	-	-	-	-	-	-	-	-	-	-	-	-	-	-	-	0.00909091	-	Synonymous	-
13644	C	T	0	0	-	-	-	-	-	-	-	-	-	-	-	-	-	-	-	-	-	-	-	-	-	-	-	-	-	-	-	-	-	-	-	0.00909091	-	Non-synonymous	-
13658	T	A	0	0	-	-	-	-	-	-	-	-	-	-	-	-	-	-	-	-	-	-	-	-	-	-	-	-	-	-	-	-	-	-	-	0.00909091	-	Synonymous	-
13733	C	T	2	1	0.782498	0.939061	0.343656	0.013733	0.000188595	0.00399455	1.59564e-05	1	0	0	0	none	1	0	0	0	0	0	0	0	0	0	0	0	0	0	0	0	0	0	0	0.0636364	0.00404959	Synonymous	CT
13737	C	T	0	1	0.590451	0.939061	0.343656	0.013737	0.000188705	0.00399455	1.59564e-05	1	0	0	0	none	1	0	0	0	0	0	0	0	0	0	0	0	0	0	0	0	0	0	0	0.0545455	0.00297521	Non-synonymous	CT
13754	A	T	0	0	-	-	-	-	-	-	-	-	-	-	-	-	-	-	-	-	-	-	-	-	-	-	-	-	-	-	-	-	-	-	-	0.00909091	-	Synonymous	-
13763	T	C	0	0	-	-	-	-	-	-	-	-	-	-	-	-	-	-	-	-	-	-	-	-	-	-	-	-	-	-	-	-	-	-	-	0.00909091	-	Synonymous	-
13766	A	T	1	1	0.506867	0.939061	0.33966	0.013766	0.000189503	0.00499209	2.49209e-05	1	0	0	0	none	1	0	0	0	0	0	0	0	0	0	0	0	0	0	0	0	0	0	0	0.0272727	0.000743802	Synonymous	AT
13772	T	C	0	0	-	-	-	-	-	-	-	-	-	-	-	-	-	-	-	-	-	-	-	-	-	-	-	-	-	-	-	-	-	-	-	0.00909091	-	Synonymous	-
13778	C	T	0	0	-	-	-	-	-	-	-	-	-	-	-	-	-	-	-	-	-	-	-	-	-	-	-	-	-	-	-	-	-	-	-	0.00909091	-	Synonymous	-
13784	A	G	0	1	0.730286	0.939061	0.342657	0.013784	0.000189999	0.00554475	3.07443e-05	1	0	0	0	none	1	0	0	0	0	0	0	0	0	0	0	0	0	0	0	0	0	0	0	0.0545455	0.00297521	Synonymous	AG
13791	T	A	0	1	0.782196	0.939061	0.341658	0.013791	0.000190192	0.00572376	3.27614e-05	1	0	0	0	none	1	0	0	0	0	0	0	0	0	0	0	0	0	0	0	0	0	0	0	0.0909091	0.00826446	Non-synonymous	TA
13811	C	T	0	0	-	-	-	-	-	-	-	-	-	-	-	-	-	-	-	-	-	-	-	-	-	-	-	-	-	-	-	-	-	-	-	0.00909091	-	Synonymous	-
13820	T	C	0	0	-	-	-	-	-	-	-	-	-	-	-	-	-	-	-	-	-	-	-	-	-	-	-	-	-	-	-	-	-	-	-	0.00909091	-	Synonymous	-
13852	C	T	0	0	-	-	-	-	-	-	-	-	-	-	-	-	-	-	-	-	-	-	-	-	-	-	-	-	-	-	-	-	-	-	-	0.00909091	-	Non-synonymous	-
13853	G	T	0	0	-	-	-	-	-	-	-	-	-	-	-	-	-	-	-	-	-	-	-	-	-	-	-	-	-	-	-	-	-	-	-	0.00909091	-	Synonymous	-
13889	G	A	0	0	-	-	-	-	-	-	-	-	-	-	-	-	-	-	-	-	-	-	-	-	-	-	-	-	-	-	-	-	-	-	-	0.00909091	-	Synonymous	-
13890	C	T	0	0	-	-	-	-	-	-	-	-	-	-	-	-	-	-	-	-	-	-	-	-	-	-	-	-	-	-	-	-	-	-	-	0.00909091	-	Non-synonymous	-
13895	C	T	0	0	-	-	-	-	-	-	-	-	-	-	-	-	-	-	-	-	-	-	-	-	-	-	-	-	-	-	-	-	-	-	-	0.00909091	-	Synonymous	-
13910	A	T	0	0	-	-	-	-	-	-	-	-	-	-	-	-	-	-	-	-	-	-	-	-	-	-	-	-	-	-	-	-	-	-	-	0.00909091	-	Synonymous	-
13925	A	T	0	0	-	-	-	-	-	-	-	-	-	-	-	-	-	-	-	-	-	-	-	-	-	-	-	-	-	-	-	-	-	-	-	0.00909091	-	Synonymous	-
13934	T	C	0	1	0.952837	0.855145	0.33966	0.013934	0.000194156	0.00698753	4.88255e-05	1	0	0	0	none	1	0	0	0	0	0	0	0	0	0	0	0	0	0	0	0	0	0	0	0.0818182	0.00669421	Synonymous	TC
13965	G	A	0	0	-	-	-	-	-	-	-	-	-	-	-	-	-	-	-	-	-	-	-	-	-	-	-	-	-	-	-	-	-	-	-	0.00909091	-	Non-synonymous	-
13970	T	C	0	0	-	-	-	-	-	-	-	-	-	-	-	-	-	-	-	-	-	-	-	-	-	-	-	-	-	-	-	-	-	-	-	0.00909091	-	Synonymous	-
14018	A	T	0	0	-	-	-	-	-	-	-	-	-	-	-	-	-	-	-	-	-	-	-	-	-	-	-	-	-	-	-	-	-	-	-	0.00909091	-	Synonymous	-
14022	G	A	0	1	0.480797	0.821179	0.33966	0.014022	0.000196616	0.00718425	5.16135e-05	1	0	0	0	none	1	0	0	0	0	0	0	0	0	0	0	0	0	0	0	0	0	0	0	0.0272727	0.000743802	Non-synonymous	GA
14034	G	A	0	1	0.815736	0.819181	0.334665	0.014034	0.000196953	0.0075646	5.72232e-05	1	0	0	0	none	1	0	0	0	0	0	0	0	0	0	0	0	0	0	0	0	0	0	0	0.0818182	0.00669421	Non-synonymous	GA
14045	A	T	0	1	0.577564	0.813187	0.332667	0.014045	0.000197262	0.00780494	6.09171e-05	1	0	0	0	none	1	0	0	0	0	0	0	0	0	0	0	0	0	0	0	0	0	0	0	0.0363636	0.00132231	Synonymous	AT
14058	C	T	0	0	-	-	-	-	-	-	-	-	-	-	-	-	-	-	-	-	-	-	-	-	-	-	-	-	-	-	-	-	-	-	-	0.00909091	-	Non-synonymous	-
14061	G	A	0	0	-	-	-	-	-	-	-	-	-	-	-	-	-	-	-	-	-	-	-	-	-	-	-	-	-	-	-	-	-	-	-	0.00909091	-	Non-synonymous	-
14072	A	G	2	1	2.18947	0.791209	0.327672	0.014072	0.000198021	0.00795392	6.32648e-05	1	0	0	0	none	1	0	0	0	0	0	0	0	0	0	0	0	0	0	0	0	0	0	0	0.190909	0.0364463	Intergenic	GA
14085	G	A	0	1	0.635023	0.778222	0.326673	0.014085	0.000198387	0.00806353	6.50205e-05	1	0	0	0	none	1	0	0	0	0	0	0	0	0	0	0	0	0	0	0	0	0	0	0	0.0363636	0.00132231	Intergenic	GA
14086	C	T	0	1	0.959706	0.777223	0.325674	0.014086	0.000198415	0.00807389	6.51877e-05	1	0	0	0	none	1	0	0	0	0	0	0	0	0	0	0	0	0	0	0	0	0	0	0	0.0818182	0.00669421	Intergenic	CT
14091	A	G	0	1	0.967374	0.774226	0.327672	0.014091	0.000198556	0.00810515	6.56934e-05	1	0	0	0	none	1	0	0	0	0	0	0	0	0	0	0	0	0	0	0	0	0	0	0	0.0818182	0.00669421	Intergenic	AG
14123	G	A	1	1	0.532832	0.758242	0.332667	0.014123	0.000199459	0.00869021	7.55197e-05	1	0	0	0	none	1	0	0	0	0	0	0	0	0	0	0	0	0	0	0	0	0	0	0	0.0181818	0.000330579	Intergenic	GA
14124	C	G	1	1	2.01771	0.757243	0.332667	0.014124	0.000199487	0.00870167	7.57191e-05	1	0	0	0	none	1	0	0	0	0	0	0	0	0	0	0	0	0	0	0	0	0	0	0	0.181818	0.0330579	Intergenic	GC
14158	G	A	1	1	0.531811	0.74026	0.32967	0.014158	0.000200449	0.00885268	7.83699e-05	1	0	0	0	none	1	0	0	0	0	0	0	0	0	0	0	0	0	0	0	0	0	0	0	0.0181818	0.000330579	Intergenic	GA
14186	T	A	0	1	0.695057	0.734266	0.322677	0.014186	0.000201243	0.00915343	8.37852e-05	1	0	0	0	none	1	0	0	0	0	0	0	0	0	0	0	0	0	0	0	0	0	0	0	0.0545455	0.00297521	Intergenic	TA
14193	G	A	0	0	-	-	-	-	-	-	-	-	-	-	-	-	-	-	-	-	-	-	-	-	-	-	-	-	-	-	-	-	-	-	-	0.00909091	-	Intergenic	-
14209	A	G	0	0	-	-	-	-	-	-	-	-	-	-	-	-	-	-	-	-	-	-	-	-	-	-	-	-	-	-	-	-	-	-	-	0.00909091	-	Intergenic	-
14211	G	A	0	1	0.635034	0.735265	0.320679	0.014211	0.000201953	0.009693	9.39543e-05	1	0	0	0	none	1	0	0	0	0	0	0	0	0	0	0	0	0	0	0	0	0	0	0	0.0363636	0.00132231	Intergenic	GA
14216	T	C	0	0	-	-	-	-	-	-	-	-	-	-	-	-	-	-	-	-	-	-	-	-	-	-	-	-	-	-	-	-	-	-	-	0.00909091	-	Intergenic	-
14219	C	T	1	1	1.0062	0.742258	0.320679	0.014219	0.00020218	0.00964973	9.31174e-05	1	0	0	0	none	1	0	0	0	0	0	0	0	0	0	0	1	0	0	0	0	0	0	0	0.0909091	0.00826446	Intergenic	CT
14239	T	G	5	1	3.13072	0.742258	0.317682	0.014239	0.000202749	0.0100855	0.000101718	1	0	0	0	none	1	0	0	0	0	0	0	0	0	0	0	1	0	0	0	0	0	0	0	0.318182	0.10124	Intergenic	GT
14243	T	C	2	1	1.62755	0.741259	0.320679	0.014243	0.000202863	0.0100991	0.000101992	1	0	0	0	none	1	0	0	0	0	0	0	0	0	0	0	1	0	0	0	0	0	0	0	0.154545	0.0238843	Intergenic	TC
14250	G	A	2	1	1.30004	0.741259	0.323676	0.01425	0.000203063	0.011061	0.000122346	1	0	0	0	none	1	0	0	0	0	0	0	0	0	0	0	1	0	0	0	0	0	0	0	0.118182	0.0139669	Intergenic	GA
14255	C	T	1	1	0.600084	0.74026	0.323676	0.014255	0.000203205	0.0110516	0.000122138	1	0	0	0	none	1	0	0	0	0	0	0	0	0	0	0	1	0	0	0	0	0	0	0	0.0363636	0.00132231	Intergenic	CT
14270	C	A	0	1	0.865237	0.739261	0.324675	0.01427	0.000203633	0.011136	0.000124011	1	0	0	0	none	1	0	0	0	0	0	0	0	0	0	0	1	0	0	0	0	0	0	0	0.0818182	0.00669421	Intergenic	CA
14278	C	T	0	1	0.934273	0.739261	0.324675	0.014278	0.000203861	0.0111117	0.000123469	1	0	0	0	none	1	0	0	0	0	0	0	0	0	0	0	1	0	0	0	0	0	0	0	0.0818182	0.00669421	Intergenic	CT
14279	G	T	2	1	0.631014	0.739261	0.324675	0.014279	0.00020389	0.0110873	0.000122929	1	0	0	0	none	1	0	0	0	0	0	0	0	0	0	0	1	0	0	0	0	0	0	0	0.0454545	0.00206612	Intergenic	GT
14280	G	A	0	1	0.960829	0.739261	0.325674	0.01428	0.000203918	0.0110873	0.000122929	1	0	0	0	none	1	0	0	0	0	0	0	0	0	0	0	1	0	0	0	0	0	0	0	0.0818182	0.00669421	Intergenic	GA
14287	T	G	0	1	0.905963	0.739261	0.327672	0.014287	0.000204118	0.011151	0.000124345	1	0	0	0	none	1	0	0	0	0	0	0	0	0	0	0	1	0	0	0	0	0	0	0	0.0818182	0.00669421	Intergenic	TG
14289	T	C	0	0	-	-	-	-	-	-	-	-	-	-	-	-	-	-	-	-	-	-	-	-	-	-	-	-	-	-	-	-	-	-	-	0.00909091	-	Intergenic	-
14294	A	G	0	0	-	-	-	-	-	-	-	-	-	-	-	-	-	-	-	-	-	-	-	-	-	-	-	-	-	-	-	-	-	-	-	0.00909091	-	Intergenic	-
14308	A	G	1	1	0.500452	0.739261	0.328671	0.014308	0.000204719	0.0113297	0.000128362	1	0	0	0	none	1	0	0	0	0	0	0	0	0	0	0	1	0	0	0	0	0	0	0	0.0181818	0.000330579	Intergenic	AG
14312	C	T	0	0	-	-	-	-	-	-	-	-	-	-	-	-	-	-	-	-	-	-	-	-	-	-	-	-	-	-	-	-	-	-	-	0.00909091	-	Intergenic	-
14385	A	T	6	1	1.7975	0.753247	0.31968	0.014385	0.000206928	0.0125477	0.000157446	1	0	0	0	none	1	0	0	0	0	0	0	0	0	0	0	1	0	0	0	0	0	0	0	0.181818	0.0330579	Intergenic	AT
14433	T	C	2	1	1.81681	0.752248	0.323676	0.014433	0.000208311	0.0127835	0.000163417	1	0	0	0	none	1	0	0	0	0	0	0	0	0	0	0	1	0	0	0	0	0	0	0	0.172727	0.0298347	Intergenic	TC
14444	C	A	0	0	-	-	-	-	-	-	-	-	-	-	-	-	-	-	-	-	-	-	-	-	-	-	-	-	-	-	-	-	-	-	-	0.00909091	-	Intergenic	-
14448	G	T	1	1	0.462977	0.752248	0.31968	0.014448	0.000208745	0.0127688	0.000163041	1	0	0	0	none	1	0	0	0	0	0	0	0	0	0	0	1	0	0	0	0	0	0	0	0.0181818	0.000330579	Intergenic	GT
14460	G	A	0	0	-	-	-	-	-	-	-	-	-	-	-	-	-	-	-	-	-	-	-	-	-	-	-	-	-	-	-	-	-	-	-	0.00909091	-	Intergenic	-
14485	C	T	5	1	2.44769	0.752248	0.320679	0.014485	0.000209815	0.0127209	0.000161821	1	0	0	0	none	1	0	0	0	0	0	0	0	0	0	0	1	0	0	0	0	0	0	0	0.227273	0.0516529	Intergenic	CT
14509	G	T	0	1	0.878879	0.752248	0.322677	0.014509	0.000210511	0.0127448	0.000162431	1	0	0	0	none	1	0	0	0	0	0	0	0	0	0	0	1	0	0	0	0	0	0	0	0.0818182	0.00669421	Intergenic	GT
14526	A	C	1	1	1.79964	0.752248	0.323676	0.014526	0.000211005	0.0126744	0.00016064	1	0	0	0	none	1	0	0	0	0	0	0	0	0	0	0	1	0	0	0	0	0	0	0	0.181818	0.0330579	Intergenic	CA
14545	A	G	0	1	0.923203	0.752248	0.322677	0.014545	0.000211557	0.0125918	0.000158554	1	0	0	0	none	1	0	0	0	0	0	0	0	0	0	0	1	0	0	0	0	0	0	0	0.0818182	0.00669421	Intergenic	AG
14591	T	A	0	0	-	-	-	-	-	-	-	-	-	-	-	-	-	-	-	-	-	-	-	-	-	-	-	-	-	-	-	-	-	-	-	0.00909091	-	Intergenic	-
14600	C	T	2	1	0.750298	0.752248	0.330669	0.0146	0.00021316	0.0129766	0.000168393	1	0	0	0	none	0	0	0	0	0	0	0	0	0	0	0	1	0	0	0	0	0	0	0	0.0454545	0.00206612	Intergenic	CT
14601	C	T	4	1	2.60645	0.752248	0.331668	0.014601	0.000213189	0.0129766	0.000168393	1	0	0	0	none	0	0	0	0	0	0	0	0	0	0	0	1	0	0	0	0	0	0	0	0.209091	0.043719	Intergenic	CT
14603	C	T	0	0	-	-	-	-	-	-	-	-	-	-	-	-	-	-	-	-	-	-	-	-	-	-	-	-	-	-	-	-	-	-	-	0.00909091	-	Intergenic	-
14673	G	A	0	1	0.577552	0.744256	0.333666	0.014673	0.000215297	0.0138836	0.000192755	1	0	0	0	none	0	0	0	0	0	0	0	0	0	0	0	1	0	0	0	0	0	0	0	0.0181818	0.000330579	Intergenic	GA
14682	T	A	0	1	0.990265	0.743257	0.334665	0.014682	0.000215561	0.0139023	0.000193274	1	0	0	0	none	0	0	0	0	0	0	0	0	0	0	0	1	0	0	0	0	0	0	0	0.0818182	0.00669421	Intergenic	TA
14688	T	A	0	0	-	-	-	-	-	-	-	-	-	-	-	-	-	-	-	-	-	-	-	-	-	-	-	-	-	-	-	-	-	-	-	0.00909091	-	Intergenic	-
14707	A	G	7	1	3.29985	0.74026	0.334665	0.014707	0.000216296	0.0137951	0.000190304	1	0	0	0	none	0	0	0	0	0	0	0	0	0	0	0	1	0	0	0	0	0	0	0	0.263636	0.0695041	Intergenic	AG
14712	G	A	0	1	0.580368	0.741259	0.334665	0.014712	0.000216443	0.0136577	0.000186534	1	0	0	0	none	0	0	0	0	0	0	0	0	0	0	0	1	0	0	0	0	0	0	0	0.0181818	0.000330579	Intergenic	GA
14721	A	G	2	1	1.78351	0.741259	0.336663	0.014721	0.000216708	0.0138039	0.000190547	1	0	0	0	none	0	0	0	0	0	0	0	0	0	0	0	1	0	0	0	0	0	0	0	0.145455	0.021157	Synonymous	AG
14727	G	A	1	1	2.25732	0.741259	0.336663	0.014727	0.000216885	0.0138039	0.000190547	1	0	0	0	none	0	0	0	0	0	0	0	0	0	0	0	1	0	0	0	0	0	0	0	0.181818	0.0330579	Synonymous	AG
14745	G	A	6	1	3.6183	0.741259	0.33966	0.014745	0.000217415	0.0132982	0.000176842	1	0	0	0	none	0	0	0	0	0	0	0	0	0	0	0	1	0	0	0	0	0	0	0	0.281818	0.0794215	Synonymous	GA
14747	A	G	4	1	1.9779	0.741259	0.340659	0.014747	0.000217474	0.013744	0.000188896	1	0	0	0	none	0	0	0	0	0	0	0	0	0	0	0	1	0	0	0	0	0	0	0	0.190909	0.0364463	Non-synonymous	AG
14759	C	T	0	1	0.466192	0.741259	0.334665	0.014759	0.000217828	0.0133929	0.000179369	1	0	0	0	none	0	0	0	0	0	0	0	0	0	0	0	1	0	0	0	0	0	0	0	0.0181818	0.000330579	Non-synonymous	CT
14769	G	A	0	1	0.774979	0.741259	0.335664	0.014769	0.000218123	0.0134414	0.000180672	1	0	0	0	none	0	0	0	0	0	0	0	0	0	0	0	1	0	0	0	0	0	0	0	0.0454545	0.00206612	Synonymous	GA
14784	T	C	0	1	1.05275	0.741259	0.332667	0.014784	0.000218567	0.0131628	0.000173259	1	0	0	0	none	0	0	0	0	0	0	0	0	0	0	0	1	0	0	0	0	0	0	0	0.0818182	0.00669421	Synonymous	TC
14802	C	T	1	1	2.23543	0.749251	0.335664	0.014802	0.000219099	0.012798	0.000163789	1	0	0	0	none	0	0	0	0	0	0	0	0	0	0	0	1	0	0	0	0	0	0	0	0.181818	0.0330579	Synonymous	TC
14811	A	G	1	1	2.32899	0.75025	0.337662	0.014811	0.000219366	0.0128268	0.000164526	1	0	0	0	none	0	0	0	0	0	0	0	0	0	0	0	1	0	0	0	0	0	0	0	0.181818	0.0330579	Synonymous	GA
14844	G	A	0	1	0.850209	0.775225	0.337662	0.014844	0.000220344	0.0127797	0.00016332	1	0	0	0	none	0	0	0	0	0	0	0	0	0	0	0	1	0	0	0	0	0	0	0	0.0545455	0.00297521	Synonymous	GA
14845	T	C	0	1	1.05872	0.776224	0.337662	0.014845	0.000220374	0.0127632	0.0001629	1	0	0	0	none	0	0	0	0	0	0	0	0	0	0	0	1	0	0	0	0	0	0	0	0.0818182	0.00669421	Synonymous	TC
14850	T	C	1	1	1.33702	0.781219	0.337662	0.01485	0.000220522	0.0126816	0.000160823	1	0	0	0	none	0	0	0	0	0	0	0	0	0	0	0	1	0	0	0	0	0	0	0	0.109091	0.0119008	Synonymous	TC
14856	T	G	0	1	1.03091	0.787213	0.338661	0.014856	0.000220701	0.012884	0.000165996	1	0	0	0	none	0	0	0	0	0	0	0	0	0	0	0	1	0	0	0	0	0	0	0	0.0818182	0.00669421	Synonymous	TG
14865	C	T	1	1	1.66802	0.792208	0.338661	0.014865	0.000220968	0.0128027	0.00016391	1	0	0	0	none	0	0	0	0	0	0	0	0	0	0	0	1	0	0	0	0	0	0	0	0.136364	0.018595	Synonymous	CT
14870	C	T	0	0	-	-	-	-	-	-	-	-	-	-	-	-	-	-	-	-	-	-	-	-	-	-	-	-	-	-	-	-	-	-	-	0.00909091	-	Non-synonymous	-
14892	G	A	1	1	0.7833	0.794206	0.342657	0.014892	0.000221772	0.0123963	0.000153668	1	0	0	0	none	0	0	0	0	0	0	0	0	0	0	0	1	0	0	0	0	0	0	0	0.0454545	0.00206612	Synonymous	GA
14893	T	C	0	1	1.0704	0.793207	0.343656	0.014893	0.000221801	0.0124119	0.000154055	1	0	0	0	none	0	0	0	0	0	0	0	0	0	0	0	1	0	0	0	0	0	0	0	0.0818182	0.00669421	Synonymous	TC
14898	T	A	0	0	-	-	-	-	-	-	-	-	-	-	-	-	-	-	-	-	-	-	-	-	-	-	-	-	-	-	-	-	-	-	-	0.00909091	-	Non-synonymous	-
14938	T	A	0	0	-	-	-	-	-	-	-	-	-	-	-	-	-	-	-	-	-	-	-	-	-	-	-	-	-	-	-	-	-	-	-	0.00909091	-	Non-synonymous	-
14940	T	C	0	0	-	-	-	-	-	-	-	-	-	-	-	-	-	-	-	-	-	-	-	-	-	-	-	-	-	-	-	-	-	-	-	0.00909091	-	Synonymous	-
14946	A	T	0	1	0.7682	0.815185	0.334665	0.014946	0.000223383	0.011705	0.000137006	1	0	0	0	none	0	0	0	0	0	0	0	0	0	0	0	1	0	0	0	0	0	0	1	0.0545455	0.00297521	Synonymous	AT
15003	G	A	0	0	-	-	-	-	-	-	-	-	-	-	-	-	-	-	-	-	-	-	-	-	-	-	-	-	-	-	-	-	-	-	-	0.00909091	-	Synonymous	-
15014	G	A	0	0	-	-	-	-	-	-	-	-	-	-	-	-	-	-	-	-	-	-	-	-	-	-	-	-	-	-	-	-	-	-	-	0.00909091	-	Non-synonymous	-
15027	T	A	0	0	-	-	-	-	-	-	-	-	-	-	-	-	-	-	-	-	-	-	-	-	-	-	-	-	-	-	-	-	-	-	-	0.00909091	-	Synonymous	-
15036	A	C	1	1	0.630901	0.851149	0.345654	0.015036	0.000226081	0.0113764	0.000129423	1	0	0	0	none	0	0	0	0	0	0	0	0	0	0	0	1	0	0	0	0	0	0	1	0.0363636	0.00132231	Synonymous	AC
15054	T	C	3	1	3.91269	0.863137	0.348651	0.015054	0.000226623	0.0114725	0.000131618	1	0	0	0	none	0	0	0	0	0	0	0	0	0	0	0	1	0	0	0	0	0	0	1	0.327273	0.107107	Synonymous	CT
15057	C	T	3	1	1.37453	0.866134	0.34965	0.015057	0.000226713	0.0114536	0.000131184	1	0	0	0	none	0	0	0	0	0	0	0	0	0	0	0	1	0	0	0	0	0	0	1	0.109091	0.0119008	Synonymous	CT
15060	C	T	1	1	0.578944	0.867133	0.351648	0.01506	0.000226804	0.0114404	0.000130882	1	0	0	0	none	0	0	0	0	0	0	0	0	0	0	0	1	0	0	0	0	0	0	1	0.0181818	0.000330579	Synonymous	CT
15085	G	A	0	0	-	-	-	-	-	-	-	-	-	-	-	-	-	-	-	-	-	-	-	-	-	-	-	-	-	-	-	-	-	-	-	0.00909091	-	Non-synonymous	-
15092	A	G	1	1	0.474693	0.895105	0.351648	0.015092	0.000227768	0.0118591	0.000140639	1	0	0	0	none	0	0	0	0	0	0	0	0	0	0	0	1	0	0	0	0	0	0	1	0.0181818	0.000330579	Non-synonymous	AG
15099	T	C	2	1	2.86735	0.897103	0.352647	0.015099	0.00022798	0.0118327	0.000140013	1	0	0	0	none	0	0	0	0	0	0	0	0	0	0	0	1	0	0	0	0	0	0	1	0.227273	0.0516529	Synonymous	TC
15111	T	G	0	1	0.614197	0.898102	0.353646	0.015111	0.000228342	0.0113551	0.000128939	1	0	0	0	none	0	0	0	0	0	0	0	0	0	0	0	1	0	0	0	0	0	0	1	0.0272727	0.000743802	Synonymous	TG
15117	T	C	1	1	3.08106	0.904096	0.34965	0.015117	0.000228524	0.0112799	0.000127235	1	0	0	0	none	0	0	0	0	0	0	0	0	0	0	0	1	0	0	0	0	0	0	1	0.245455	0.0602479	Synonymous	TC
15120	T	C	3	1	3.32683	0.907093	0.34965	0.01512	0.000228614	0.0113017	0.000127729	1	0	0	0	none	0	0	0	0	0	0	0	0	0	0	0	1	0	0	0	0	0	0	1	0.481818	0.232149	Synonymous	TC
15137	G	A	0	0	-	-	-	-	-	-	-	-	-	-	-	-	-	-	-	-	-	-	-	-	-	-	-	-	-	-	-	-	-	-	-	0.00909091	-	Nonsense	-
15216	C	T	0	0	-	-	-	-	-	-	-	-	-	-	-	-	-	-	-	-	-	-	-	-	-	-	-	-	-	-	-	-	-	-	-	0.00909091	-	Synonymous	-
15219	G	A	2	1	2.11921	0.941059	0.360639	0.015219	0.000231618	0.0109156	0.00011915	1	0	0	0	none	0	0	0	0	0	0	0	0	0	0	0	1	0	0	0	0	0	0	1	0.163636	0.0267769	Synonymous	GA
15237	A	G	3	1	2.62082	0.941059	0.358641	0.015237	0.000232166	0.0103358	0.00010683	1	0	0	0	none	0	0	0	0	0	0	0	0	0	0	0	1	0	0	0	0	0	0	1	0.2	0.04	Synonymous	GA
15246	A	G	2	1	2.72634	0.942058	0.354645	0.015246	0.000232441	0.00989562	9.79233e-05	1	0	0	0	none	0	0	0	0	0	0	0	0	0	0	0	1	0	0	0	0	0	0	1	0.209091	0.043719	Synonymous	GA
15256	T	C	0	0	-	-	-	-	-	-	-	-	-	-	-	-	-	-	-	-	-	-	-	-	-	-	-	-	-	-	-	-	-	-	-	0.00909091	-	Non-synonymous	-
15261	T	C	0	0	-	-	-	-	-	-	-	-	-	-	-	-	-	-	-	-	-	-	-	-	-	-	-	-	-	-	-	-	-	-	-	0.00909091	-	Synonymous	-
15265	A	G	0	0	-	-	-	-	-	-	-	-	-	-	-	-	-	-	-	-	-	-	-	-	-	-	-	-	-	-	-	-	-	-	-	0.00909091	-	Non-synonymous	-
15273	T	A	2	1	2.45427	0.944056	0.350649	0.015273	0.000233265	0.00941816	8.87018e-05	1	0	0	0	none	0	0	0	0	0	0	0	0	0	0	0	1	0	0	0	0	0	0	1	0.209091	0.043719	Synonymous	AT
15302	C	T	0	0	-	-	-	-	-	-	-	-	-	-	-	-	-	-	-	-	-	-	-	-	-	-	-	-	-	-	-	-	-	-	-	0.00909091	-	Non-synonymous	-
15303	C	T	1	1	0.68466	0.944056	0.345654	0.015303	0.000234182	0.00901955	8.13522e-05	1	0	0	0	none	0	0	0	0	0	0	0	0	0	0	0	1	0	0	0	0	0	0	1	0.0363636	0.00132231	Synonymous	CT
15325	C	T	3	1	1.33661	0.94006	0.342657	0.015325	0.000234856	0.00887046	7.86851e-05	1	0	0	0	none	0	0	0	0	0	0	0	0	0	0	0	1	0	0	0	0	0	0	1	0.109091	0.0119008	Synonymous	CT
15330	T	C	0	0	-	-	-	-	-	-	-	-	-	-	-	-	-	-	-	-	-	-	-	-	-	-	-	-	-	-	-	-	-	-	-	0.00909091	-	Synonymous	-
15332	T	A	0	0	-	-	-	-	-	-	-	-	-	-	-	-	-	-	-	-	-	-	-	-	-	-	-	-	-	-	-	-	-	-	-	0.00909091	-	Non-synonymous	-
15333	G	A	0	1	0.477169	0.94006	0.345654	0.015333	0.000235101	0.00887046	7.86851e-05	1	0	0	0	none	0	0	0	0	0	0	0	0	0	0	0	1	0	0	0	0	0	0	1	0.0181818	0.000330579	Non-synonymous	GA
15339	G	A	0	0	-	-	-	-	-	-	-	-	-	-	-	-	-	-	-	-	-	-	-	-	-	-	-	-	-	-	-	-	-	-	-	0.00909091	-	Non-synonymous	-
15342	T	C	0	0	-	-	-	-	-	-	-	-	-	-	-	-	-	-	-	-	-	-	-	-	-	-	-	-	-	-	-	-	-	-	-	0.00909091	-	Synonymous	-
15352	G	T	1	1	1.31505	0.931069	0.347652	0.015352	0.000235684	0.00847569	7.18372e-05	1	0	0	0	none	0	0	0	0	0	0	0	0	0	0	0	1	0	0	0	0	0	0	1	0.136364	0.018595	Non-synonymous	GT
15448	G	A	0	0	-	-	-	-	-	-	-	-	-	-	-	-	-	-	-	-	-	-	-	-	-	-	-	-	-	-	-	-	-	-	-	0.00909091	-	Non-synonymous	-
15449	A	T	3	1	2.5057	0.926074	0.337662	0.015449	0.000238672	0.00773793	5.98755e-05	1	1	0	0	none	0	0	0	0	0	0	0	0	0	0	0	1	0	0	0	0	0	0	1	0.209091	0.043719	Synonymous	TA
15453	G	A	0	1	0.929538	0.926074	0.337662	0.015453	0.000238795	0.00773793	5.98755e-05	1	1	0	0	none	0	0	0	0	0	0	0	0	0	0	0	1	0	0	0	0	0	0	1	0.0818182	0.00669421	Non-synonymous	GA
15500	G	A	3	1	1.14197	0.926074	0.343656	0.0155	0.00024025	0.00775736	6.01767e-05	1	1	0	0	none	0	0	0	0	0	0	0	0	0	0	0	1	0	0	0	0	0	0	1	0.0818182	0.00669421	Synonymous	GA
15515	C	T	2	1	2.46679	0.926074	0.342657	0.015515	0.000240715	0.00771849	5.95751e-05	1	1	0	0	none	0	0	0	0	0	0	0	0	0	0	0	1	0	0	0	0	0	0	1	0.190909	0.0364463	Synonymous	CT
15522	C	A	0	0	-	-	-	-	-	-	-	-	-	-	-	-	-	-	-	-	-	-	-	-	-	-	-	-	-	-	-	-	-	-	-	0.00909091	-	Synonymous	-
15525	T	C	0	0	-	-	-	-	-	-	-	-	-	-	-	-	-	-	-	-	-	-	-	-	-	-	-	-	-	-	-	-	-	-	-	0.00909091	-	Non-synonymous	-
15538	T	G	0	0	-	-	-	-	-	-	-	-	-	-	-	-	-	-	-	-	-	-	-	-	-	-	-	-	-	-	-	-	-	-	-	0.00909091	-	Non-synonymous	-
15539	C	T	4	1	1.84833	0.926074	0.342657	0.015539	0.000241461	0.00762345	5.81171e-05	1	1	0	0	none	0	0	0	0	0	0	0	0	0	0	0	1	0	0	0	0	0	0	1	0.145455	0.021157	Synonymous	CT
15542	A	G	2	1	0.861075	0.926074	0.342657	0.015542	0.000241554	0.00762345	5.81171e-05	1	1	0	0	none	0	0	0	0	0	0	0	0	0	0	0	1	0	0	0	0	0	0	1	0.0545455	0.00297521	Synonymous	AG
15557	G	A	0	0	-	-	-	-	-	-	-	-	-	-	-	-	-	-	-	-	-	-	-	-	-	-	-	-	-	-	-	-	-	-	-	0.00909091	-	Synonymous	-
15569	T	A	4	1	3.74669	0.926074	0.337662	0.015569	0.000242394	0.00693912	4.81514e-05	1	1	0	0	none	0	0	0	0	0	0	0	0	0	0	0	1	0	0	0	0	0	0	1	0.345455	0.119339	Synonymous	TA
15584	A	G	3	1	1.95325	0.92008	0.338661	0.015584	0.000242861	0.00698432	4.87808e-05	1	1	0	0	none	0	0	0	0	0	0	0	0	0	0	0	1	0	0	0	0	0	0	1	0.154545	0.0238843	Synonymous	AG
15602	G	T	0	0	-	-	-	-	-	-	-	-	-	-	-	-	-	-	-	-	-	-	-	-	-	-	-	-	-	-	-	-	-	-	-	0.00909091	-	Non-synonymous	-
15618	A	G	0	1	0.47677	0.92008	0.336663	0.015618	0.000243922	0.00629248	3.95953e-05	1	1	0	0	none	0	0	0	0	0	0	0	0	0	0	0	1	0	0	0	0	0	0	1	0.0181818	0.000330579	Non-synonymous	AG
15620	C	T	0	0	-	-	-	-	-	-	-	-	-	-	-	-	-	-	-	-	-	-	-	-	-	-	-	-	-	-	-	-	-	-	-	0.00909091	-	Synonymous	-
15626	C	G	0	0	-	-	-	-	-	-	-	-	-	-	-	-	-	-	-	-	-	-	-	-	-	-	-	-	-	-	-	-	-	-	-	0.00909091	-	Nonsense	-
15649	T	C	0	0	-	-	-	-	-	-	-	-	-	-	-	-	-	-	-	-	-	-	-	-	-	-	-	-	-	-	-	-	-	-	-	0.00909091	-	Non-synonymous	-
15660	A	T	0	1	0.537452	0.935065	0.335664	0.01566	0.000245236	0.00694427	4.82229e-05	1	1	0	0	none	0	0	0	0	0	0	0	0	0	0	0	1	0	0	0	0	0	0	1	0.0363636	0.00132231	Non-synonymous	AT
15667	C	T	0	0	-	-	-	-	-	-	-	-	-	-	-	-	-	-	-	-	-	-	-	-	-	-	-	-	-	-	-	-	-	-	-	0.00909091	-	Non-synonymous	-
15674	T	C	0	0	-	-	-	-	-	-	-	-	-	-	-	-	-	-	-	-	-	-	-	-	-	-	-	-	-	-	-	-	-	-	-	0.00909091	-	Synonymous	-
15680	T	G	0	0	-	-	-	-	-	-	-	-	-	-	-	-	-	-	-	-	-	-	-	-	-	-	-	-	-	-	-	-	-	-	-	0.00909091	-	Synonymous	-
15702	G	A	0	1	0.91515	0.958042	0.335664	0.015702	0.000246553	0.00698731	4.88224e-05	1	1	0	0	none	0	0	0	0	0	0	0	0	0	0	0	1	0	0	0	0	0	0	1	0.0818182	0.00669421	Non-synonymous	GA
15714	G	A	3	1	2.14182	0.959041	0.336663	0.015714	0.00024693	0.00701722	4.92413e-05	1	1	0	0	none	0	0	0	0	0	0	0	0	0	0	0	1	0	0	0	0	0	0	1	0.2	0.04	Non-synonymous	GA
15715	C	T	0	0	-	-	-	-	-	-	-	-	-	-	-	-	-	-	-	-	-	-	-	-	-	-	-	-	-	-	-	-	-	-	-	0.00909091	-	Non-synonymous	-
15780	G	A	0	0	-	-	-	-	-	-	-	-	-	-	-	-	-	-	-	-	-	-	-	-	-	-	-	-	-	-	-	-	-	-	-	0.00909091	-	Intergenic	-
15799	T	A	0	1	0.598815	0.959041	0.345654	0.015799	0.000249608	0.00619215	3.83427e-05	1	1	0	0	none	0	0	0	0	0	0	0	0	0	0	0	1	0	0	0	0	0	0	1	0.0272727	0.000743802	Intergenic	TA
15805	A	G	0	0	-	-	-	-	-	-	-	-	-	-	-	-	-	-	-	-	-	-	-	-	-	-	-	-	-	-	-	-	-	-	-	0.00909091	-	Intergenic	-
15823	G	A	0	1	0.878406	0.942058	0.346653	0.015823	0.000250367	0.00621035	3.85685e-05	1	1	0	0	none	0	0	0	0	0	0	0	0	0	0	0	1	0	0	0	0	0	0	1	0.0545455	0.00297521	Intergenic	GA
15867	A	T	0	0	-	-	-	-	-	-	-	-	-	-	-	-	-	-	-	-	-	-	-	-	-	-	-	-	-	-	-	-	-	-	-	0.00909091	-	Intergenic	-
15901	C	T	0	0	-	-	-	-	-	-	-	-	-	-	-	-	-	-	-	-	-	-	-	-	-	-	-	-	-	-	-	-	-	-	-	0.00909091	-	Intergenic	-
15947	G	A	0	1	0.602241	0.956044	0.344655	0.015947	0.000254307	0.00734579	5.39606e-05	1	1	0	0	none	0	0	0	0	0	0	0	0	0	0	0	1	0	0	0	0	0	0	1	0.0181818	0.000330579	Intergenic	GA
15962	A	G	0	0	-	-	-	-	-	-	-	-	-	-	-	-	-	-	-	-	-	-	-	-	-	-	-	-	-	-	-	-	-	-	-	0.00909091	-	Intergenic	-
16050	A	G	0	0	-	-	-	-	-	-	-	-	-	-	-	-	-	-	-	-	-	-	-	-	-	-	-	-	-	-	-	-	-	-	-	0.00909091	-	Intergenic	-
16064	T	C	0	0	-	-	-	-	-	-	-	-	-	-	-	-	-	-	-	-	-	-	-	-	-	-	-	-	-	-	-	-	-	-	-	0.00909091	-	Intergenic	-
16091	G	A	0	1	0.73196	0.955045	0.342657	0.016091	0.00025892	0.00860455	7.40383e-05	1	1	0	0	none	0	0	0	0	0	0	0	0	0	0	0	1	0	0	0	0	0	0	1	0.0363636	0.00132231	Intergenic	GA
16094	C	T	0	1	0.855479	0.955045	0.341658	0.016094	0.000259017	0.00860455	7.40383e-05	1	1	0	0	none	0	0	0	0	0	0	0	0	0	0	0	1	0	0	0	0	0	0	1	0.0545455	0.00297521	Intergenic	CT
16116	T	C	0	0	-	-	-	-	-	-	-	-	-	-	-	-	-	-	-	-	-	-	-	-	-	-	-	-	-	-	-	-	-	-	-	0.00909091	-	Synonymous	-
16126	T	C	6	1	4.08362	0.941059	0.342657	0.016126	0.000260048	0.00865628	7.49312e-05	1	1	0	0	none	0	0	0	0	0	0	0	0	0	0	0	1	0	0	0	0	0	0	1	0.381818	0.145785	Synonymous	TC
16132	G	A	2	1	3.01471	0.941059	0.345654	0.016132	0.000260241	0.00863715	7.46004e-05	1	1	0	0	none	0	0	0	0	0	0	0	0	0	0	0	1	0	0	0	0	0	0	1	0.281818	0.0794215	Non-synonymous	AG
16140	A	T	2	1	2.29882	0.941059	0.343656	0.01614	0.0002605	0.00863715	7.46004e-05	1	1	0	0	none	0	0	0	0	0	0	0	0	0	0	0	1	0	0	0	0	0	0	1	0.190909	0.0364463	Synonymous	TA
16145	A	G	0	0	-	-	-	-	-	-	-	-	-	-	-	-	-	-	-	-	-	-	-	-	-	-	-	-	-	-	-	-	-	-	-	0.00909091	-	Non-synonymous	-
16152	G	A	0	0	-	-	-	-	-	-	-	-	-	-	-	-	-	-	-	-	-	-	-	-	-	-	-	-	-	-	-	-	-	-	-	0.00909091	-	Synonymous	-
16163	A	G	0	1	0.488967	0.941059	0.345654	0.016163	0.000261243	0.00854363	7.29936e-05	1	1	0	0	none	0	0	0	0	0	0	0	0	0	0	0	1	0	0	0	0	0	0	1	0.0181818	0.000330579	Non-synonymous	AG
16191	C	T	0	1	1.21285	0.941059	0.346653	0.016191	0.000262148	0.00889842	7.91819e-05	1	1	0	0	none	0	0	0	0	0	0	0	0	0	0	0	1	0	0	0	0	0	0	1	0.0909091	0.00826446	Synonymous	CT
16206	A	G	1	1	0.593613	0.941059	0.345654	0.016206	0.000262634	0.00875805	7.67034e-05	1	1	0	0	none	0	0	0	0	0	0	0	0	0	0	0	1	0	0	0	0	0	0	1	0.0181818	0.000330579	Synonymous	AG
16219	G	A	0	0	-	-	-	-	-	-	-	-	-	-	-	-	-	-	-	-	-	-	-	-	-	-	-	-	-	-	-	-	-	-	-	0.00909091	-	Non-synonymous	-
16236	T	C	0	0	-	-	-	-	-	-	-	-	-	-	-	-	-	-	-	-	-	-	-	-	-	-	-	-	-	-	-	-	-	-	-	0.00909091	-	Synonymous	-
16239	C	T	0	0	-	-	-	-	-	-	-	-	-	-	-	-	-	-	-	-	-	-	-	-	-	-	-	-	-	-	-	-	-	-	-	0.00909091	-	Synonymous	-
16240	A	G	0	0	-	-	-	-	-	-	-	-	-	-	-	-	-	-	-	-	-	-	-	-	-	-	-	-	-	-	-	-	-	-	-	0.00909091	-	Non-synonymous	-
16249	A	T	0	0	-	-	-	-	-	-	-	-	-	-	-	-	-	-	-	-	-	-	-	-	-	-	-	-	-	-	-	-	-	-	-	0.00909091	-	Non-synonymous	-
16272	G	A	0	0	-	-	-	-	-	-	-	-	-	-	-	-	-	-	-	-	-	-	-	-	-	-	-	-	-	-	-	-	-	-	-	0.00909091	-	Synonymous	-
16275	G	T	3	1	3.8186	0.929071	0.353646	0.016275	0.000264876	0.00950129	9.02745e-05	1	1	0	0	none	0	0	0	0	0	0	0	0	0	0	0	1	0	0	0	0	0	0	0	0.309091	0.0955372	Synonymous	TG
16356	T	A	0	0	-	-	-	-	-	-	-	-	-	-	-	-	-	-	-	-	-	-	-	-	-	-	-	-	-	-	-	-	-	-	-	0.00909091	-	Synonymous	-
16360	G	A	0	0	-	-	-	-	-	-	-	-	-	-	-	-	-	-	-	-	-	-	-	-	-	-	-	-	-	-	-	-	-	-	-	0.00909091	-	Non-synonymous	-
16368	T	C	5	1	2.00019	0.942058	0.357642	0.016368	0.000267911	0.00948564	8.99774e-05	1	1	0	0	none	0	0	0	0	0	0	0	0	0	0	0	1	0	0	0	0	0	0	0	0.154545	0.0238843	Synonymous	TC
16380	C	T	0	0	-	-	-	-	-	-	-	-	-	-	-	-	-	-	-	-	-	-	-	-	-	-	-	-	-	-	-	-	-	-	-	0.00909091	-	Synonymous	-
16384	C	A	6	1	1.37054	0.94006	0.361638	0.016384	0.000268435	0.0095058	9.03603e-05	1	1	0	0	none	0	0	0	0	0	0	0	0	0	0	0	1	0	0	0	0	0	0	0	0.136364	0.018595	Non-synonymous	CA
16387	C	T	0	0	-	-	-	-	-	-	-	-	-	-	-	-	-	-	-	-	-	-	-	-	-	-	-	-	-	-	-	-	-	-	-	0.00909091	-	Non-synonymous	-
16396	A	G	0	1	0.503926	0.943057	0.361638	0.016396	0.000268829	0.00949468	9.01489e-05	1	1	0	0	none	0	0	0	0	0	0	0	0	0	0	0	1	0	0	0	0	0	0	0	0.0181818	0.000330579	Non-synonymous	AG
16407	A	G	0	1	0.676034	0.943057	0.362637	0.016407	0.00026919	0.00951341	9.0505e-05	1	1	0	0	none	0	0	0	0	0	0	0	0	0	0	0	1	0	0	0	0	0	0	0	0.0272727	0.000743802	Synonymous	AG
16413	A	G	1	1	0.978788	0.942058	0.363636	0.016413	0.000269387	0.00963288	9.27923e-05	1	1	0	0	none	0	0	0	0	0	0	0	0	0	0	0	1	0	0	0	0	0	0	0	0.0636364	0.00404959	Synonymous	AG
16419	T	A	7	1	3.71065	0.942058	0.363636	0.016419	0.000269584	0.00963288	9.27923e-05	1	1	0	0	none	0	0	0	0	0	0	0	0	0	0	0	1	0	0	0	0	0	0	0	0.445455	0.19843	Synonymous	AT
16422	T	C	3	1	4.16885	0.942058	0.364635	0.016422	0.000269682	0.00963288	9.27923e-05	1	1	0	0	none	0	0	0	0	0	0	0	0	0	0	0	1	0	0	0	0	0	0	0	0.327273	0.107107	Synonymous	CT
16449	G	C	3	1	4.03744	0.942058	0.367632	0.016449	0.00027057	0.0102188	0.000104425	1	1	0	0	none	0	0	0	0	0	0	0	0	0	0	0	1	0	0	0	0	0	0	0	0.327273	0.107107	Synonymous	CG
16461	C	T	5	1	4.13854	0.941059	0.365634	0.016461	0.000270965	0.0102297	0.000104646	1	1	0	0	none	0	0	0	0	0	0	0	0	0	0	0	1	0	0	0	0	0	0	0	0.427273	0.182562	Synonymous	CT
16464	A	G	4	1	4.37184	0.938062	0.364635	0.016464	0.000271063	0.0102432	0.000104923	1	1	0	0	none	0	0	0	0	0	0	0	0	0	0	0	1	0	0	0	0	0	0	0	0.345455	0.119339	Synonymous	GA
16482	G	C	0	0	-	-	-	-	-	-	-	-	-	-	-	-	-	-	-	-	-	-	-	-	-	-	-	-	-	-	-	-	-	-	-	0.00909091	-	Synonymous	-
16488	T	C	2	1	0.968328	0.931069	0.364635	0.016488	0.000271854	0.0103778	0.000107698	1	1	0	0	none	0	0	0	0	0	0	0	0	0	0	0	1	0	0	0	0	0	0	0	0.0636364	0.00404959	Synonymous	TC
16494	A	G	0	1	0.615942	0.925075	0.363636	0.016494	0.000272052	0.010445	0.000109098	1	1	0	0	none	0	0	0	0	0	0	0	0	0	0	0	1	0	0	0	0	0	0	0	0.0181818	0.000330579	Synonymous	AG
16497	T	A	7	1	2.76946	0.922078	0.364635	0.016497	0.000272151	0.0104789	0.000109808	1	1	0	0	none	0	0	0	0	0	0	0	0	0	0	0	1	0	0	0	0	0	0	0	0.218182	0.0476033	Synonymous	TA
16506	A	G	1	1	1.46014	0.92008	0.360639	0.016506	0.000272448	0.0106311	0.00011302	1	1	0	0	none	0	0	0	0	0	0	0	0	0	0	0	1	0	0	0	0	0	0	0	0.109091	0.0119008	Synonymous	AG
16513	C	T	0	0	-	-	-	-	-	-	-	-	-	-	-	-	-	-	-	-	-	-	-	-	-	-	-	-	-	-	-	-	-	-	-	0.00909091	-	Synonymous	-
16526	G	A	1	1	2.01083	0.92008	0.361638	0.016526	0.000273109	0.0107996	0.000116632	1	1	0	0	none	0	0	0	0	0	0	0	0	0	0	0	1	0	0	0	0	0	0	0	0.181818	0.0330579	Non-synonymous	AG
16546	G	A	0	0	-	-	-	-	-	-	-	-	-	-	-	-	-	-	-	-	-	-	-	-	-	-	-	-	-	-	-	-	-	-	-	0.00909091	-	Non-synonymous	-
16554	T	C	4	1	3.80661	0.92008	0.358641	0.016554	0.000274035	0.0111227	0.000123713	1	0	0	0	none	0	0	0	0	0	0	0	0	0	0	0	1	0	0	0	0	0	0	0	0.309091	0.0955372	Synonymous	CT
16569	T	C	8	1	3.52638	0.914086	0.358641	0.016569	0.000274532	0.0111759	0.000124901	1	0	0	0	none	0	0	0	0	0	0	0	0	0	0	0	1	0	0	0	0	0	0	0	0.281818	0.0794215	Synonymous	TC
16587	T	C	0	1	0.569182	0.908092	0.355644	0.016587	0.000275129	0.0112497	0.000126555	1	0	0	0	none	0	0	0	0	0	0	0	0	0	0	0	1	0	0	0	0	0	0	0	0.0181818	0.000330579	Synonymous	TC
16686	G	A	2	1	3.3693	0.904096	0.355644	0.016686	0.000278423	0.0109186	0.000119216	1	0	0	0	none	0	0	0	0	0	0	0	0	0	0	0	1	0	0	0	0	0	0	0	0.263636	0.0695041	Synonymous	AG
16702	C	T	0	0	-	-	-	-	-	-	-	-	-	-	-	-	-	-	-	-	-	-	-	-	-	-	-	-	-	-	-	-	-	-	-	0.00909091	-	Non-synonymous	-
16707	C	T	0	0	-	-	-	-	-	-	-	-	-	-	-	-	-	-	-	-	-	-	-	-	-	-	-	-	-	-	-	-	-	-	-	0.00909091	-	Synonymous	-
16708	A	G	0	0	-	-	-	-	-	-	-	-	-	-	-	-	-	-	-	-	-	-	-	-	-	-	-	-	-	-	-	-	-	-	-	0.00909091	-	Non-synonymous	-
16710	A	G	3	1	3.50881	0.904096	0.34965	0.01671	0.000279224	0.0107551	0.000115673	1	0	0	0	none	0	0	0	0	0	0	0	0	0	0	0	1	0	0	0	0	0	0	0	0.272727	0.0743802	Synonymous	GA
16731	C	T	0	1	0.834528	0.897103	0.350649	0.016731	0.000279926	0.010839	0.000117483	1	0	0	0	none	0	0	0	0	0	0	0	0	0	0	0	1	0	0	0	0	0	0	0	0.0545455	0.00297521	Synonymous	CT
16734	G	A	2	1	3.34176	0.895105	0.350649	0.016734	0.000280027	0.0108632	0.000118008	1	0	0	0	none	0	0	0	0	0	0	0	0	0	0	0	1	0	0	0	0	0	0	0	0.263636	0.0695041	Synonymous	AG
16783	C	A	0	0	-	-	-	-	-	-	-	-	-	-	-	-	-	-	-	-	-	-	-	-	-	-	-	-	-	-	-	-	-	-	-	0.00909091	-	Non-synonymous	-
16791	G	T	0	1	0.531927	0.895105	0.336663	0.016791	0.000281938	0.0103459	0.000107037	1	0	0	0	none	0	0	0	0	0	0	0	0	0	0	0	1	0	0	0	0	0	0	0	0.0181818	0.000330579	Synonymous	GT
16803	G	A	0	1	0.568681	0.895105	0.334665	0.016803	0.000282341	0.010366	0.000107454	1	0	0	0	none	0	0	0	0	0	0	0	0	0	0	0	1	0	0	0	0	0	0	0	0.0181818	0.000330579	Synonymous	GA
16822	C	T	0	0	-	-	-	-	-	-	-	-	-	-	-	-	-	-	-	-	-	-	-	-	-	-	-	-	-	-	-	-	-	-	-	0.00909091	-	Nonsense	-
16824	A	C	1	1	0.496772	0.912088	0.330669	0.016824	0.000283047	0.0108988	0.000118783	1	0	0	0	none	0	0	0	0	0	0	0	0	0	0	0	1	0	0	0	0	0	0	1	0.0181818	0.000330579	Synonymous	AC
16827	T	C	1	1	0.658737	0.912088	0.330669	0.016827	0.000283148	0.0108988	0.000118783	1	0	0	0	none	0	0	0	0	0	0	0	0	0	0	0	1	0	0	0	0	0	0	1	0.0363636	0.00132231	Synonymous	TC
16836	C	T	0	1	0.66768	0.912088	0.331668	0.016836	0.000283451	0.0108988	0.000118783	1	0	0	0	none	0	0	0	0	0	0	0	0	0	0	0	1	0	0	0	0	0	0	1	0.0363636	0.00132231	Synonymous	CT
16848	T	C	0	1	0.544762	0.912088	0.332667	0.016848	0.000283855	0.0108988	0.000118783	1	0	0	0	none	0	0	0	0	0	0	0	0	0	0	0	1	0	0	0	0	0	0	1	0.0181818	0.000330579	Synonymous	TC
16893	T	G	0	0	-	-	-	-	-	-	-	-	-	-	-	-	-	-	-	-	-	-	-	-	-	-	-	-	-	-	-	-	-	-	-	0.00909091	-	Non-synonymous	-
16900	C	T	0	1	0.546129	0.912088	0.327672	0.0169	0.00028561	0.0102365	0.000104787	1	0	0	0	none	0	0	0	0	0	0	0	0	0	0	0	1	0	0	0	0	0	0	1	0.0181818	0.000330579	Synonymous	CT
16908	G	C	0	1	0.780559	0.91009	0.328671	0.016908	0.00028588	0.0102008	0.000104056	1	0	0	0	none	0	0	0	0	0	0	0	0	0	0	0	1	0	0	0	0	0	0	1	0.0545455	0.00297521	Synonymous	GC
16923	T	C	0	0	-	-	-	-	-	-	-	-	-	-	-	-	-	-	-	-	-	-	-	-	-	-	-	-	-	-	-	-	-	-	-	0.00909091	-	Synonymous	-
16924	G	A	0	1	0.56714	0.909091	0.332667	0.016924	0.000286422	0.00960203	9.21991e-05	1	0	0	0	none	0	0	0	0	0	0	0	0	0	0	0	1	0	0	0	0	0	0	1	0.0363636	0.00132231	Non-synonymous	GA
16926	T	A	3	1	3.53354	0.907093	0.331668	0.016926	0.000286489	0.00962318	9.26057e-05	1	0	0	0	none	0	0	0	0	0	0	0	0	0	0	0	1	0	0	0	0	0	0	1	0.336364	0.11314	Synonymous	AT
16930	G	A	0	0	-	-	-	-	-	-	-	-	-	-	-	-	-	-	-	-	-	-	-	-	-	-	-	-	-	-	-	-	-	-	-	0.00909091	-	Non-synonymous	-
16932	T	C	1	1	0.545267	0.906094	0.331668	0.016932	0.000286693	0.00963379	9.281e-05	1	0	0	0	none	0	0	0	0	0	0	0	0	0	0	0	1	0	0	0	0	0	0	1	0.0181818	0.000330579	Synonymous	TC
16973	A	G	0	0	-	-	-	-	-	-	-	-	-	-	-	-	-	-	-	-	-	-	-	-	-	-	-	-	-	-	-	-	-	-	-	0.00909091	-	Non-synonymous	-
16977	T	A	0	1	0.513227	0.906094	0.332667	0.016977	0.000288219	0.00829235	6.8763e-05	1	0	0	0	none	0	0	0	0	0	0	0	0	0	0	0	1	0	0	0	0	0	0	1	0.0181818	0.000330579	Synonymous	TA
17006	G	A	2	1	0.734158	0.906094	0.327672	0.017006	0.000289204	0.00780286	6.08846e-05	1	0	0	0	none	0	0	0	0	0	0	0	0	0	0	0	1	0	0	0	0	0	0	1	0.0636364	0.00404959	Non-synonymous	GA
17010	C	A	2	1	0.804841	0.906094	0.328671	0.01701	0.00028934	0.00758854	5.7586e-05	1	0	0	0	none	0	0	0	0	0	0	0	0	0	0	0	1	0	0	0	0	0	0	1	0.0636364	0.00404959	Synonymous	CA
17016	A	G	0	0	-	-	-	-	-	-	-	-	-	-	-	-	-	-	-	-	-	-	-	-	-	-	-	-	-	-	-	-	-	-	-	0.00909091	-	Synonymous	-
17023	T	C	0	0	-	-	-	-	-	-	-	-	-	-	-	-	-	-	-	-	-	-	-	-	-	-	-	-	-	-	-	-	-	-	-	0.00909091	-	Synonymous	-
17034	C	T	1	1	1.02455	0.906094	0.327672	0.017034	0.000290157	0.00724065	5.24271e-05	1	0	0	0	none	0	0	0	0	0	0	0	0	0	0	0	1	0	0	0	0	0	0	1	0.0818182	0.00669421	Synonymous	CT
17037	A	G	2	1	1.11158	0.906094	0.326673	0.017037	0.000290259	0.00724065	5.24271e-05	1	0	0	0	none	0	0	0	0	0	0	0	0	0	0	0	1	0	0	0	0	0	0	1	0.0909091	0.00826446	Synonymous	AG
17091	G	T	0	0	-	-	-	-	-	-	-	-	-	-	-	-	-	-	-	-	-	-	-	-	-	-	-	-	-	-	-	-	-	-	-	0.00909091	-	Intergenic	-
17092	C	T	1	1	0.779319	0.906094	0.321678	0.017092	0.000292136	0.00630359	3.97352e-05	1	0	0	0	none	0	0	0	0	0	0	0	0	0	0	0	1	0	0	0	0	0	0	1	0.0545455	0.00297521	Intergenic	CT
17103	C	T	0	1	0.591227	0.907093	0.321678	0.017103	0.000292513	0.0067947	4.61679e-05	1	0	0	0	none	0	0	0	0	0	0	0	0	0	0	0	1	0	0	0	0	0	0	1	0.0272727	0.000743802	Intergenic	CT
17106	T	C	2	1	0.845826	0.908092	0.322677	0.017106	0.000292615	0.00678722	4.60664e-05	1	0	0	0	none	0	0	0	0	0	0	0	0	0	0	0	1	0	0	0	0	0	0	1	0.0636364	0.00404959	Intergenic	TC
17108	A	G	0	1	0.537089	0.91009	0.321678	0.017108	0.000292684	0.00677232	4.58644e-05	1	0	0	0	none	0	0	0	0	0	0	0	0	0	0	0	1	0	0	0	0	0	0	1	0.0181818	0.000330579	Intergenic	AG
17138	G	A	0	1	0.653406	0.92008	0.312687	0.017138	0.000293711	0.00675712	4.56586e-05	1	0	0	0	none	0	0	0	0	0	0	0	0	0	0	0	1	0	0	0	0	0	0	1	0.0363636	0.00132231	Intergenic	GA
17144	A	T	4	1	1.25108	0.921079	0.311688	0.017144	0.000293917	0.00687904	4.73213e-05	1	0	0	0	none	0	0	0	0	0	0	0	0	0	0	0	1	0	0	0	0	0	0	1	0.118182	0.0139669	Intergenic	AT
17155	A	G	0	1	0.526767	0.921079	0.312687	0.017155	0.000294294	0.0070083	4.91163e-05	1	0	0	0	none	0	0	0	0	0	0	0	0	0	0	0	1	0	0	0	0	0	0	1	0.0181818	0.000330579	Intergenic	AG
17160	T	A	2	1	1.52953	0.921079	0.310689	0.01716	0.000294466	0.0070083	4.91163e-05	1	0	0	0	none	0	0	0	0	0	0	0	0	0	0	0	1	0	0	0	0	0	0	1	0.145455	0.021157	Intergenic	TA
17165	C	A	0	1	0.533313	0.921079	0.30969	0.017165	0.000294637	0.0070083	4.91163e-05	1	0	0	0	none	0	0	0	0	0	0	0	0	0	0	0	1	0	0	0	0	0	0	1	0.0272727	0.000743802	Intergenic	CA
17169	C	T	0	1	0.575973	0.92008	0.30969	0.017169	0.000294775	0.00701591	4.9223e-05	1	0	0	0	none	0	0	0	0	0	0	0	0	0	0	0	1	0	0	0	0	0	0	1	0.0272727	0.000743802	Intergenic	CT
17176	G	T	0	1	0.606893	0.92008	0.30969	0.017176	0.000295015	0.00728583	5.30833e-05	1	0	0	0	none	0	0	0	0	0	0	0	0	0	0	0	1	0	0	0	0	0	0	1	0.0363636	0.00132231	Intergenic	GT
17179	A	G	0	0	-	-	-	-	-	-	-	-	-	-	-	-	-	-	-	-	-	-	-	-	-	-	-	-	-	-	-	-	-	-	-	0.00909091	-	Intergenic	-
17185	T	C	0	0	-	-	-	-	-	-	-	-	-	-	-	-	-	-	-	-	-	-	-	-	-	-	-	-	-	-	-	-	-	-	-	0.00909091	-	Intergenic	-
17202	G	A	1	1	0.594793	0.92008	0.311688	0.017202	0.000295909	0.00738795	5.45817e-05	1	0	0	0	none	0	0	0	0	0	0	0	0	0	0	0	1	0	0	0	0	0	0	1	0.0272727	0.000743802	Intergenic	GA
17216	C	T	0	0	-	-	-	-	-	-	-	-	-	-	-	-	-	-	-	-	-	-	-	-	-	-	-	-	-	-	-	-	-	-	-	0.00909091	-	Intergenic	-
17255	A	T	0	1	0.488771	0.92008	0.310689	0.017255	0.000297735	0.0074854	5.60312e-05	1	0	0	0	none	0	0	0	0	0	0	0	0	0	0	0	1	0	0	0	0	0	0	1	0.0181818	0.000330579	Intergenic	AT
17272	A	G	0	0	-	-	-	-	-	-	-	-	-	-	-	-	-	-	-	-	-	-	-	-	-	-	-	-	-	-	-	-	-	-	-	0.00909091	-	Intergenic	-
17302	C	A	0	0	-	-	-	-	-	-	-	-	-	-	-	-	-	-	-	-	-	-	-	-	-	-	-	-	-	-	-	-	-	-	-	0.00909091	-	Intergenic	-
17316	T	A	5	1	2.51301	0.932068	0.315684	0.017316	0.000299844	0.00731259	5.34739e-05	1	0	0	0	none	0	0	0	0	0	0	0	0	0	0	0	1	0	0	0	0	0	0	1	0.463636	0.214959	Non-synonymous	TA
17319	C	T	0	1	0.891428	0.932068	0.317682	0.017319	0.000299948	0.00731259	5.34739e-05	1	0	0	0	none	0	0	0	0	0	0	0	0	0	0	0	1	0	0	0	0	0	0	1	0.0909091	0.00826446	Non-synonymous	CT
17417	A	G	7	1	2.66118	0.939061	0.310689	0.017417	0.000303352	0.00696096	4.8455e-05	1	0	0	0	none	0	0	0	0	0	0	0	0	0	0	0	1	0	0	0	0	0	0	1	0.472727	0.223471	Non-synonymous	GA
17461	A	G	0	1	1.06079	0.939061	0.30969	0.017461	0.000304887	0.00662458	4.38851e-05	1	0	0	0	none	0	0	0	0	0	0	0	0	0	0	0	1	0	0	0	0	0	0	1	0.0909091	0.00826446	Synonymous	AG
17479	A	G	0	1	0.625796	0.947053	0.307692	0.017479	0.000305515	0.00653102	4.26542e-05	1	0	0	0	none	0	0	0	0	0	0	0	0	0	0	0	1	0	0	0	0	0	0	1	0.0363636	0.00132231	Synonymous	AG
17581	T	C	0	1	0.5219	0.978022	0.310689	0.017581	0.000309092	0.0058481	3.42003e-05	1	0	0	0	none	0	0	0	0	0	0	0	0	0	0	0	0	0	0	0	0	0	0	1	0.0181818	0.000330579	Synonymous	TC
17596	T	C	2	1	3.66137	0.981019	0.30969	0.017596	0.000309619	0.00607446	3.68991e-05	1	0	0	0	none	0	0	0	0	0	0	0	0	0	0	0	0	0	0	0	0	0	0	1	0.345455	0.119339	Synonymous	CT
17616	C	T	0	1	0.436529	0.981019	0.310689	0.017616	0.000310323	0.00632879	4.00536e-05	1	0	0	0	none	0	0	0	0	0	0	0	0	0	0	0	0	0	0	0	0	0	0	1	0.0181818	0.000330579	Non-synonymous	CT
17630	G	T	0	0	-	-	-	-	-	-	-	-	-	-	-	-	-	-	-	-	-	-	-	-	-	-	-	-	-	-	-	-	-	-	-	0.00909091	-	Non-synonymous	-
17641	C	T	1	1	0.838527	0.982018	0.307692	0.017641	0.000311205	0.00628738	3.95312e-05	1	0	0	0	none	0	0	0	0	0	0	0	0	0	0	0	0	0	0	0	0	0	0	1	0.0636364	0.00404959	Synonymous	CT
17649	G	A	1	1	0.707896	0.982018	0.307692	0.017649	0.000311487	0.00607535	3.69098e-05	1	0	0	0	none	0	0	0	0	0	0	0	0	0	0	0	0	0	0	0	0	0	0	1	0.0636364	0.00404959	Non-synonymous	GA
17671	A	G	3	1	1.67196	0.983017	0.313686	0.017671	0.000312264	0.00584039	3.41101e-05	1	0	0	0	none	0	0	0	0	0	0	0	0	0	0	0	0	0	0	0	0	0	0	1	0.145455	0.021157	Synonymous	AG
17683	C	A	3	1	2.31397	0.983017	0.312687	0.017683	0.000312688	0.00575086	3.30724e-05	1	0	0	0	none	0	0	0	0	0	0	0	0	0	0	0	0	0	0	0	0	0	0	1	0.218182	0.0476033	Synonymous	AC
17691	T	C	0	0	-	-	-	-	-	-	-	-	-	-	-	-	-	-	-	-	-	-	-	-	-	-	-	-	-	-	-	-	-	-	-	0.00909091	-	Non-synonymous	-
17695	C	T	1	1	0.64361	0.982018	0.313686	0.017695	0.000313113	0.00573838	3.2929e-05	1	0	0	0	none	0	0	0	0	0	0	0	0	0	0	0	0	0	0	0	0	0	0	1	0.0363636	0.00132231	Synonymous	CT
17701	T	C	1	1	0.57818	0.982018	0.313686	0.017701	0.000313325	0.00573838	3.2929e-05	1	0	0	0	none	0	0	0	0	0	0	0	0	0	0	0	0	0	0	0	0	0	0	1	0.0272727	0.000743802	Synonymous	TC
17708	A	G	0	0	-	-	-	-	-	-	-	-	-	-	-	-	-	-	-	-	-	-	-	-	-	-	-	-	-	-	-	-	-	-	-	0.00909091	-	Non-synonymous	-
17713	C	T	2	1	2.97172	0.982018	0.316683	0.017713	0.00031375	0.0056844	3.23124e-05	1	0	0	0	none	0	0	0	0	0	0	0	0	0	0	0	0	0	0	0	0	0	0	1	0.254545	0.0647934	Synonymous	TC
17734	C	T	0	1	0.65074	0.991009	0.318681	0.017734	0.000314495	0.00604522	3.65447e-05	1	0	0	0	none	0	0	0	0	0	0	0	0	0	0	0	0	0	0	0	0	0	0	1	0.0363636	0.00132231	Synonymous	CT
17736	G	T	0	1	0.513688	0.991009	0.31968	0.017736	0.000314566	0.00604522	3.65447e-05	1	0	0	0	none	0	0	0	0	0	0	0	0	0	0	0	0	0	0	0	0	0	0	1	0.0363636	0.00132231	Non-synonymous	GT
17740	A	G	3	1	3.77114	0.991009	0.31968	0.01774	0.000314708	0.00604522	3.65447e-05	1	0	0	0	none	0	0	0	0	0	0	0	0	0	0	0	0	0	0	0	0	0	0	1	0.390909	0.15281	Synonymous	AG
17746	A	G	0	0	-	-	-	-	-	-	-	-	-	-	-	-	-	-	-	-	-	-	-	-	-	-	-	-	-	-	-	-	-	-	-	0.00909091	-	Synonymous	-
17759	A	G	0	0	-	-	-	-	-	-	-	-	-	-	-	-	-	-	-	-	-	-	-	-	-	-	-	-	-	-	-	-	-	-	-	0.00909091	-	Non-synonymous	-
17827	C	G	0	1	0.508993	0.991009	0.331668	0.017827	0.000317802	0.00542905	2.94746e-05	1	0	0	0	none	0	0	0	0	0	1	0	0	0	0	0	0	0	0	0	0	0	0	1	0.0272727	0.000743802	Synonymous	CG
17859	C	T	0	0	-	-	-	-	-	-	-	-	-	-	-	-	-	-	-	-	-	-	-	-	-	-	-	-	-	-	-	-	-	-	-	0.00909091	-	Non-synonymous	-
17860	C	A	0	0	-	-	-	-	-	-	-	-	-	-	-	-	-	-	-	-	-	-	-	-	-	-	-	-	-	-	-	-	-	-	-	0.00909091	-	Synonymous	-
17878	C	T	0	0	-	-	-	-	-	-	-	-	-	-	-	-	-	-	-	-	-	-	-	-	-	-	-	-	-	-	-	-	-	-	-	0.00909091	-	Synonymous	-
17923	T	C	0	1	0.469646	0.987013	0.32967	0.017923	0.000321234	0.00494647	2.44675e-05	1	0	0	0	none	0	0	0	0	0	1	0	0	0	0	0	0	0	0	0	0	0	0	1	0.0181818	0.000330579	Synonymous	TC
17933	A	G	0	1	0.803672	0.991009	0.330669	0.017933	0.000321592	0.00492652	2.42706e-05	1	0	0	0	none	0	0	0	0	0	1	0	0	0	0	0	0	0	0	0	0	0	0	1	0.0909091	0.00826446	Non-synonymous	AG
17954	G	T	0	1	0.413263	0.991009	0.330669	0.017954	0.000322346	0.00492652	2.42706e-05	1	0	0	0	none	0	0	0	0	0	1	0	0	0	0	0	0	0	0	0	0	0	0	1	0.0272727	0.000743802	Non-synonymous	GT
17956	T	C	0	0	-	-	-	-	-	-	-	-	-	-	-	-	-	-	-	-	-	-	-	-	-	-	-	-	-	-	-	-	-	-	-	0.00909091	-	Synonymous	-
17971	G	C	0	0	-	-	-	-	-	-	-	-	-	-	-	-	-	-	-	-	-	-	-	-	-	-	-	-	-	-	-	-	-	-	-	0.00909091	-	Non-synonymous	-
17992	G	T	0	0	-	-	-	-	-	-	-	-	-	-	-	-	-	-	-	-	-	-	-	-	-	-	-	-	-	-	-	-	-	-	-	0.00909091	-	Non-synonymous	-
17999	A	G	0	1	0.38998	0.99001	0.327672	0.017999	0.000323964	0.00476637	2.27183e-05	1	0	0	0	none	0	0	0	0	0	1	0	0	0	0	0	0	0	0	0	0	0	0	1	0.0181818	0.000330579	Non-synonymous	AG
18004	A	G	0	1	0.573384	0.99001	0.326673	0.018004	0.000324144	0.00476637	2.27183e-05	1	0	0	0	none	0	0	0	0	0	1	0	0	0	0	0	0	0	0	0	0	0	0	1	0.0363636	0.00132231	Synonymous	AG
18082	T	C	1	1	2.47779	0.991009	0.327672	0.018082	0.000326959	0.00488303	2.3844e-05	1	0	0	0	none	0	0	0	0	0	1	0	0	0	0	0	0	0	0	0	0	0	0	1	0.236364	0.0558678	Synonymous	CT
18106	G	A	2	1	3.31324	0.991009	0.330669	0.018106	0.000327827	0.00444531	1.97608e-05	1	0	0	0	none	0	0	0	0	0	1	0	0	0	0	0	0	0	0	0	0	0	0	1	0.354545	0.125702	Synonymous	AG
18121	T	G	0	1	0.454453	0.991009	0.32967	0.018121	0.000328371	0.00440932	1.94421e-05	1	0	0	0	none	0	0	0	0	0	1	0	0	0	0	0	0	0	0	0	0	0	0	1	0.0181818	0.000330579	Synonymous	TG
18170	G	A	0	1	0.81978	0.991009	0.331668	0.01817	0.000330149	0.00452763	2.04994e-05	1	0	0	0	none	0	0	0	0	0	1	0	0	0	0	0	0	0	0	0	0	0	0	1	0.0909091	0.00826446	Non-synonymous	GA
18217	G	A	2	1	3.0604	0.991009	0.327672	0.018217	0.000331859	0.00344358	1.18583e-05	1	0	0	0	none	0	0	0	0	0	1	0	0	0	0	0	0	0	0	0	0	0	0	1	0.309091	0.0955372	Synonymous	AG
18266	C	A	1	1	0.51367	0.99001	0.325674	0.018266	0.000333647	0.00278873	7.77704e-06	1	0	0	0	none	0	0	0	0	0	1	0	0	0	0	0	0	0	0	0	0	0	0	1	0.0363636	0.00132231	Synonymous	CA
18308	T	G	0	1	0.481879	0.99001	0.31968	0.018308	0.000335183	0.00292917	8.58005e-06	1	0	0	0	none	0	0	0	0	0	1	0	0	0	0	0	0	0	0	0	0	0	0	1	0.0272727	0.000743802	Intergenic	TG
18480	T	A	1	1	0.436563	0.976024	0.321678	0.01848	0.00034151	0.00512887	2.63053e-05	1	0	0	0	none	0	0	0	0	0	1	0	0	0	0	0	0	0	0	0	0	0	0	1	0.0181818	0.000330579	Synonymous	TA
18486	G	A	0	0	-	-	-	-	-	-	-	-	-	-	-	-	-	-	-	-	-	-	-	-	-	-	-	-	-	-	-	-	-	-	-	0.00909091	-	Non-synonymous	-
18498	T	C	0	0	-	-	-	-	-	-	-	-	-	-	-	-	-	-	-	-	-	-	-	-	-	-	-	-	-	-	-	-	-	-	-	0.00909091	-	Synonymous	-
18519	T	G	0	1	0.652029	0.976024	0.316683	0.018519	0.000342953	0.00500216	2.50216e-05	1	0	0	0	none	0	0	0	0	0	1	0	0	0	0	0	0	0	0	0	0	0	0	1	0.0545455	0.00297521	Synonymous	TG
18528	A	G	0	1	0.515124	0.976024	0.318681	0.018528	0.000343287	0.00500216	2.50216e-05	1	0	0	0	none	0	0	0	0	0	1	0	0	0	0	0	0	0	0	0	0	0	0	1	0.0272727	0.000743802	Synonymous	AG
18594	C	T	0	0	-	-	-	-	-	-	-	-	-	-	-	-	-	-	-	-	-	-	-	-	-	-	-	-	-	-	-	-	-	-	-	0.00909091	-	Synonymous	-
18636	A	G	0	1	0.963743	0.968032	0.321678	0.018636	0.0003473	0.00515979	2.66234e-05	1	0	0	0	none	0	0	0	0	0	1	0	0	0	0	0	0	0	0	0	0	0	0	1	0.0909091	0.00826446	Synonymous	AG
18639	T	C	2	1	1.1938	0.967033	0.322677	0.018639	0.000347412	0.00516512	2.66784e-05	1	0	0	0	none	0	0	0	0	0	1	0	0	0	0	0	0	0	0	0	0	0	0	1	0.118182	0.0139669	Synonymous	TC
18708	T	A	0	1	0.48249	0.965035	0.321678	0.018708	0.000349989	0.00509454	2.59543e-05	1	0	0	0	none	0	0	0	0	0	1	0	0	0	0	0	0	0	0	0	0	0	0	1	0.0272727	0.000743802	Synonymous	TA
18768	C	T	0	1	0.695928	0.965035	0.328671	0.018768	0.000352238	0.00515152	2.65381e-05	1	0	0	0	none	0	0	0	0	0	1	0	0	0	0	0	0	0	0	0	0	0	0	1	0.0545455	0.00297521	Synonymous	CT
18781	A	G	0	0	-	-	-	-	-	-	-	-	-	-	-	-	-	-	-	-	-	-	-	-	-	-	-	-	-	-	-	-	-	-	-	0.00909091	-	Non-synonymous	-
18798	A	G	0	0	-	-	-	-	-	-	-	-	-	-	-	-	-	-	-	-	-	-	-	-	-	-	-	-	-	-	-	-	-	-	-	0.00909091	-	Synonymous	-
18819	T	C	0	0	-	-	-	-	-	-	-	-	-	-	-	-	-	-	-	-	-	-	-	-	-	-	-	-	-	-	-	-	-	-	-	0.00909091	-	Synonymous	-
18840	A	G	0	0	-	-	-	-	-	-	-	-	-	-	-	-	-	-	-	-	-	-	-	-	-	-	-	-	-	-	-	-	-	-	-	0.00909091	-	Synonymous	-
18852	C	T	1	1	1.9295	0.958042	0.33966	0.018852	0.000355398	0.00598213	3.57858e-05	1	0	0	0	none	0	0	0	0	0	1	0	0	0	0	0	0	0	0	0	0	0	0	0	0.181818	0.0330579	Synonymous	TC
18855	C	T	0	1	0.714703	0.958042	0.338661	0.018855	0.000355511	0.00598213	3.57858e-05	1	0	0	0	none	0	0	0	0	0	1	0	0	0	0	0	0	0	0	0	0	0	0	0	0.0545455	0.00297521	Synonymous	CT
18870	G	T	4	1	3.1471	0.958042	0.341658	0.01887	0.000356077	0.00598213	3.57858e-05	1	0	0	0	none	0	0	0	0	0	1	0	0	0	0	0	0	0	0	0	0	0	0	0	0.436364	0.190413	Synonymous	TG
18900	G	A	1	1	1.97003	0.958042	0.342657	0.0189	0.00035721	0.00600091	3.6011e-05	1	0	0	0	none	0	0	0	0	0	1	0	0	0	0	0	0	0	0	0	0	0	0	0	0.181818	0.0330579	Synonymous	AG
18906	T	C	5	1	2.04636	0.958042	0.342657	0.018906	0.000357437	0.00600091	3.6011e-05	1	0	0	0	none	0	0	0	0	0	1	0	0	0	0	0	0	0	0	0	0	0	0	0	0.190909	0.0364463	Synonymous	TC
18924	C	T	9	1	2.81777	0.964036	0.343656	0.018924	0.000358118	0.0059636	3.55646e-05	1	0	0	0	none	0	0	0	0	0	1	0	0	0	0	0	0	0	0	0	0	0	0	0	0.490909	0.240992	Synonymous	CT
18939	A	G	1	1	0.789147	0.964036	0.342657	0.018939	0.000358686	0.00610748	3.73013e-05	1	0	0	0	none	0	0	0	0	0	1	0	0	0	0	0	0	0	0	0	0	0	0	0	0.0636364	0.00404959	Synonymous	AG
18975	C	T	2	1	2.51301	0.965035	0.345654	0.018975	0.000360051	0.00658026	4.32998e-05	1	0	0	0	none	0	0	0	0	0	1	0	0	0	0	0	0	0	0	0	0	0	0	0	0.227273	0.0516529	Synonymous	CT
19041	C	T	2	1	0.673219	0.965035	0.34965	0.019041	0.00036256	0.00739524	5.46896e-05	1	0	0	0	none	0	0	0	0	0	1	0	0	0	0	0	0	0	0	0	0	0	0	0	0.0454545	0.00206612	Synonymous	CT
19044	G	A	3	1	0.759563	0.965035	0.351648	0.019044	0.000362674	0.00739524	5.46896e-05	1	0	0	0	none	0	0	0	0	0	1	0	0	0	0	0	0	0	0	0	0	0	0	0	0.0545455	0.00297521	Synonymous	GA
19092	A	G	3	1	1.13846	0.965035	0.357642	0.019092	0.000364504	0.00739524	5.46896e-05	1	0	0	0	none	0	0	0	0	0	1	0	0	0	0	0	0	0	0	0	0	0	0	0	0.1	0.01	Synonymous	AG
19111	G	A	0	1	0.627687	0.965035	0.352647	0.019111	0.00036523	0.0075477	5.69677e-05	1	0	0	0	none	0	0	0	0	0	1	0	0	0	0	0	0	0	0	0	0	0	0	0	0.0545455	0.00297521	Non-synonymous	GA
19113	C	T	5	1	3.27003	0.965035	0.352647	0.019113	0.000365307	0.0075477	5.69677e-05	1	0	0	0	none	0	0	0	0	0	1	0	0	0	0	0	0	0	0	0	0	0	0	0	0.445455	0.19843	Synonymous	TC
19143	A	G	2	1	0.681159	0.966034	0.354645	0.019143	0.000366454	0.00717205	5.14383e-05	1	0	0	0	none	0	0	0	0	0	1	0	0	0	0	0	0	0	0	0	0	0	0	0	0.0454545	0.00206612	Synonymous	AG
19214	A	G	0	0	-	-	-	-	-	-	-	-	-	-	-	-	-	-	-	-	-	-	-	-	-	-	-	-	-	-	-	-	-	-	-	0.00909091	-	Non-synonymous	-
19221	C	T	10	1	3.16168	0.955045	0.363636	0.019221	0.000369447	0.00783049	6.13166e-05	1	0	0	0	none	0	0	0	0	0	1	0	0	0	0	0	0	0	0	0	0	0	0	0	0.472727	0.223471	Synonymous	CT
19245	G	A	1	1	0.535807	0.954046	0.363636	0.019245	0.00037037	0.00783869	6.14451e-05	1	0	0	0	none	0	0	0	0	0	1	0	0	0	0	0	0	0	0	0	0	0	0	0	0.0181818	0.000330579	Synonymous	GA
19272	A	G	3	1	1.64985	0.955045	0.364635	0.019272	0.00037141	0.00803382	6.45422e-05	1	0	0	0	none	0	0	0	0	0	1	0	0	0	0	0	0	0	0	0	0	0	0	0	0.145455	0.021157	Synonymous	AG
19299	C	T	2	1	2.17763	0.955045	0.366633	0.019299	0.000372451	0.00799613	6.3938e-05	1	0	0	0	none	0	0	0	0	0	1	0	0	0	0	0	0	0	0	0	0	0	0	0	0.190909	0.0364463	Synonymous	TC
19302	C	T	1	1	0.991403	0.955045	0.366633	0.019302	0.000372567	0.00799613	6.3938e-05	1	0	0	0	none	0	0	0	0	0	1	0	0	0	0	0	0	0	0	0	0	0	0	0	0.0818182	0.00669421	Synonymous	CT
19319	A	G	0	1	0.435308	0.955045	0.367632	0.019319	0.000373224	0.00799613	6.3938e-05	1	0	0	0	none	0	0	0	0	0	1	0	0	0	0	0	0	0	0	0	0	0	0	0	0.0181818	0.000330579	Non-synonymous	AG
19335	A	G	0	1	0.645254	0.955045	0.370629	0.019335	0.000373842	0.00797728	6.3637e-05	1	0	0	0	none	0	0	0	0	0	1	0	0	0	0	0	0	0	0	0	0	0	0	0	0.0363636	0.00132231	Synonymous	AG
19383	T	G	0	0	-	-	-	-	-	-	-	-	-	-	-	-	-	-	-	-	-	-	-	-	-	-	-	-	-	-	-	-	-	-	-	0.00909091	-	Synonymous	-
19431	G	A	1	1	0.782455	0.955045	0.368631	0.019431	0.000377564	0.00635897	4.04365e-05	1	0	0	0	none	0	0	0	0	0	1	0	0	0	0	0	0	0	0	0	0	0	0	0	0.0545455	0.00297521	Synonymous	GA
19434	T	A	0	1	0.485326	0.955045	0.367632	0.019434	0.00037768	0.00635897	4.04365e-05	1	0	0	0	none	0	0	0	0	0	1	0	0	0	0	0	0	0	0	0	0	0	0	0	0.0181818	0.000330579	Synonymous	TA
19467	C	T	0	1	0.520261	0.964036	0.366633	0.019467	0.000378964	0.00660369	4.36087e-05	1	0	0	0	none	0	0	0	0	0	1	0	0	0	0	0	0	0	0	0	0	0	0	0	0.0181818	0.000330579	Synonymous	CT
19473	T	A	3	1	3.19768	0.969031	0.368631	0.019473	0.000379198	0.00656965	4.31603e-05	1	0	0	0	none	0	0	0	0	0	1	0	0	0	0	0	0	0	0	0	0	0	0	0	0.309091	0.0955372	Synonymous	TA
19483	C	T	0	1	0.685667	0.969031	0.36963	0.019483	0.000379587	0.00639312	4.08719e-05	1	0	0	0	none	0	0	0	0	0	1	0	0	0	0	0	0	0	0	0	0	0	0	0	0.0636364	0.00404959	Non-synonymous	CT
19489	T	C	0	1	1.41964	0.969031	0.36963	0.019489	0.000379821	0.00639312	4.08719e-05	1	0	0	0	none	0	0	0	0	0	1	0	0	0	0	0	0	0	0	0	0	0	0	0	0.127273	0.0161983	Synonymous	TC
19497	G	A	4	1	1.7981	0.969031	0.370629	0.019497	0.000380133	0.00654801	4.28764e-05	1	0	0	0	none	0	0	0	0	0	1	0	0	0	0	0	0	0	0	0	0	0	0	0	0.154545	0.0238843	Synonymous	GA
19506	T	A	6	1	3.07955	0.969031	0.370629	0.019506	0.000380484	0.00654801	4.28764e-05	1	0	0	0	none	0	0	0	0	0	1	0	0	0	0	0	0	0	0	0	0	0	0	0	0.290909	0.0846281	Synonymous	TA
19599	C	T	0	1	1.08968	0.97003	0.378621	0.019599	0.000384121	0.0067326	4.53279e-05	1	0	0	0	none	0	0	0	0	0	1	0	0	0	0	0	0	0	0	0	0	0	0	0	0.0909091	0.00826446	Synonymous	CT
19614	C	T	0	0	-	-	-	-	-	-	-	-	-	-	-	-	-	-	-	-	-	-	-	-	-	-	-	-	-	-	-	-	-	-	-	0.00909091	-	Synonymous	-
19665	T	C	0	0	-	-	-	-	-	-	-	-	-	-	-	-	-	-	-	-	-	-	-	-	-	-	-	-	-	-	-	-	-	-	-	0.00909091	-	Synonymous	-
19668	A	G	1	1	0.596216	0.978022	0.385614	0.019668	0.00038683	0.00649491	4.21838e-05	1	0	0	0	none	0	0	0	0	0	1	0	0	0	0	0	0	0	0	0	0	0	0	0	0.0272727	0.000743802	Synonymous	AG
19675	A	G	2	1	1.30514	0.979021	0.383616	0.019675	0.000387106	0.00648828	4.20978e-05	1	0	0	0	none	0	0	0	0	0	1	0	0	0	0	0	0	0	0	0	0	0	0	0	0.136364	0.018595	Non-synonymous	AG
19692	C	T	2	1	1.79602	0.981019	0.382617	0.019692	0.000387775	0.00697598	4.86643e-05	1	0	0	0	none	0	0	0	0	0	1	0	0	0	0	0	0	0	0	0	0	0	0	0	0.154545	0.0238843	Synonymous	CT
19719	A	T	1	1	0.506435	0.981019	0.388611	0.019719	0.000388839	0.00695763	4.84087e-05	1	0	0	0	none	0	0	0	0	0	1	0	0	0	0	0	0	0	0	0	0	0	0	0	0.0181818	0.000330579	Synonymous	AT
19758	G	A	1	1	2.12827	0.981019	0.380619	0.019758	0.000390379	0.00667654	4.45762e-05	1	0	0	0	none	0	0	0	0	0	1	0	0	0	0	0	0	0	0	0	0	0	0	0	0.181818	0.0330579	Synonymous	AG
19848	G	A	0	0	-	-	-	-	-	-	-	-	-	-	-	-	-	-	-	-	-	-	-	-	-	-	-	-	-	-	-	-	-	-	-	0.00909091	-	Synonymous	-
19855	T	C	2	1	0.654214	0.988012	0.368631	0.019855	0.000394221	0.005861	3.43513e-05	1	0	0	0	none	1	0	0	0	0	1	0	0	0	0	0	0	0	0	0	0	0	0	0	0.0545455	0.00297521	Synonymous	TC
19882	T	C	0	1	0.905368	0.988012	0.362637	0.019882	0.000395294	0.005861	3.43513e-05	1	0	0	0	none	1	0	0	0	0	1	0	0	0	0	0	0	0	0	0	0	0	0	0	0.0909091	0.00826446	Synonymous	TC
19911	G	A	0	0	-	-	-	-	-	-	-	-	-	-	-	-	-	-	-	-	-	-	-	-	-	-	-	-	-	-	-	-	-	-	-	0.00909091	-	Synonymous	-
19920	C	T	0	1	0.92511	0.988012	0.365634	0.01992	0.000396806	0.00633163	4.00896e-05	1	0	0	0	none	1	0	0	0	0	1	0	0	0	0	0	0	0	0	0	0	0	0	0	0.0909091	0.00826446	Synonymous	CT
19956	T	C	1	1	2.83441	0.988012	0.367632	0.019956	0.000398242	0.00620946	3.85574e-05	1	0	0	0	none	1	0	0	0	0	1	0	0	0	0	0	0	0	0	0	0	0	0	0	0.290909	0.0846281	Synonymous	TC
19974	C	A	3	1	0.921649	0.988012	0.365634	0.019974	0.000398961	0.00575972	3.31744e-05	1	0	0	0	none	1	0	0	0	0	1	0	0	0	0	0	0	0	0	0	0	0	0	0	0.1	0.01	Synonymous	CA
19992	C	A	1	1	0.645712	0.988012	0.362637	0.019992	0.00039968	0.00601626	3.61954e-05	1	0	0	0	none	1	0	0	0	0	1	0	0	0	0	0	0	0	0	0	0	0	0	0	0.0818182	0.00669421	Non-synonymous	CA
20079	G	T	0	1	1.18199	0.988012	0.360639	0.020079	0.000403166	0.00687931	4.73249e-05	1	0	0	0	none	1	0	0	0	0	1	0	0	0	0	0	0	0	0	0	0	0	0	0	0.127273	0.0161983	Synonymous	GT
20082	A	G	0	0	-	-	-	-	-	-	-	-	-	-	-	-	-	-	-	-	-	-	-	-	-	-	-	-	-	-	-	-	-	-	-	0.00909091	-	Synonymous	-
20095	C	T	0	1	0.848895	0.988012	0.360639	0.020095	0.000403809	0.00703925	4.9551e-05	1	0	0	0	none	1	0	0	0	0	1	0	0	0	0	0	0	0	0	0	0	0	0	0	0.0818182	0.00669421	Synonymous	CT
20097	G	A	0	1	0.944195	0.988012	0.360639	0.020097	0.000403889	0.00703925	4.9551e-05	1	0	0	0	none	1	0	0	0	0	1	0	0	0	0	0	0	0	0	0	0	0	0	0	0.0909091	0.00826446	Synonymous	GA
20109	T	A	0	0	-	-	-	-	-	-	-	-	-	-	-	-	-	-	-	-	-	-	-	-	-	-	-	-	-	-	-	-	-	-	-	0.00909091	-	Synonymous	-
20112	G	A	0	1	0.941217	0.988012	0.35964	0.020112	0.000404493	0.00687212	4.72261e-05	1	0	0	0	none	1	0	0	0	0	1	0	0	0	0	0	0	0	0	0	0	0	0	0	0.0909091	0.00826446	Synonymous	GA
20132	A	G	0	0	-	-	-	-	-	-	-	-	-	-	-	-	-	-	-	-	-	-	-	-	-	-	-	-	-	-	-	-	-	-	-	0.00909091	-	Non-synonymous	-
20133	T	C	0	0	-	-	-	-	-	-	-	-	-	-	-	-	-	-	-	-	-	-	-	-	-	-	-	-	-	-	-	-	-	-	-	0.00909091	-	Synonymous	-
20136	C	T	1	1	1.68187	0.988012	0.357642	0.020136	0.000405458	0.00692577	4.79663e-05	1	0	0	0	none	1	0	0	0	0	1	0	0	0	0	0	0	0	0	0	0	0	0	0	0.172727	0.0298347	Synonymous	CT
20184	T	G	4	1	2.8402	0.988012	0.355644	0.020184	0.000407394	0.00683034	4.66535e-05	1	0	0	0	none	1	0	0	0	0	1	0	0	0	0	0	0	0	0	0	0	0	0	0	0.436364	0.190413	Synonymous	TG
20226	G	A	0	1	1.22475	1	0.356643	0.020226	0.000409091	0.00665252	4.4256e-05	1	0	0	0	none	1	0	0	0	0	1	0	0	0	0	0	0	0	0	0	0	0	0	0	0.127273	0.0161983	Synonymous	AG
20245	A	G	0	0	-	-	-	-	-	-	-	-	-	-	-	-	-	-	-	-	-	-	-	-	-	-	-	-	-	-	-	-	-	-	-	0.00909091	-	Non-synonymous	-
20246	C	T	0	0	-	-	-	-	-	-	-	-	-	-	-	-	-	-	-	-	-	-	-	-	-	-	-	-	-	-	-	-	-	-	-	0.00909091	-	Non-synonymous	-
20333	A	C	1	1	0.314416	0.999001	0.352647	0.020333	0.000413431	0.0068081	4.63502e-05	1	0	0	0	none	1	0	1	0	0	1	0	0	0	0	0	0	0	0	0	0	0	0	0	0.0181818	0.000330579	Non-synonymous	AC
20345	T	C	0	0	-	-	-	-	-	-	-	-	-	-	-	-	-	-	-	-	-	-	-	-	-	-	-	-	-	-	-	-	-	-	-	0.00909091	-	Synonymous	-
20390	A	G	1	1	0.422643	0.999001	0.350649	0.02039	0.000415752	0.00744463	5.54225e-05	1	0	0	0	none	1	0	1	0	0	1	0	0	0	0	0	0	0	0	0	0	0	0	0	0.0181818	0.000330579	Synonymous	AG
20402	C	T	0	1	0.799757	0.999001	0.353646	0.020402	0.000416242	0.00744463	5.54225e-05	1	0	0	0	none	1	0	1	0	0	1	0	0	0	0	0	0	0	0	0	0	0	0	0	0.0818182	0.00669421	Synonymous	CT
20405	G	T	1	1	1.6217	0.999001	0.352647	0.020405	0.000416364	0.00744463	5.54225e-05	1	0	0	0	none	1	0	1	0	0	1	0	0	0	0	0	0	0	0	0	0	0	0	0	0.181818	0.0330579	Synonymous	TG
20434	C	T	0	0	-	-	-	-	-	-	-	-	-	-	-	-	-	-	-	-	-	-	-	-	-	-	-	-	-	-	-	-	-	-	-	0.00909091	-	Non-synonymous	-
20473	C	T	0	0	-	-	-	-	-	-	-	-	-	-	-	-	-	-	-	-	-	-	-	-	-	-	-	-	-	-	-	-	-	-	-	0.00909091	-	Non-synonymous	-
20486	T	G	1	1	2.66864	0.99001	0.350649	0.020486	0.000419676	0.00712162	5.07174e-05	1	0	0	0	none	1	0	1	0	0	1	0	0	0	0	0	0	0	0	0	0	0	0	0	0.436364	0.190413	Synonymous	GT
20492	A	G	0	1	0.618019	0.99001	0.351648	0.020492	0.000419922	0.00712162	5.07174e-05	1	0	0	0	none	1	0	1	0	0	1	0	0	0	0	0	0	0	0	0	0	0	0	0	0.0545455	0.00297521	Synonymous	AG
20495	C	T	0	1	0.464418	0.99001	0.350649	0.020495	0.000420045	0.00697	4.85809e-05	1	0	0	0	none	1	0	1	0	0	1	0	0	0	0	0	0	0	0	0	0	0	0	0	0.0272727	0.000743802	Synonymous	CT
20498	T	C	0	1	0.460077	0.99001	0.351648	0.020498	0.000420168	0.00697	4.85809e-05	1	0	0	0	none	1	0	1	0	0	1	0	0	0	0	0	0	0	0	0	0	0	0	0	0.0272727	0.000743802	Synonymous	TC
20505	G	C	0	1	0.702954	0.99001	0.357642	0.020505	0.000420455	0.00697	4.85809e-05	1	0	0	0	none	1	0	1	0	0	1	0	0	0	0	0	0	0	0	0	0	0	0	0	0.0909091	0.00826446	Non-synonymous	GC
20510	A	T	0	1	0.754607	0.99001	0.35964	0.02051	0.00042066	0.00713679	5.09338e-05	1	0	0	0	none	1	0	1	0	0	1	0	0	0	0	0	0	0	0	0	0	0	0	0	0.0818182	0.00669421	Synonymous	AT
20515	C	T	0	0	-	-	-	-	-	-	-	-	-	-	-	-	-	-	-	-	-	-	-	-	-	-	-	-	-	-	-	-	-	-	-	0.00909091	-	Non-synonymous	-
20516	A	T	1	1	0.484674	0.99001	0.358641	0.020516	0.000420906	0.00713679	5.09338e-05	1	0	0	0	none	1	0	1	0	0	1	0	0	0	0	0	0	0	0	0	0	0	0	0	0.0363636	0.00132231	Synonymous	AT
20531	T	C	0	1	0.464337	0.99001	0.355644	0.020531	0.000421522	0.00713679	5.09338e-05	1	0	0	0	none	1	0	1	0	0	1	0	0	0	0	0	0	0	0	0	0	0	0	0	0.0272727	0.000743802	Synonymous	TC
20537	A	G	0	1	0.471126	0.99001	0.355644	0.020537	0.000421768	0.00713679	5.09338e-05	1	0	0	0	none	1	0	1	0	0	1	0	0	0	0	0	0	0	0	0	0	0	0	0	0.0272727	0.000743802	Synonymous	AG
20546	A	G	4	1	2.33161	0.988012	0.356643	0.020546	0.000422138	0.00715123	5.114e-05	1	0	0	0	none	1	0	1	0	0	1	0	0	0	0	0	0	0	0	0	0	0	0	0	0.245455	0.0602479	Synonymous	AG
20555	C	T	1	1	1.68753	0.982018	0.358641	0.020555	0.000422508	0.00719487	5.17662e-05	1	0	0	0	none	1	0	1	0	0	1	0	0	0	0	0	0	0	0	0	0	0	0	0	0.181818	0.0330579	Synonymous	TC
20558	A	G	2	1	0.575011	0.982018	0.35964	0.020558	0.000422631	0.00719487	5.17662e-05	1	0	0	0	none	1	0	1	0	0	1	0	0	0	0	0	0	0	0	0	0	0	0	0	0.0454545	0.00206612	Synonymous	AG
20570	C	T	2	1	0.572508	0.979021	0.358641	0.02057	0.000423125	0.0072169	5.20836e-05	1	0	0	0	none	1	0	1	0	0	1	0	0	0	0	0	0	0	0	0	0	0	0	0	0.0454545	0.00206612	Synonymous	CT
20577	C	T	1	1	0.522369	0.973027	0.358641	0.020577	0.000423413	0.00726136	5.27273e-05	1	0	0	0	none	1	0	1	0	0	1	0	0	0	0	0	0	0	0	0	0	0	0	0	0.0363636	0.00132231	Synonymous	CT
20583	G	A	0	0	-	-	-	-	-	-	-	-	-	-	-	-	-	-	-	-	-	-	-	-	-	-	-	-	-	-	-	-	-	-	-	0.00909091	-	Non-synonymous	-
20585	A	G	1	1	0.520472	0.973027	0.355644	0.020585	0.000423742	0.00716904	5.13951e-05	1	0	0	0	none	1	0	1	0	0	1	0	0	0	0	0	0	0	0	0	0	0	0	0	0.0363636	0.00132231	Synonymous	AG
20591	T	C	1	1	0.513021	0.973027	0.355644	0.020591	0.000423989	0.00718754	5.16607e-05	1	0	0	0	none	1	0	1	0	0	1	0	0	0	0	0	0	0	0	0	0	0	0	0	0.0363636	0.00132231	Synonymous	TC
20630	T	C	0	0	-	-	-	-	-	-	-	-	-	-	-	-	-	-	-	-	-	-	-	-	-	-	-	-	-	-	-	-	-	-	-	0.00909091	-	Synonymous	-
20636	T	C	0	1	0.461685	0.973027	0.351648	0.020636	0.000425844	0.00696234	4.84742e-05	1	0	0	0	none	1	0	1	0	0	1	0	0	0	0	0	0	0	0	0	0	0	0	0	0.0272727	0.000743802	Synonymous	TC
20642	C	A	0	1	0.429884	0.973027	0.34965	0.020642	0.000426092	0.00666893	4.44746e-05	1	0	0	0	none	1	0	1	0	0	1	0	0	0	0	0	0	0	0	0	0	0	0	0	0.0272727	0.000743802	Synonymous	CA
20643	C	T	0	1	0.46415	0.973027	0.34965	0.020643	0.000426133	0.00666893	4.44746e-05	1	0	0	0	none	1	0	1	0	0	1	0	0	0	0	0	0	0	0	0	0	0	0	0	0.0272727	0.000743802	Synonymous	CT
20663	T	A	0	1	0.429417	0.973027	0.346653	0.020663	0.00042696	0.00668743	4.47217e-05	1	0	0	0	none	1	0	1	0	0	1	0	0	0	0	0	0	0	0	0	0	0	0	0	0.0272727	0.000743802	Synonymous	TA
20672	A	G	0	1	0.459034	0.973027	0.342657	0.020672	0.000427332	0.00670592	4.49694e-05	1	0	0	0	none	1	0	1	0	0	1	0	0	0	0	0	0	0	0	0	0	0	0	0	0.0272727	0.000743802	Synonymous	AG
20693	A	G	0	1	0.84937	0.973027	0.343656	0.020693	0.0004282	0.00623755	3.8907e-05	1	0	0	0	none	1	0	1	0	0	1	0	0	0	0	0	0	0	0	0	0	0	0	0	0.0909091	0.00826446	Synonymous	AG
20697	C	T	1	1	0.341288	0.973027	0.343656	0.020697	0.000428366	0.00623755	3.8907e-05	1	0	0	0	none	1	0	1	0	0	1	0	0	0	0	0	0	0	0	0	0	0	0	0	0.0181818	0.000330579	Non-synonymous	CT
20784	A	G	8	1	3.28968	0.973027	0.345654	0.020784	0.000431975	0.00680961	4.63708e-05	1	0	0	0	none	1	0	1	0	0	0	0	0	0	0	0	0	0	0	0	0	0	0	0	0.336364	0.11314	Synonymous	AG
20862	G	T	3	1	2.99229	0.972028	0.354645	0.020862	0.000435223	0.00736293	5.42128e-05	1	0	0	0	none	1	0	1	0	0	0	0	0	0	0	0	0	0	0	0	0	0	0	0	0.454545	0.206612	Synonymous	TG
20877	A	G	4	1	3.30872	0.972028	0.356643	0.020877	0.000435849	0.00738145	5.44858e-05	1	0	0	0	none	1	0	1	0	0	0	0	0	0	0	0	0	0	0	0	0	0	0	0	0.309091	0.0955372	Synonymous	GA
20937	T	C	2	1	1.15954	0.972028	0.360639	0.020937	0.000438358	0.00686604	4.71426e-05	1	0	0	0	none	1	0	1	0	0	0	0	0	0	0	0	0	0	0	0	0	0	0	0	0.109091	0.0119008	Synonymous	TC
20952	T	A	2	1	1.08721	0.972028	0.358641	0.020952	0.000438986	0.00686604	4.71426e-05	1	0	0	0	none	1	0	1	0	0	0	0	0	0	0	0	0	0	0	0	0	0	0	0	0.109091	0.0119008	Synonymous	TA
21006	C	T	0	1	1.01565	0.972028	0.367632	0.021006	0.000441252	0.00621763	3.86589e-05	1	0	0	0	none	1	0	1	0	0	0	0	0	0	0	0	0	0	0	0	0	0	0	0	0.0909091	0.00826446	Synonymous	CT
21084	G	A	0	1	0.958805	0.971029	0.370629	0.021084	0.000444535	0.00523348	2.73893e-05	1	0	0	0	none	1	0	1	0	0	0	0	0	0	0	0	0	0	0	0	0	0	0	0	0.0818182	0.00669421	Synonymous	GA
21087	T	C	0	0	-	-	-	-	-	-	-	-	-	-	-	-	-	-	-	-	-	-	-	-	-	-	-	-	-	-	-	-	-	-	-	0.00909091	-	Synonymous	-
21105	A	G	1	1	2.02633	0.971029	0.372627	0.021105	0.000445421	0.00508928	2.59007e-05	1	0	0	0	none	1	0	1	0	0	0	0	0	0	0	0	0	0	0	0	0	0	0	0	0.181818	0.0330579	Synonymous	GA
21109	C	A	0	0	-	-	-	-	-	-	-	-	-	-	-	-	-	-	-	-	-	-	-	-	-	-	-	-	-	-	-	-	-	-	-	0.00909091	-	Non-synonymous	-
21150	A	G	0	0	-	-	-	-	-	-	-	-	-	-	-	-	-	-	-	-	-	-	-	-	-	-	-	-	-	-	-	-	-	-	-	0.00909091	-	Synonymous	-
21165	G	T	0	0	-	-	-	-	-	-	-	-	-	-	-	-	-	-	-	-	-	-	-	-	-	-	-	-	-	-	-	-	-	-	-	0.00909091	-	Synonymous	-
21174	T	C	1	1	0.49686	0.971029	0.376623	0.021174	0.000448338	0.0054724	2.99472e-05	1	0	0	0	none	1	0	1	0	0	0	0	0	0	0	0	0	0	0	0	0	0	0	0	0.0181818	0.000330579	Synonymous	TC
21201	A	G	2	1	1.68007	0.971029	0.375624	0.021201	0.000449482	0.00530235	2.81149e-05	1	0	0	0	none	1	0	1	0	0	0	0	0	0	0	0	0	0	0	0	0	0	0	0	0.154545	0.0238843	Synonymous	AG
21239	G	T	0	0	-	-	-	-	-	-	-	-	-	-	-	-	-	-	-	-	-	-	-	-	-	-	-	-	-	-	-	-	-	-	-	0.00909091	-	Non-synonymous	-
21241	G	T	0	0	-	-	-	-	-	-	-	-	-	-	-	-	-	-	-	-	-	-	-	-	-	-	-	-	-	-	-	-	-	-	-	0.00909091	-	Non-synonymous	-
21258	A	G	4	1	3.2552	0.97003	0.37962	0.021258	0.000451903	0.00539956	2.91553e-05	1	0	0	0	none	0	0	1	0	0	0	0	0	0	0	0	0	0	0	0	0	0	0	0	0.5	0.25	Synonymous	GA
21267	A	G	0	0	-	-	-	-	-	-	-	-	-	-	-	-	-	-	-	-	-	-	-	-	-	-	-	-	-	-	-	-	-	-	-	0.00909091	-	Synonymous	-
21309	T	A	1	1	3.24993	0.97003	0.382617	0.021309	0.000454073	0.005014	2.51402e-05	1	0	0	0	none	0	0	1	0	0	0	0	0	0	0	0	0	0	0	0	0	0	0	0	0.472727	0.223471	Synonymous	TA
21333	C	T	1	1	0.773127	0.971029	0.385614	0.021333	0.000455097	0.00504591	2.54612e-05	1	0	0	0	none	0	0	1	0	0	0	0	0	0	0	0	0	0	0	0	0	0	0	0	0.0454545	0.00206612	Synonymous	CT
21372	C	T	0	0	-	-	-	-	-	-	-	-	-	-	-	-	-	-	-	-	-	-	-	-	-	-	-	-	-	-	-	-	-	-	-	0.00909091	-	Synonymous	-
21471	A	G	2	1	1.74189	0.972028	0.392607	0.021471	0.000461004	0.00531423	2.8241e-05	1	0	0	0	none	0	0	1	0	0	0	0	0	0	0	0	0	0	0	0	0	0	0	0	0.136364	0.018595	Synonymous	AG
21501	A	G	0	0	-	-	-	-	-	-	-	-	-	-	-	-	-	-	-	-	-	-	-	-	-	-	-	-	-	-	-	-	-	-	-	0.00909091	-	Synonymous	-
21522	T	A	1	1	1.51878	0.971029	0.391608	0.021522	0.000463196	0.00610057	3.72169e-05	1	0	0	0	none	0	0	1	0	0	0	0	0	0	0	0	0	0	0	0	0	0	0	0	0.127273	0.0161983	Synonymous	TA
21541	T	C	2	1	0.65108	0.971029	0.392607	0.021541	0.000464015	0.00663198	4.39831e-05	1	0	0	0	none	0	0	1	0	0	0	0	0	0	0	0	0	0	0	0	0	0	0	0	0.0272727	0.000743802	Synonymous	TC
21555	T	G	0	0	-	-	-	-	-	-	-	-	-	-	-	-	-	-	-	-	-	-	-	-	-	-	-	-	-	-	-	-	-	-	-	0.00909091	-	Synonymous	-
21565	G	A	0	0	-	-	-	-	-	-	-	-	-	-	-	-	-	-	-	-	-	-	-	-	-	-	-	-	-	-	-	-	-	-	-	0.00909091	-	Non-synonymous	-
21615	G	A	0	0	-	-	-	-	-	-	-	-	-	-	-	-	-	-	-	-	-	-	-	-	-	-	-	-	-	-	-	-	-	-	-	0.00909091	-	Synonymous	-
21618	T	C	0	0	-	-	-	-	-	-	-	-	-	-	-	-	-	-	-	-	-	-	-	-	-	-	-	-	-	-	-	-	-	-	-	0.00909091	-	Synonymous	-
21639	T	C	1	1	0.860542	0.988012	0.390609	0.021639	0.000468246	0.00789377	6.23117e-05	1	0	0	0	none	0	0	1	0	0	0	0	0	0	0	0	0	0	0	0	0	0	0	0	0.0545455	0.00297521	Synonymous	TC
21655	C	T	1	1	3.61114	0.982018	0.38961	0.021655	0.000468939	0.00795995	6.33608e-05	1	0	0	0	none	0	0	1	0	0	0	0	0	0	0	0	0	0	0	0	0	0	0	0	0.472727	0.223471	Synonymous	CT
21660	T	C	0	0	-	-	-	-	-	-	-	-	-	-	-	-	-	-	-	-	-	-	-	-	-	-	-	-	-	-	-	-	-	-	-	0.00909091	-	Synonymous	-
21699	C	T	0	1	0.594967	0.957043	0.385614	0.021699	0.000470847	0.00814921	6.64096e-05	1	0	0	0	none	0	0	1	0	0	0	0	0	0	0	0	0	0	0	0	0	0	0	0	0.0181818	0.000330579	Synonymous	CT
21708	G	A	1	1	0.669111	0.955045	0.382617	0.021708	0.000471237	0.00789291	6.2298e-05	1	0	0	0	none	0	0	1	0	0	0	0	0	0	0	0	0	0	0	0	0	0	0	0	0.0272727	0.000743802	Synonymous	GA
21724	T	C	0	0	-	-	-	-	-	-	-	-	-	-	-	-	-	-	-	-	-	-	-	-	-	-	-	-	-	-	-	-	-	-	-	0.00909091	-	Synonymous	-
21744	A	G	0	0	-	-	-	-	-	-	-	-	-	-	-	-	-	-	-	-	-	-	-	-	-	-	-	-	-	-	-	-	-	-	-	0.00909091	-	Synonymous	-
21768	G	A	0	0	-	-	-	-	-	-	-	-	-	-	-	-	-	-	-	-	-	-	-	-	-	-	-	-	-	-	-	-	-	-	-	0.00909091	-	Synonymous	-
21800	C	T	0	0	-	-	-	-	-	-	-	-	-	-	-	-	-	-	-	-	-	-	-	-	-	-	-	-	-	-	-	-	-	-	-	0.00909091	-	Non-synonymous	-
21801	A	G	0	0	-	-	-	-	-	-	-	-	-	-	-	-	-	-	-	-	-	-	-	-	-	-	-	-	-	-	-	-	-	-	-	0.00909091	-	Synonymous	-
21807	C	T	0	0	-	-	-	-	-	-	-	-	-	-	-	-	-	-	-	-	-	-	-	-	-	-	-	-	-	-	-	-	-	-	-	0.00909091	-	Synonymous	-
21817	G	A	0	0	-	-	-	-	-	-	-	-	-	-	-	-	-	-	-	-	-	-	-	-	-	-	-	-	-	-	-	-	-	-	-	0.00909091	-	Non-synonymous	-
21831	C	T	0	0	-	-	-	-	-	-	-	-	-	-	-	-	-	-	-	-	-	-	-	-	-	-	-	-	-	-	-	-	-	-	-	0.00909091	-	Synonymous	-
21834	A	G	3	1	2.98196	0.868132	0.372627	0.021834	0.000476724	0.00774938	6.0053e-05	1	0	0	0	none	0	0	1	0	0	0	0	0	0	0	0	0	0	0	0	0	0	0	0	0.227273	0.0516529	Synonymous	AG
21837	A	G	4	1	3.11195	0.865135	0.373626	0.021837	0.000476855	0.00777623	6.04697e-05	1	0	0	0	none	0	0	1	0	0	0	0	0	0	0	0	0	0	0	0	0	0	0	0	0.236364	0.0558678	Synonymous	AG
21858	T	A	0	0	-	-	-	-	-	-	-	-	-	-	-	-	-	-	-	-	-	-	-	-	-	-	-	-	-	-	-	-	-	-	-	0.00909091	-	Synonymous	-
21912	G	A	0	0	-	-	-	-	-	-	-	-	-	-	-	-	-	-	-	-	-	-	-	-	-	-	-	-	-	-	-	-	-	-	-	0.00909091	-	Synonymous	-
21927	C	T	3	1	3.37754	0.861139	0.363636	0.021927	0.000480793	0.00789362	6.23092e-05	1	0	0	0	none	0	0	1	0	0	0	0	0	0	0	0	0	0	0	0	0	0	0	0	0.263636	0.0695041	Synonymous	CT
21931	A	G	0	1	0.523024	0.861139	0.363636	0.021931	0.000480969	0.00789362	6.23092e-05	1	0	0	0	none	0	0	1	0	0	0	0	0	0	0	0	0	1	0	0	0	0	0	0	0.0272727	0.000743802	Non-synonymous	AG
21939	A	G	3	1	3.34296	0.861139	0.362637	0.021939	0.00048132	0.00789362	6.23092e-05	1	0	0	0	none	0	0	1	0	0	0	0	0	0	0	0	0	1	0	0	0	0	0	0	0.263636	0.0695041	Synonymous	AG
21972	T	C	7	1	3.95556	0.861139	0.36963	0.021972	0.000482769	0.00762037	5.80701e-05	1	0	0	0	none	0	0	1	0	0	0	0	0	0	0	0	0	1	0	0	0	0	0	0	0.409091	0.167355	Synonymous	TC
21987	T	A	0	0	-	-	-	-	-	-	-	-	-	-	-	-	-	-	-	-	-	-	-	-	-	-	-	-	-	-	-	-	-	-	-	0.00909091	-	Non-synonymous	-
21997	G	A	0	0	-	-	-	-	-	-	-	-	-	-	-	-	-	-	-	-	-	-	-	-	-	-	-	-	-	-	-	-	-	-	-	0.00909091	-	Non-synonymous	-
22011	G	A	4	1	3.56608	0.861139	0.366633	0.022011	0.000484484	0.00782171	6.11791e-05	1	0	0	0	none	0	0	1	0	0	0	0	0	0	0	0	0	1	0	0	0	0	0	0	0.281818	0.0794215	Synonymous	AG
22032	C	T	4	1	3.92412	0.861139	0.367632	0.022032	0.000485409	0.007564	5.7214e-05	1	0	0	0	none	0	0	1	0	0	0	0	0	0	0	0	0	1	0	0	0	0	0	0	0.336364	0.11314	Synonymous	TC
22038	T	A	0	1	0.653704	0.861139	0.368631	0.022038	0.000485673	0.007564	5.7214e-05	1	0	0	0	none	0	0	1	0	0	0	0	0	0	0	0	0	1	0	0	0	0	0	0	0.0363636	0.00132231	Synonymous	TA
22044	C	T	2	1	3.81555	0.861139	0.366633	0.022044	0.000485938	0.00750244	5.62867e-05	1	0	0	0	none	0	0	1	0	0	0	0	0	0	0	0	0	1	0	0	0	0	0	0	0.436364	0.190413	Synonymous	CT
22065	T	C	1	1	3.43987	0.862138	0.365634	0.022065	0.000486864	0.00747287	5.58439e-05	1	0	0	0	none	0	0	1	0	0	0	0	0	0	0	0	0	1	0	0	0	0	0	0	0.472727	0.223471	Synonymous	TC
22068	T	C	2	1	0.989941	0.862138	0.367632	0.022068	0.000486997	0.007452	5.55323e-05	1	0	0	0	none	0	0	1	0	0	0	0	0	0	0	0	0	1	0	0	0	0	0	0	0.0727273	0.00528926	Synonymous	TC
22092	C	T	0	1	1.16717	0.862138	0.362637	0.022092	0.000488056	0.007452	5.55323e-05	1	0	0	0	none	0	0	1	0	0	0	0	0	0	0	0	0	1	0	0	0	0	0	0	0.0909091	0.00826446	Synonymous	CT
22107	T	C	0	0	-	-	-	-	-	-	-	-	-	-	-	-	-	-	-	-	-	-	-	-	-	-	-	-	-	-	-	-	-	-	-	0.00909091	-	Synonymous	-
22119	A	C	4	1	2.9483	0.862138	0.362637	0.022119	0.00048925	0.00753167	5.67261e-05	1	0	0	0	none	0	0	1	0	0	0	0	0	0	0	0	0	1	0	0	0	0	0	0	0.490909	0.240992	Synonymous	AC
22131	T	C	0	0	-	-	-	-	-	-	-	-	-	-	-	-	-	-	-	-	-	-	-	-	-	-	-	-	-	-	-	-	-	-	-	0.00909091	-	Synonymous	-
22135	C	T	0	0	-	-	-	-	-	-	-	-	-	-	-	-	-	-	-	-	-	-	-	-	-	-	-	-	-	-	-	-	-	-	-	0.00909091	-	Non-synonymous	-
22146	G	A	0	1	0.485747	0.861139	0.365634	0.022146	0.000490445	0.00742076	5.50677e-05	1	0	0	0	none	0	0	1	0	0	0	0	0	0	0	0	0	1	0	0	0	0	0	0	0.0181818	0.000330579	Non-synonymous	GA
22163	C	A	0	0	-	-	-	-	-	-	-	-	-	-	-	-	-	-	-	-	-	-	-	-	-	-	-	-	-	-	-	-	-	-	-	0.00909091	-	Intergenic	-
22198	G	A	0	0	-	-	-	-	-	-	-	-	-	-	-	-	-	-	-	-	-	-	-	-	-	-	-	-	-	-	-	-	-	-	-	0.00909091	-	Intergenic	-
22300	G	T	2	1	1.51248	0.862138	0.362637	0.0223	0.00049729	0.00950959	9.04323e-05	1	0	0	0	none	0	0	1	0	0	0	0	0	0	0	0	0	1	0	0	0	0	0	0	0.127273	0.0161983	Intergenic	GT
22301	A	G	1	1	0.577019	0.862138	0.362637	0.022301	0.000497335	0.00966281	9.337e-05	1	0	0	0	none	0	0	1	0	0	0	0	0	0	0	0	0	1	0	0	0	0	0	0	0.0181818	0.000330579	Intergenic	AG
22302	A	T	0	1	0.650882	0.862138	0.362637	0.022302	0.000497379	0.00964194	9.2967e-05	1	0	0	0	none	0	0	1	0	0	0	0	0	0	0	0	0	1	0	0	0	0	0	0	0.0363636	0.00132231	Intergenic	AT
22345	T	G	0	0	-	-	-	-	-	-	-	-	-	-	-	-	-	-	-	-	-	-	-	-	-	-	-	-	-	-	-	-	-	-	-	0.00909091	-	Intergenic	-
22346	C	T	0	1	0.696562	0.862138	0.361638	0.022346	0.000499344	0.00897925	8.06269e-05	1	0	0	0	none	0	0	1	0	0	0	0	0	0	0	0	0	1	0	0	0	0	0	0	0.0363636	0.00132231	Intergenic	CT
22483	A	G	1	1	0.738789	0.861139	0.344655	0.022483	0.000505485	0.00873943	7.63776e-05	1	0	0	0	none	0	0	1	0	0	0	0	0	0	0	0	0	1	0	0	0	0	0	0	0.0454545	0.00206612	Synonymous	AG
22486	A	T	1	1	0.686365	0.861139	0.344655	0.022486	0.00050562	0.00873943	7.63776e-05	1	0	0	0	none	0	0	1	0	0	0	0	0	0	0	0	0	1	0	0	0	0	0	0	0.0454545	0.00206612	Synonymous	AT
22498	G	A	0	0	-	-	-	-	-	-	-	-	-	-	-	-	-	-	-	-	-	-	-	-	-	-	-	-	-	-	-	-	-	-	-	0.00909091	-	Synonymous	-
22612	C	T	0	0	-	-	-	-	-	-	-	-	-	-	-	-	-	-	-	-	-	-	-	-	-	-	-	-	-	-	-	-	-	-	-	0.00909091	-	Synonymous	-
22618	C	T	1	1	0.727878	0.863137	0.344655	0.022618	0.000511574	0.00647249	4.18931e-05	1	0	0	0	none	0	0	1	0	0	0	0	0	0	0	0	0	1	0	0	0	0	0	0	0.0454545	0.00206612	Synonymous	CT
22669	G	A	0	0	-	-	-	-	-	-	-	-	-	-	-	-	-	-	-	-	-	-	-	-	-	-	-	-	-	-	-	-	-	-	-	0.00909091	-	Synonymous	-
22678	A	G	0	1	1.09257	0.882118	0.350649	0.022678	0.000514292	0.00686016	4.70618e-05	1	0	0	0	none	0	0	0	0	0	0	0	0	0	0	0	0	1	0	0	0	0	0	0	0.0818182	0.00669421	Synonymous	AG
22702	T	A	0	1	1.02305	0.894106	0.355644	0.022702	0.000515381	0.0070838	5.01802e-05	1	0	0	0	none	0	0	0	0	0	0	0	0	0	0	0	0	1	0	0	0	0	0	0	0.0818182	0.00669421	Synonymous	TA
22723	A	T	1	1	1.10773	0.902098	0.355644	0.022723	0.000516335	0.00702104	4.9295e-05	1	0	0	0	none	0	0	0	0	0	0	0	0	0	0	0	0	1	0	0	0	0	0	0	0.0909091	0.00826446	Synonymous	AT
22735	G	A	3	1	2.37745	0.902098	0.356643	0.022735	0.00051688	0.00702104	4.9295e-05	1	0	0	0	none	0	0	0	0	0	0	0	0	0	0	0	0	1	0	0	0	0	0	0	0.181818	0.0330579	Synonymous	GA
22745	T	C	0	1	1.17995	0.902098	0.357642	0.022745	0.000517335	0.00702104	4.9295e-05	1	0	0	0	none	0	0	0	0	0	0	0	0	0	0	0	0	1	0	0	0	0	0	0	0.0909091	0.00826446	Synonymous	TC
22750	A	T	0	1	1.02695	0.907093	0.358641	0.02275	0.000517563	0.00698238	4.87536e-05	1	0	0	0	none	0	0	0	0	0	0	0	0	0	0	0	0	1	0	0	0	0	0	0	0.0818182	0.00669421	Synonymous	AT
22753	T	C	0	1	1.08857	0.91009	0.358641	0.022753	0.000517699	0.00695939	4.8433e-05	1	0	0	0	none	0	0	0	0	0	0	0	0	0	0	0	0	1	0	0	0	0	0	0	0.0818182	0.00669421	Synonymous	TC
22761	C	T	0	1	0.643736	0.918082	0.361638	0.022761	0.000518063	0.00691841	4.78644e-05	1	0	0	0	none	0	0	0	0	0	0	0	0	0	0	0	0	1	0	0	0	0	0	0	0.0454545	0.00206612	Non-synonymous	CT
22771	A	G	0	0	-	-	-	-	-	-	-	-	-	-	-	-	-	-	-	-	-	-	-	-	-	-	-	-	-	-	-	-	-	-	-	0.00909091	-	Synonymous	-
22789	C	T	7	1	4.02508	0.946054	0.35964	0.022789	0.000519339	0.00687251	4.72314e-05	1	0	0	0	none	0	0	0	0	0	0	0	0	0	0	0	0	1	0	0	0	0	0	0	0.345455	0.119339	Synonymous	CT
22795	T	C	6	1	3.17916	0.952048	0.357642	0.022795	0.000519612	0.00682924	4.66385e-05	1	0	0	0	none	0	0	0	0	0	0	0	0	0	0	0	0	1	0	0	0	0	0	0	0.5	0.25	Synonymous	CT
22798	T	C	1	1	1.16222	0.955045	0.356643	0.022798	0.000519749	0.00680781	4.63462e-05	1	0	0	0	none	0	0	0	0	0	0	0	0	0	0	0	0	1	0	0	0	0	0	0	0.0909091	0.00826446	Synonymous	TC
22801	G	A	0	1	1.11067	0.957043	0.356643	0.022801	0.000519886	0.00656171	4.3056e-05	1	0	0	0	none	0	0	0	0	0	0	0	0	0	0	0	0	1	0	0	0	0	0	0	0.0818182	0.00669421	Synonymous	GA
22843	C	T	1	1	1.39455	0.989011	0.368631	0.022843	0.000521803	0.00684682	4.68789e-05	1	0	0	0	none	0	0	0	0	0	0	0	0	0	0	0	0	1	0	0	0	0	0	0	0.109091	0.0119008	Synonymous	CT
22858	C	T	0	0	-	-	-	-	-	-	-	-	-	-	-	-	-	-	-	-	-	-	-	-	-	-	-	-	-	-	-	-	-	-	-	0.00909091	-	Synonymous	-
22894	A	G	0	0	-	-	-	-	-	-	-	-	-	-	-	-	-	-	-	-	-	-	-	-	-	-	-	-	-	-	-	-	-	-	-	0.00909091	-	Synonymous	-
22897	C	T	0	0	-	-	-	-	-	-	-	-	-	-	-	-	-	-	-	-	-	-	-	-	-	-	-	-	-	-	-	-	-	-	-	0.00909091	-	Synonymous	-
22906	A	G	0	1	0.870155	0.989011	0.375624	0.022906	0.000524685	0.00709926	5.03995e-05	1	0	0	0	none	0	0	0	0	0	0	0	0	0	0	0	0	1	0	0	0	0	0	0	0.0545455	0.00297521	Synonymous	AG
22930	A	G	0	0	-	-	-	-	-	-	-	-	-	-	-	-	-	-	-	-	-	-	-	-	-	-	-	-	-	-	-	-	-	-	-	0.00909091	-	Synonymous	-
22942	C	T	1	1	0.941084	0.983017	0.371628	0.022942	0.000526335	0.00714255	5.1016e-05	1	0	0	0	none	0	0	0	0	0	0	0	0	0	0	0	0	1	0	0	0	0	0	0	0.0636364	0.00404959	Synonymous	CT
22948	C	T	2	1	3.40652	0.983017	0.372627	0.022948	0.000526611	0.00714255	5.1016e-05	1	0	0	0	none	0	0	0	0	0	0	0	0	0	0	0	0	1	0	0	0	0	0	0	0.263636	0.0695041	Synonymous	TC
22957	C	T	0	0	-	-	-	-	-	-	-	-	-	-	-	-	-	-	-	-	-	-	-	-	-	-	-	-	-	-	-	-	-	-	-	0.00909091	-	Synonymous	-
22963	A	T	0	0	-	-	-	-	-	-	-	-	-	-	-	-	-	-	-	-	-	-	-	-	-	-	-	-	-	-	-	-	-	-	-	0.00909091	-	Synonymous	-
22966	C	T	3	1	3.48399	0.983017	0.368631	0.022966	0.000527437	0.00732547	5.36625e-05	1	0	0	0	none	0	0	0	0	0	0	0	0	0	0	0	0	1	0	0	0	0	0	0	0.272727	0.0743802	Synonymous	TC
22981	T	A	0	0	-	-	-	-	-	-	-	-	-	-	-	-	-	-	-	-	-	-	-	-	-	-	-	-	-	-	-	-	-	-	-	0.00909091	-	Non-synonymous	-
23035	C	T	1	1	0.579007	0.983017	0.361638	0.023035	0.000530611	0.00731976	5.35789e-05	1	0	0	0	none	0	0	0	0	0	0	0	0	0	0	0	0	1	0	0	0	0	0	0	0.0181818	0.000330579	Synonymous	CT
23051	G	A	0	0	-	-	-	-	-	-	-	-	-	-	-	-	-	-	-	-	-	-	-	-	-	-	-	-	-	-	-	-	-	-	-	0.00909091	-	Non-synonymous	-
23053	C	T	0	1	0.705558	0.983017	0.362637	0.023053	0.000531441	0.00762212	5.80967e-05	1	0	0	0	none	0	0	0	0	0	0	0	0	0	0	0	0	1	0	0	0	0	0	0	0.0363636	0.00132231	Synonymous	CT
23077	G	A	1	1	1.2197	0.982018	0.362637	0.023077	0.000532548	0.0076482	5.8495e-05	1	0	0	0	none	0	0	0	0	0	0	0	0	0	0	0	0	1	0	0	0	0	0	0	0.0909091	0.00826446	Synonymous	GA
23104	A	G	0	1	0.585917	0.982018	0.364635	0.023104	0.000533795	0.00781635	6.10953e-05	1	0	0	0	none	0	0	0	0	0	0	0	0	0	0	0	0	1	0	0	0	0	0	0	0.0181818	0.000330579	Synonymous	AG
23119	C	T	0	0	-	-	-	-	-	-	-	-	-	-	-	-	-	-	-	-	-	-	-	-	-	-	-	-	-	-	-	-	-	-	-	0.00909091	-	Synonymous	-
23122	T	C	1	1	1.18254	0.982018	0.365634	0.023122	0.000534627	0.00770974	5.94401e-05	1	0	0	0	none	0	0	0	0	0	0	0	0	0	0	0	0	1	0	0	0	0	0	0	0.0909091	0.00826446	Synonymous	TC
23131	T	C	4	1	3.03453	0.982018	0.365634	0.023131	0.000535043	0.00770974	5.94401e-05	1	0	0	0	none	0	0	0	0	0	0	0	0	0	0	0	0	1	0	0	0	0	0	0	0.236364	0.0558678	Synonymous	TC
23152	T	C	1	1	1.16851	0.983017	0.35964	0.023152	0.000536015	0.0078546	6.16947e-05	1	0	0	0	none	0	0	0	0	0	0	0	0	0	0	0	0	1	0	0	0	0	0	0	0.0909091	0.00826446	Synonymous	TC
23167	C	T	2	1	1.27253	0.983017	0.357642	0.023167	0.00053671	0.0078546	6.16947e-05	1	0	0	0	none	0	0	0	0	0	0	0	0	0	0	0	0	1	0	0	0	0	0	0	0.1	0.01	Synonymous	CT
23176	T	A	1	1	1.10229	0.983017	0.360639	0.023176	0.000537127	0.00783629	6.14074e-05	1	0	0	0	none	0	0	0	0	0	0	0	0	0	0	0	0	1	0	0	0	0	0	0	0.0909091	0.00826446	Synonymous	TA
23194	T	A	0	1	1.01682	0.981019	0.360639	0.023194	0.000537962	0.00769925	5.92784e-05	1	0	0	0	none	0	0	0	0	0	0	0	0	0	0	0	0	1	0	0	0	0	0	0	0.0818182	0.00669421	Synonymous	TA
23200	C	T	0	1	1.08125	0.981019	0.355644	0.0232	0.00053824	0.00769925	5.92784e-05	1	0	0	0	none	0	0	0	0	0	0	0	0	0	0	0	0	1	0	0	0	0	0	0	0.0818182	0.00669421	Synonymous	CT
23254	T	C	0	0	-	-	-	-	-	-	-	-	-	-	-	-	-	-	-	-	-	-	-	-	-	-	-	-	-	-	-	-	-	-	-	0.00909091	-	Synonymous	-
23263	T	A	0	1	0.998199	0.968032	0.351648	0.023263	0.000541167	0.00718403	5.16102e-05	1	0	0	0	none	0	0	0	0	0	0	0	0	0	0	0	0	1	0	0	0	0	0	0	0.0818182	0.00669421	Synonymous	TA
23302	A	G	7	1	3.75933	0.962038	0.350649	0.023302	0.000542983	0.00655544	4.29738e-05	1	0	0	0	none	0	0	0	0	0	0	0	0	0	0	0	0	1	0	0	0	0	0	0	0.436364	0.190413	Synonymous	AG
23311	T	C	0	0	-	-	-	-	-	-	-	-	-	-	-	-	-	-	-	-	-	-	-	-	-	-	-	-	-	-	-	-	-	-	-	0.00909091	-	Synonymous	-
23317	C	T	2	1	0.687137	0.962038	0.350649	0.023317	0.000543682	0.00662822	4.39333e-05	1	0	0	0	none	0	0	0	0	0	0	0	0	0	0	0	0	1	0	0	0	0	0	0	0.0363636	0.00132231	Synonymous	CT
23338	A	T	0	0	-	-	-	-	-	-	-	-	-	-	-	-	-	-	-	-	-	-	-	-	-	-	-	-	-	-	-	-	-	-	-	0.00909091	-	Synonymous	-
23359	T	C	2	1	2.45794	0.956044	0.346653	0.023359	0.000545643	0.00723715	5.23763e-05	1	0	0	0	none	0	0	0	0	0	0	0	0	0	0	0	0	1	0	0	0	0	0	0	0.2	0.04	Synonymous	TC
23389	A	T	0	0	-	-	-	-	-	-	-	-	-	-	-	-	-	-	-	-	-	-	-	-	-	-	-	-	-	-	-	-	-	-	-	0.00909091	-	Synonymous	-
23455	C	T	5	1	1.25122	0.929071	0.344655	0.023455	0.000550137	0.0075148	5.64722e-05	1	0	0	0	none	0	0	0	0	0	0	0	0	0	0	0	0	1	0	0	0	0	0	0	0.1	0.01	Synonymous	CT
23476	C	T	1	1	0.565487	0.915085	0.343656	0.023476	0.000551123	0.00715724	5.12261e-05	1	0	0	0	none	0	0	0	0	0	0	0	0	0	0	0	0	1	0	0	0	0	0	0	0.0181818	0.000330579	Synonymous	CT
23497	C	T	0	1	1.06092	0.915085	0.340659	0.023497	0.000552109	0.00727381	5.29083e-05	1	0	0	0	none	0	0	0	0	0	0	0	0	0	0	0	0	1	0	0	0	0	0	0	0.0818182	0.00669421	Synonymous	CT
23546	C	T	1	1	2.18998	0.92008	0.335664	0.023546	0.000554414	0.00762753	5.81793e-05	1	0	0	0	none	0	0	0	0	0	0	0	0	0	0	0	0	1	0	0	0	0	0	0	0.181818	0.0330579	Synonymous	TC
23554	T	G	0	0	-	-	-	-	-	-	-	-	-	-	-	-	-	-	-	-	-	-	-	-	-	-	-	-	-	-	-	-	-	-	-	0.00909091	-	Synonymous	-
23581	T	C	1	1	1.10596	0.92008	0.327672	0.023581	0.000556064	0.00735241	5.40579e-05	1	0	0	0	none	0	0	0	0	0	0	0	0	0	0	0	0	1	0	0	0	0	0	0	0.0909091	0.00826446	Synonymous	TC
23632	A	T	0	1	0.955836	0.898102	0.323676	0.023632	0.000558471	0.00688717	4.74332e-05	1	0	0	0	none	0	0	0	0	0	0	0	0	0	0	0	0	1	0	0	0	0	0	0	0.0818182	0.00669421	Synonymous	AT
23713	A	G	2	1	1.92593	0.819181	0.337662	0.023713	0.000562306	0.00656158	4.30543e-05	1	0	0	1	none	0	0	0	0	0	0	0	0	0	0	0	0	1	0	0	0	0	0	0	0.190909	0.0364463	Synonymous	GA
23723	T	C	0	1	0.8374	0.809191	0.336663	0.023723	0.000562781	0.00664259	4.4124e-05	1	0	0	1	none	0	0	0	0	0	0	0	0	0	0	0	0	1	0	0	0	0	0	0	0.0818182	0.00669421	Intergenic	TC
23731	A	G	0	1	0.500065	0.801199	0.338661	0.023731	0.00056316	0.00670885	4.50086e-05	1	0	0	1	none	0	0	0	0	0	0	0	0	0	0	0	0	1	0	0	0	0	0	0	0.0272727	0.000743802	Intergenic	AG
23736	A	T	0	0	-	-	-	-	-	-	-	-	-	-	-	-	-	-	-	-	-	-	-	-	-	-	-	-	-	-	-	-	-	-	-	0.00909091	-	Intergenic	-
23739	A	T	0	0	-	-	-	-	-	-	-	-	-	-	-	-	-	-	-	-	-	-	-	-	-	-	-	-	-	-	-	-	-	-	-	0.00909091	-	Intergenic	-
23763	C	G	0	0	-	-	-	-	-	-	-	-	-	-	-	-	-	-	-	-	-	-	-	-	-	-	-	-	-	-	-	-	-	-	-	0.00909091	-	Intergenic	-
23768	T	A	0	1	0.874686	0.764236	0.342657	0.023768	0.000564918	0.00681337	4.64221e-05	1	0	0	1	none	0	0	0	0	0	0	0	0	0	0	0	0	1	0	0	0	0	0	0	0.0909091	0.00826446	Intergenic	TA
23790	T	C	3	1	1.84439	0.742258	0.34965	0.02379	0.000565964	0.00701512	4.92119e-05	1	0	0	1	none	0	0	0	0	0	0	0	0	0	0	0	0	1	0	0	0	0	0	0	0.181818	0.0330579	Intergenic	TC
23793	G	A	0	1	0.482824	0.739261	0.350649	0.023793	0.000566107	0.00704356	4.96117e-05	1	0	0	1	none	0	0	0	0	0	0	0	0	0	0	0	0	1	0	0	0	0	0	0	0.0181818	0.000330579	Intergenic	GA
23795	T	C	1	1	0.466345	0.737263	0.351648	0.023795	0.000566202	0.00706264	4.98809e-05	1	0	0	1	none	0	0	0	0	0	0	0	0	0	0	0	0	1	0	0	0	0	0	0	0.0181818	0.000330579	Intergenic	TC
23800	T	C	0	1	0.684278	0.732268	0.353646	0.0238	0.00056644	0.00711082	5.05638e-05	1	0	0	1	none	0	0	0	0	0	0	0	0	0	0	0	0	1	0	0	0	0	0	0	0.0545455	0.00297521	Intergenic	TC
23814	T	A	1	1	0.533396	0.718282	0.351648	0.023814	0.000567107	0.00654008	4.27726e-05	1	0	0	1	none	0	0	0	0	0	0	0	0	0	0	0	0	1	0	0	0	0	0	0	0.0363636	0.00132231	Intergenic	TA
23833	C	T	0	1	0.523186	0.699301	0.351648	0.023833	0.000568012	0.00661747	4.3791e-05	1	0	0	1	none	0	0	0	0	0	0	0	0	0	0	0	0	1	0	0	0	0	0	0	0.0272727	0.000743802	Intergenic	CT
23841	T	C	1	1	1.27755	0.695305	0.346653	0.023841	0.000568393	0.00662962	4.39518e-05	1	0	0	1	none	0	0	0	0	0	0	0	0	0	0	0	0	1	0	0	0	0	0	0	0.127273	0.0161983	Intergenic	TC
23843	G	A	3	1	3.09688	0.695305	0.345654	0.023843	0.000568489	0.00662962	4.39518e-05	1	0	0	1	none	0	0	0	0	0	0	0	0	0	0	0	0	1	0	0	0	0	0	0	0.309091	0.0955372	Intergenic	AG
23850	C	T	0	1	0.513619	0.691309	0.341658	0.02385	0.000568823	0.00666794	4.44614e-05	1	0	0	1	none	0	0	0	0	0	0	0	0	0	0	0	0	1	0	0	0	0	0	0	0.0272727	0.000743802	Intergenic	CT
23864	G	A	6	1	2.83803	0.683317	0.340659	0.023864	0.00056949	0.00724204	5.24471e-05	1	0	0	1	none	0	0	0	0	0	0	0	0	0	0	0	0	1	0	0	0	0	0	0	0.472727	0.223471	Intergenic	AG
23871	A	C	0	0	-	-	-	-	-	-	-	-	-	-	-	-	-	-	-	-	-	-	-	-	-	-	-	-	-	-	-	-	-	-	-	0.00909091	-	Intergenic	-
23891	T	A	0	0	-	-	-	-	-	-	-	-	-	-	-	-	-	-	-	-	-	-	-	-	-	-	-	-	-	-	-	-	-	-	-	0.00909091	-	Intergenic	-
23901	T	C	0	1	0.462683	0.646354	0.336663	0.023901	0.000571258	0.00762834	5.81916e-05	1	0	0	1	none	0	0	0	0	0	0	0	0	0	0	0	0	1	0	0	0	0	0	0	0.0181818	0.000330579	Intergenic	TC
23902	A	G	0	0	-	-	-	-	-	-	-	-	-	-	-	-	-	-	-	-	-	-	-	-	-	-	-	-	-	-	-	-	-	-	-	0.00909091	-	Intergenic	-
23905	T	C	0	0	-	-	-	-	-	-	-	-	-	-	-	-	-	-	-	-	-	-	-	-	-	-	-	-	-	-	-	-	-	-	-	0.00909091	-	Intergenic	-
23923	T	G	0	0	-	-	-	-	-	-	-	-	-	-	-	-	-	-	-	-	-	-	-	-	-	-	-	-	-	-	-	-	-	-	-	0.00909091	-	Intergenic	-
23955	T	C	0	1	0.679803	0.598402	0.333666	0.023955	0.000573842	0.00823963	6.78915e-05	1	0	0	1	none	0	0	0	0	0	0	0	0	0	0	0	0	1	0	0	0	0	0	0	0.0545455	0.00297521	Intergenic	TC
23981	A	G	0	1	0.516952	0.572428	0.326673	0.023981	0.000575088	0.00823706	6.78491e-05	1	0	0	1	none	0	0	0	0	0	0	0	0	0	0	0	0	1	0	0	0	0	0	0	0.0272727	0.000743802	Intergenic	AG
23982	G	A	0	0	-	-	-	-	-	-	-	-	-	-	-	-	-	-	-	-	-	-	-	-	-	-	-	-	-	-	-	-	-	-	-	0.00909091	-	Intergenic	-
23986	A	T	0	0	-	-	-	-	-	-	-	-	-	-	-	-	-	-	-	-	-	-	-	-	-	-	-	-	-	-	-	-	-	-	-	0.00909091	-	Intergenic	-
23988	T	A	1	1	0.436492	0.565435	0.327672	0.023988	0.000575424	0.00833893	6.95378e-05	1	0	0	1	none	0	0	0	0	0	0	0	0	0	0	0	0	1	0	0	0	0	0	0	0.0181818	0.000330579	Intergenic	TA
24011	T	C	0	1	0.561228	0.542458	0.323676	0.024011	0.000576528	0.00841545	7.08197e-05	1	0	0	1	none	0	0	0	0	0	0	0	0	0	0	0	0	1	0	0	0	0	0	0	0.0363636	0.00132231	Intergenic	TC
24019	A	G	0	0	-	-	-	-	-	-	-	-	-	-	-	-	-	-	-	-	-	-	-	-	-	-	-	-	-	-	-	-	-	-	-	0.00909091	-	Intergenic	-
24020	G	A	0	0	-	-	-	-	-	-	-	-	-	-	-	-	-	-	-	-	-	-	-	-	-	-	-	-	-	-	-	-	-	-	-	0.00909091	-	Intergenic	-
24023	T	A	7	1	1.55745	0.53047	0.325674	0.024023	0.000577105	0.00860562	7.40568e-05	1	0	0	1	none	0	0	0	0	0	0	0	0	0	0	0	0	1	0	0	0	0	0	0	0.163636	0.0267769	Intergenic	TA
24037	A	G	0	0	-	-	-	-	-	-	-	-	-	-	-	-	-	-	-	-	-	-	-	-	-	-	-	-	-	-	-	-	-	-	-	0.00909091	-	Intergenic	-
24358	C	T	2	1	3.01378	0.383616	0.307692	0.024358	0.000593312	0.00600077	3.60093e-05	0	0	0	1	none	0	0	0	0	0	0	0	0	0	0	0	0	0	0	0	0	0	0	0	0.445455	0.19843	Intergenic	TC
24360	T	A	1	1	0.892086	0.383616	0.307692	0.02436	0.00059341	0.00600077	3.60093e-05	0	0	0	1	none	0	0	0	0	0	0	0	0	0	0	0	0	0	0	0	0	0	0	0	0.0909091	0.00826446	Intergenic	TA
24766	A	G	0	1	0.393715	0.581419	0.307692	0.024766	0.000613355	0.00639828	4.0938e-05	1	0	0	1	none	0	0	0	0	0	1	0	0	0	0	0	0	0	0	0	0	0	0	0	0.0181818	0.000330579	Intergenic	AG
24775	A	G	0	1	0.522219	0.59041	0.306693	0.024775	0.000613801	0.00630085	3.97007e-05	1	0	0	1	none	0	0	0	0	0	1	0	0	0	0	0	0	0	0	0	0	0	0	0	0.0454545	0.00206612	Intergenic	AG
24776	A	C	0	1	0.389999	0.591409	0.306693	0.024776	0.00061385	0.00629021	3.95667e-05	1	0	0	1	none	0	0	0	0	0	1	0	0	0	0	0	0	0	0	0	0	0	0	0	0.0272727	0.000743802	Intergenic	AC
24779	C	T	0	1	0.797789	0.594406	0.305694	0.024779	0.000613999	0.00653629	4.27231e-05	1	0	0	1	none	0	0	0	0	0	1	0	0	0	0	0	0	0	0	0	0	0	0	0	0.0909091	0.00826446	Intergenic	CT
24781	G	A	0	0	-	-	-	-	-	-	-	-	-	-	-	-	-	-	-	-	-	-	-	-	-	-	-	-	-	-	-	-	-	-	-	0.00909091	-	Intergenic	-
24785	A	G	0	0	-	-	-	-	-	-	-	-	-	-	-	-	-	-	-	-	-	-	-	-	-	-	-	-	-	-	-	-	-	-	-	0.00909091	-	Intergenic	-
24787	G	A	0	0	-	-	-	-	-	-	-	-	-	-	-	-	-	-	-	-	-	-	-	-	-	-	-	-	-	-	-	-	-	-	-	0.00909091	-	Intergenic	-
24923	A	G	0	1	0.896881	0.716284	0.304695	0.024923	0.000621156	0.00518621	2.68968e-05	1	0	0	0	none	0	0	0	0	0	1	0	0	0	0	0	0	0	0	0	0	0	0	0	0.0818182	0.00669421	Synonymous	AG
24965	C	T	0	0	-	-	-	-	-	-	-	-	-	-	-	-	-	-	-	-	-	-	-	-	-	-	-	-	-	-	-	-	-	-	-	0.00909091	-	Synonymous	-
24989	G	T	1	1	1.00531	0.782218	0.314685	0.024989	0.00062445	0.00498696	2.48698e-05	1	0	0	0	none	0	0	0	0	0	1	0	0	0	0	0	0	0	0	0	0	0	0	0	0.1	0.01	Synonymous	GT
25010	T	C	0	0	-	-	-	-	-	-	-	-	-	-	-	-	-	-	-	-	-	-	-	-	-	-	-	-	-	-	-	-	-	-	-	0.00909091	-	Synonymous	-
25055	A	G	0	0	-	-	-	-	-	-	-	-	-	-	-	-	-	-	-	-	-	-	-	-	-	-	-	-	-	-	-	-	-	-	-	0.00909091	-	Synonymous	-
25056	C	T	4	1	2.73837	0.849151	0.322677	0.025056	0.000627803	0.00570715	3.25715e-05	1	0	0	0	none	0	0	0	0	0	1	0	0	0	0	0	0	0	0	0	0	0	0	0	0.490909	0.240992	Synonymous	CT
25064	C	T	0	0	-	-	-	-	-	-	-	-	-	-	-	-	-	-	-	-	-	-	-	-	-	-	-	-	-	-	-	-	-	-	-	0.00909091	-	Synonymous	-
25130	T	A	2	1	2.25801	0.923077	0.333666	0.02513	0.000631517	0.00528908	2.79743e-05	1	0	0	0	none	0	0	0	0	0	1	0	0	0	0	0	0	0	0	0	0	0	0	0	0.227273	0.0516529	Synonymous	TA
25133	A	T	0	1	0.91413	0.926074	0.332667	0.025133	0.000631668	0.00527196	2.77936e-05	1	0	0	0	none	0	0	0	0	0	1	0	0	0	0	0	0	0	0	0	0	0	0	0	0.0909091	0.00826446	Synonymous	AT
25139	T	A	0	1	0.90963	0.932068	0.331668	0.025139	0.000631969	0.00523806	2.74372e-05	1	0	0	0	none	0	0	0	0	0	1	0	0	0	0	0	0	0	0	0	0	0	0	0	0.0909091	0.00826446	Synonymous	TA
25151	T	C	0	1	0.966874	0.944056	0.333666	0.025151	0.000632573	0.00517154	2.67448e-05	1	0	0	0	none	0	0	0	0	0	1	0	0	0	0	0	0	0	0	0	0	0	0	0	0.0909091	0.00826446	Synonymous	TC
25205	G	A	0	1	0.994833	0.992008	0.335664	0.025205	0.000635292	0.00495785	2.45802e-05	1	0	0	0	none	0	0	0	0	0	1	0	0	0	0	0	0	0	0	0	0	0	0	0	0.0909091	0.00826446	Synonymous	GA
25220	G	A	2	1	1.1647	0.99001	0.336663	0.02522	0.000636048	0.00511946	2.62089e-05	1	0	0	0	none	0	0	0	0	0	1	0	0	0	0	0	0	0	0	0	0	0	0	0	0.109091	0.0119008	Synonymous	GA
25232	C	T	0	1	0.977804	0.989011	0.338661	0.025232	0.000636654	0.00512463	2.62619e-05	1	0	0	0	none	0	0	0	0	0	1	0	0	0	0	0	0	0	0	0	0	0	0	0	0.0909091	0.00826446	Synonymous	CT
25235	A	T	1	1	0.44475	0.989011	0.337662	0.025235	0.000636805	0.00512463	2.62619e-05	1	0	0	0	none	0	0	0	0	0	1	0	0	0	0	0	0	0	0	0	0	0	0	0	0.0181818	0.000330579	Synonymous	AT
25250	C	T	0	1	0.981808	0.989011	0.340659	0.02525	0.000637562	0.00512463	2.62619e-05	1	0	0	0	none	0	0	0	0	0	1	0	0	0	0	0	0	0	0	0	0	0	0	0	0.0909091	0.00826446	Synonymous	CT
25256	T	C	1	1	1.13386	0.989011	0.341658	0.025256	0.000637866	0.00512463	2.62619e-05	1	0	0	0	none	0	0	0	0	0	1	0	0	0	0	0	0	0	0	0	0	0	0	0	0.109091	0.0119008	Synonymous	TC
25277	A	G	0	1	0.995278	0.989011	0.344655	0.025277	0.000638927	0.00534803	2.86014e-05	1	0	0	0	none	0	0	0	0	0	1	0	0	0	0	0	0	0	0	0	0	0	0	0	0.0909091	0.00826446	Synonymous	AG
25355	A	G	0	0	-	-	-	-	-	-	-	-	-	-	-	-	-	-	-	-	-	-	-	-	-	-	-	-	-	-	-	-	-	-	-	0.00909091	-	Synonymous	-
25361	C	T	0	0	-	-	-	-	-	-	-	-	-	-	-	-	-	-	-	-	-	-	-	-	-	-	-	-	-	-	-	-	-	-	-	0.00909091	-	Synonymous	-
25365	G	T	0	0	-	-	-	-	-	-	-	-	-	-	-	-	-	-	-	-	-	-	-	-	-	-	-	-	-	-	-	-	-	-	-	0.00909091	-	Non-synonymous	-
25403	T	C	1	1	0.771688	0.989011	0.348651	0.025403	0.000645312	0.00546339	2.98487e-05	1	0	0	0	none	0	0	0	0	0	1	0	0	0	0	0	0	0	0	0	0	0	0	0	0.0636364	0.00404959	Synonymous	TC
25409	G	A	1	1	1.94572	0.989011	0.346653	0.025409	0.000645617	0.00546339	2.98487e-05	1	0	0	0	none	0	0	0	0	0	1	0	0	0	0	0	0	0	0	0	0	0	0	0	0.181818	0.0330579	Synonymous	AG
25415	A	G	0	0	-	-	-	-	-	-	-	-	-	-	-	-	-	-	-	-	-	-	-	-	-	-	-	-	-	-	-	-	-	-	-	0.00909091	-	Synonymous	-
25427	A	G	0	1	0.923437	0.989011	0.347652	0.025427	0.000646532	0.00531163	2.82134e-05	1	0	0	0	none	0	0	0	0	0	1	0	0	0	0	0	0	0	0	0	0	0	0	0	0.0818182	0.00669421	Synonymous	AG
25443	C	G	0	0	-	-	-	-	-	-	-	-	-	-	-	-	-	-	-	-	-	-	-	-	-	-	-	-	-	-	-	-	-	-	-	0.00909091	-	Non-synonymous	-
25481	C	A	0	0	-	-	-	-	-	-	-	-	-	-	-	-	-	-	-	-	-	-	-	-	-	-	-	-	-	-	-	-	-	-	-	0.00909091	-	Synonymous	-
25493	A	G	1	1	2.02244	0.989011	0.354645	0.025493	0.000649893	0.00541698	2.93437e-05	1	0	0	0	none	0	0	0	0	0	1	0	0	0	0	0	0	0	0	0	0	0	0	0	0.181818	0.0330579	Synonymous	GA
25547	T	C	3	1	1.93737	0.986014	0.350649	0.025547	0.000652649	0.00561883	3.15712e-05	1	0	0	0	none	0	0	0	0	0	1	0	0	0	0	0	0	0	0	0	0	0	0	0	0.181818	0.0330579	Synonymous	TC
25556	T	C	5	1	2.47675	0.985015	0.354645	0.025556	0.000653109	0.00560626	3.14301e-05	1	0	0	0	none	0	0	0	0	0	1	0	0	0	0	0	0	0	0	0	0	0	0	0	0.227273	0.0516529	Synonymous	TC
25562	G	T	0	0	-	-	-	-	-	-	-	-	-	-	-	-	-	-	-	-	-	-	-	-	-	-	-	-	-	-	-	-	-	-	-	0.00909091	-	Synonymous	-
25571	A	G	0	0	-	-	-	-	-	-	-	-	-	-	-	-	-	-	-	-	-	-	-	-	-	-	-	-	-	-	-	-	-	-	-	0.00909091	-	Synonymous	-
25677	C	T	0	0	-	-	-	-	-	-	-	-	-	-	-	-	-	-	-	-	-	-	-	-	-	-	-	-	-	-	-	-	-	-	-	0.00909091	-	Synonymous	-
25685	C	T	0	0	-	-	-	-	-	-	-	-	-	-	-	-	-	-	-	-	-	-	-	-	-	-	-	-	-	-	-	-	-	-	-	0.00909091	-	Synonymous	-
25706	G	T	0	1	0.85351	0.985015	0.335664	0.025706	0.000660798	0.00473203	2.23921e-05	1	0	0	0	none	0	0	0	0	0	1	0	0	0	0	0	0	0	0	0	0	0	0	0	0.0818182	0.00669421	Synonymous	GT
25775	T	G	6	1	2.73076	0.985015	0.335664	0.025775	0.000664351	0.00455987	2.07924e-05	1	0	0	0	none	0	0	0	0	0	1	0	0	0	0	0	0	0	0	0	0	0	0	0	0.272727	0.0743802	Synonymous	TG
25778	G	A	1	1	1.88003	0.985015	0.335664	0.025778	0.000664505	0.00439224	1.92917e-05	1	0	0	0	none	0	0	0	0	0	1	0	0	0	0	0	0	0	0	0	0	0	0	0	0.181818	0.0330579	Synonymous	AG
25817	G	A	0	0	-	-	-	-	-	-	-	-	-	-	-	-	-	-	-	-	-	-	-	-	-	-	-	-	-	-	-	-	-	-	-	0.00909091	-	Synonymous	-
25888	A	G	0	0	-	-	-	-	-	-	-	-	-	-	-	-	-	-	-	-	-	-	-	-	-	-	-	-	-	-	-	-	-	-	-	0.00909091	-	Non-synonymous	-
25940	T	C	0	1	0.47511	0.992008	0.347652	0.02594	0.000672884	0.00412824	1.70423e-05	1	0	0	0	none	0	0	0	0	0	1	0	0	0	0	0	0	0	0	0	0	0	0	0	0.0181818	0.000330579	Synonymous	TC
25946	T	G	2	1	1.44982	0.992008	0.345654	0.025946	0.000673195	0.00414605	1.71897e-05	1	0	0	0	none	0	0	0	0	0	1	0	0	0	0	0	0	0	0	0	0	0	0	0	0.145455	0.021157	Synonymous	TG
25966	C	T	0	0	-	-	-	-	-	-	-	-	-	-	-	-	-	-	-	-	-	-	-	-	-	-	-	-	-	-	-	-	-	-	-	0.00909091	-	Non-synonymous	-
25997	A	G	1	1	0.998999	0.992008	0.347652	0.025997	0.000675844	0.00527045	2.77776e-05	1	0	0	0	none	0	0	0	0	0	1	0	0	0	0	0	0	0	0	0	0	0	0	0	0.0909091	0.00826446	Synonymous	AG
26000	A	G	1	1	0.488594	0.992008	0.347652	0.026	0.000676	0.00527045	2.77776e-05	1	0	0	0	none	0	0	0	0	0	1	0	0	0	0	0	0	0	0	0	0	0	0	0	0.0181818	0.000330579	Synonymous	AG
26075	C	A	6	1	2.39996	0.992008	0.340659	0.026075	0.000679906	0.00542808	2.9464e-05	1	0	0	0	none	0	0	0	0	0	1	0	0	0	0	0	0	0	0	0	0	0	0	0	0.5	0.25	Synonymous	AC
26099	T	A	0	1	0.842675	0.992008	0.337662	0.026099	0.000681158	0.00586502	3.43985e-05	1	0	0	0	none	0	0	0	0	0	1	0	0	0	0	0	0	0	0	0	0	0	0	0	0.0818182	0.00669421	Synonymous	TA
26116	A	G	0	0	-	-	-	-	-	-	-	-	-	-	-	-	-	-	-	-	-	-	-	-	-	-	-	-	-	-	-	-	-	-	-	0.00909091	-	Non-synonymous	-
26225	G	T	0	1	0.620311	0.994006	0.342657	0.026225	0.000687751	0.00643316	4.13855e-05	1	0	0	0	none	0	0	0	0	0	1	0	0	0	0	0	0	0	0	0	0	0	0	0	0.0454545	0.00206612	Synonymous	GT
26270	T	C	5	1	2.98909	0.994006	0.347652	0.02627	0.000690113	0.00688916	4.74605e-05	1	0	0	0	none	0	0	0	0	0	1	0	0	0	0	0	0	0	0	0	0	0	0	0	0.472727	0.223471	Synonymous	CT
26281	G	A	0	0	-	-	-	-	-	-	-	-	-	-	-	-	-	-	-	-	-	-	-	-	-	-	-	-	-	-	-	-	-	-	-	0.00909091	-	Non-synonymous	-
26285	T	G	0	0	-	-	-	-	-	-	-	-	-	-	-	-	-	-	-	-	-	-	-	-	-	-	-	-	-	-	-	-	-	-	-	0.00909091	-	Synonymous	-
26291	T	C	0	1	0.919617	0.994006	0.34965	0.026291	0.000691217	0.00622767	3.87838e-05	1	0	0	0	none	0	0	0	0	0	1	0	0	0	0	0	0	0	0	0	0	0	0	0	0.0818182	0.00669421	Synonymous	TC
26306	G	A	0	1	0.558514	0.993007	0.34965	0.026306	0.000692006	0.00625206	3.90882e-05	1	0	0	0	none	0	0	0	0	0	1	0	0	0	0	0	0	0	0	0	0	0	0	0	0.0272727	0.000743802	Synonymous	GA
26318	T	C	0	1	0.921725	0.993007	0.350649	0.026318	0.000692637	0.00623393	3.88619e-05	1	0	0	0	none	0	0	0	0	0	1	0	0	0	0	0	0	0	0	0	0	0	0	0	0.0818182	0.00669421	Synonymous	TC
26345	A	G	0	0	-	-	-	-	-	-	-	-	-	-	-	-	-	-	-	-	-	-	-	-	-	-	-	-	-	-	-	-	-	-	-	0.00909091	-	Synonymous	-
26441	T	C	1	1	0.495853	0.993007	0.356643	0.026441	0.000699126	0.00656434	4.30906e-05	1	0	0	0	none	0	0	0	0	0	1	0	0	0	0	0	0	0	0	0	0	0	0	0	0.0181818	0.000330579	Synonymous	TC
26447	T	C	2	1	0.600882	0.993007	0.356643	0.026447	0.000699444	0.00631425	3.98697e-05	1	0	0	0	none	0	0	0	0	0	1	0	0	0	0	0	0	0	0	0	0	0	0	0	0.0363636	0.00132231	Synonymous	TC
26459	T	C	5	1	3.5095	0.993007	0.355644	0.026459	0.000700079	0.00679332	4.61492e-05	1	0	0	0	none	0	0	0	0	0	1	0	0	0	0	0	0	0	0	0	0	0	0	0	0.390909	0.15281	Synonymous	CT
26462	T	A	0	1	0.880305	0.993007	0.355644	0.026462	0.000700237	0.00679332	4.61492e-05	1	0	0	0	none	0	0	0	0	0	1	0	0	0	0	0	0	0	0	0	0	0	0	0	0.0818182	0.00669421	Synonymous	TA
26477	T	C	1	1	1.98524	0.993007	0.353646	0.026477	0.000701032	0.0067752	4.59033e-05	1	0	0	0	none	0	0	0	0	0	1	0	0	0	0	0	0	0	0	0	0	0	0	0	0.181818	0.0330579	Synonymous	CT
26492	A	G	0	0	-	-	-	-	-	-	-	-	-	-	-	-	-	-	-	-	-	-	-	-	-	-	-	-	-	-	-	-	-	-	-	0.00909091	-	Synonymous	-
26495	T	C	4	1	3.16139	0.993007	0.34965	0.026495	0.000701985	0.00679332	4.61492e-05	1	0	0	0	none	0	0	0	0	0	1	0	0	0	0	0	0	0	0	0	0	0	0	0	0.3	0.09	Synonymous	TC
26502	C	T	0	0	-	-	-	-	-	-	-	-	-	-	-	-	-	-	-	-	-	-	-	-	-	-	-	-	-	-	-	-	-	-	-	0.00909091	-	Non-synonymous	-
26513	G	A	0	1	1.0311	0.993007	0.346653	0.026513	0.000702939	0.00659112	4.34428e-05	1	0	0	0	none	0	0	0	0	0	1	0	0	0	0	0	0	0	0	0	0	0	0	0	0.0909091	0.00826446	Synonymous	GA
26528	C	T	3	1	2.18825	0.992008	0.350649	0.026528	0.000703735	0.00689737	4.75737e-05	1	0	0	0	none	0	0	0	0	0	1	0	0	0	0	0	0	0	0	0	0	0	0	0	0.2	0.04	Synonymous	CT
26531	A	T	4	1	2.04344	0.992008	0.351648	0.026531	0.000703894	0.00689737	4.75737e-05	1	0	0	0	none	0	0	0	0	0	1	0	0	0	0	0	0	0	0	0	0	0	0	0	0.2	0.04	Synonymous	AT
26573	A	G	0	0	-	-	-	-	-	-	-	-	-	-	-	-	-	-	-	-	-	-	-	-	-	-	-	-	-	-	-	-	-	-	-	0.00909091	-	Synonymous	-
26576	T	G	10	1	3.14053	0.997003	0.342657	0.026576	0.000706284	0.00646682	4.18197e-05	1	0	0	0	none	0	0	0	0	0	1	0	0	0	0	0	0	0	0	0	0	0	0	0	0.318182	0.10124	Synonymous	TG
26606	C	T	0	1	0.997218	0.997003	0.343656	0.026606	0.000707879	0.00654317	4.28131e-05	1	0	0	0	none	0	0	0	0	0	1	0	0	0	0	0	0	0	0	0	0	0	0	0	0.0909091	0.00826446	Synonymous	CT
26641	C	T	0	0	-	-	-	-	-	-	-	-	-	-	-	-	-	-	-	-	-	-	-	-	-	-	-	-	-	-	-	-	-	-	-	0.00909091	-	Non-synonymous	-
26687	G	T	3	1	2.91058	0.997003	0.357642	0.026687	0.000712196	0.00696368	4.84928e-05	1	0	0	0	none	0	0	0	0	0	1	0	0	0	0	0	0	0	0	0	0	0	0	0	0.272727	0.0743802	Synonymous	TG
26696	C	T	1	1	1.03345	0.997003	0.35964	0.026696	0.000712676	0.00696368	4.84928e-05	1	0	0	0	none	0	0	0	0	0	1	0	0	0	0	0	0	0	0	0	0	0	0	0	0.0909091	0.00826446	Synonymous	CT
26699	T	C	0	0	-	-	-	-	-	-	-	-	-	-	-	-	-	-	-	-	-	-	-	-	-	-	-	-	-	-	-	-	-	-	-	0.00909091	-	Synonymous	-
26741	G	A	3	1	1.83699	0.997003	0.356643	0.026741	0.000715081	0.00747992	5.59492e-05	1	0	0	0	none	0	0	0	0	0	1	0	0	0	0	0	0	0	0	0	0	0	0	0	0.163636	0.0267769	Synonymous	GA
26759	C	T	1	1	1.10801	0.997003	0.353646	0.026759	0.000716044	0.00770069	5.93006e-05	1	0	0	0	none	0	0	0	0	0	1	0	0	0	0	0	0	0	0	0	0	0	0	0	0.1	0.01	Synonymous	CT
26780	T	A	0	0	-	-	-	-	-	-	-	-	-	-	-	-	-	-	-	-	-	-	-	-	-	-	-	-	-	-	-	-	-	-	-	0.00909091	-	Synonymous	-
26786	T	G	0	0	-	-	-	-	-	-	-	-	-	-	-	-	-	-	-	-	-	-	-	-	-	-	-	-	-	-	-	-	-	-	-	0.00909091	-	Synonymous	-
26792	T	A	0	0	-	-	-	-	-	-	-	-	-	-	-	-	-	-	-	-	-	-	-	-	-	-	-	-	-	-	-	-	-	-	-	0.00909091	-	Synonymous	-
26828	T	C	0	0	-	-	-	-	-	-	-	-	-	-	-	-	-	-	-	-	-	-	-	-	-	-	-	-	-	-	-	-	-	-	-	0.00909091	-	Synonymous	-
26843	G	A	0	0	-	-	-	-	-	-	-	-	-	-	-	-	-	-	-	-	-	-	-	-	-	-	-	-	-	-	-	-	-	-	-	0.00909091	-	Synonymous	-
26844	G	A	0	0	-	-	-	-	-	-	-	-	-	-	-	-	-	-	-	-	-	-	-	-	-	-	-	-	-	-	-	-	-	-	-	0.00909091	-	Non-synonymous	-
26849	T	A	0	0	-	-	-	-	-	-	-	-	-	-	-	-	-	-	-	-	-	-	-	-	-	-	-	-	-	-	-	-	-	-	-	0.00909091	-	Synonymous	-
26852	G	A	0	0	-	-	-	-	-	-	-	-	-	-	-	-	-	-	-	-	-	-	-	-	-	-	-	-	-	-	-	-	-	-	-	0.00909091	-	Synonymous	-
26870	T	A	0	0	-	-	-	-	-	-	-	-	-	-	-	-	-	-	-	-	-	-	-	-	-	-	-	-	-	-	-	-	-	-	-	0.00909091	-	Synonymous	-
26873	C	T	0	0	-	-	-	-	-	-	-	-	-	-	-	-	-	-	-	-	-	-	-	-	-	-	-	-	-	-	-	-	-	-	-	0.00909091	-	Synonymous	-
26903	G	T	0	1	0.92504	0.997003	0.363636	0.026903	0.000723771	0.00839994	7.0559e-05	1	0	0	0	none	0	0	0	0	0	1	0	0	0	0	0	0	0	0	0	0	0	0	0	0.0818182	0.00669421	Synonymous	GT
26906	C	T	0	1	0.512961	0.997003	0.363636	0.026906	0.000723933	0.00839994	7.0559e-05	1	0	0	0	none	0	0	0	0	0	1	0	0	0	0	0	0	0	0	0	0	0	0	0	0.0181818	0.000330579	Synonymous	CT
26912	C	T	0	1	0.621535	0.997003	0.362637	0.026912	0.000724256	0.00839994	7.0559e-05	1	0	0	0	none	0	0	0	0	0	1	0	0	0	0	0	0	0	0	0	0	0	0	0	0.0363636	0.00132231	Synonymous	CT
26957	T	C	4	1	3.57712	0.997003	0.35964	0.026957	0.00072668	0.00877491	7.6999e-05	1	0	0	0	none	0	0	0	0	0	1	0	0	0	0	0	0	0	0	0	0	0	0	1	0.390909	0.15281	Synonymous	CT
26984	C	T	0	0	-	-	-	-	-	-	-	-	-	-	-	-	-	-	-	-	-	-	-	-	-	-	-	-	-	-	-	-	-	-	-	0.00909091	-	Synonymous	-
27018	A	G	1	1	1.69964	0.997003	0.355644	0.027018	0.000729972	0.0078991	6.23958e-05	1	0	0	0	none	0	0	0	0	0	1	0	0	0	0	0	0	0	0	0	0	0	0	1	0.181818	0.0330579	Non-synonymous	GA
27038	T	C	1	1	0.666486	0.997003	0.356643	0.027038	0.000731053	0.00765531	5.86038e-05	1	0	0	0	none	0	0	0	0	0	1	0	0	0	0	0	0	0	0	0	0	0	0	1	0.0454545	0.00206612	Synonymous	TC
27050	G	T	0	0	-	-	-	-	-	-	-	-	-	-	-	-	-	-	-	-	-	-	-	-	-	-	-	-	-	-	-	-	-	-	-	0.00909091	-	Synonymous	-
27086	A	G	0	0	-	-	-	-	-	-	-	-	-	-	-	-	-	-	-	-	-	-	-	-	-	-	-	-	-	-	-	-	-	-	-	0.00909091	-	Synonymous	-
27101	T	C	1	1	1.30582	0.997003	0.366633	0.027101	0.000734464	0.00725633	5.26543e-05	1	0	0	0	none	0	0	0	0	0	1	0	0	0	0	0	0	0	0	0	0	0	0	1	0.118182	0.0139669	Synonymous	TC
27116	A	C	0	1	0.880704	0.997003	0.367632	0.027116	0.000735277	0.00709071	5.02782e-05	1	0	0	0	none	0	0	0	0	0	1	0	0	0	0	0	0	0	0	0	0	0	0	1	0.0818182	0.00669421	Synonymous	AC
27140	C	T	1	1	0.821916	0.997003	0.367632	0.02714	0.00073658	0.00709071	5.02782e-05	1	0	0	0	none	0	0	0	0	0	1	0	0	0	0	0	0	0	0	0	0	0	0	1	0.0636364	0.00404959	Synonymous	CT
27158	C	T	0	0	-	-	-	-	-	-	-	-	-	-	-	-	-	-	-	-	-	-	-	-	-	-	-	-	-	-	-	-	-	-	-	0.00909091	-	Synonymous	-
27186	C	A	0	1	0.90769	0.996004	0.368631	0.027186	0.000739079	0.00812802	6.60647e-05	1	0	0	0	none	0	0	0	0	0	1	0	0	0	0	0	0	0	0	0	0	0	0	1	0.0818182	0.00669421	Synonymous	CA
27215	C	T	1	1	1.04884	0.997003	0.361638	0.027215	0.000740656	0.00882161	7.78208e-05	1	0	0	0	none	0	0	0	0	0	1	0	0	0	0	0	0	0	0	0	0	0	0	1	0.0909091	0.00826446	Synonymous	CT
27218	C	T	4	1	2.03998	0.997003	0.361638	0.027218	0.00074082	0.00882161	7.78208e-05	1	0	0	0	none	0	0	0	0	0	1	0	0	0	0	0	0	0	0	0	0	0	0	1	0.181818	0.0330579	Synonymous	CT
27230	C	T	0	0	-	-	-	-	-	-	-	-	-	-	-	-	-	-	-	-	-	-	-	-	-	-	-	-	-	-	-	-	-	-	-	0.00909091	-	Synonymous	-
27233	T	C	0	0	-	-	-	-	-	-	-	-	-	-	-	-	-	-	-	-	-	-	-	-	-	-	-	-	-	-	-	-	-	-	-	0.00909091	-	Synonymous	-
27239	C	T	0	1	0.752061	0.997003	0.363636	0.027239	0.000741963	0.00917653	8.42088e-05	1	0	0	0	none	0	0	0	0	0	1	0	0	0	0	0	0	0	0	0	0	0	0	1	0.0545455	0.00297521	Synonymous	CT
27245	G	A	0	1	0.995256	0.997003	0.362637	0.027245	0.00074229	0.00890227	7.92504e-05	1	0	0	0	none	0	0	0	0	0	1	0	0	0	0	0	0	0	0	0	0	0	0	1	0.0818182	0.00669421	Synonymous	GA
27255	C	A	0	1	0.577069	0.997003	0.361638	0.027255	0.000742835	0.00906789	8.22266e-05	1	0	0	0	none	0	0	0	0	0	1	0	0	0	0	0	0	0	0	0	0	0	0	1	0.0363636	0.00132231	Synonymous	CA
27278	A	G	2	1	2.38455	0.996004	0.362637	0.027278	0.000744089	0.00940789	8.85085e-05	1	0	0	0	none	0	0	0	0	0	1	0	0	0	0	0	0	0	0	0	0	0	0	1	0.209091	0.043719	Synonymous	AG
27296	T	G	0	0	-	-	-	-	-	-	-	-	-	-	-	-	-	-	-	-	-	-	-	-	-	-	-	-	-	-	-	-	-	-	-	0.00909091	-	Synonymous	-
27332	C	T	2	1	2.10964	0.997003	0.357642	0.027332	0.000747038	0.00954603	9.11268e-05	1	0	0	0	none	0	0	0	0	0	1	0	0	0	0	0	0	0	0	0	0	0	0	1	0.190909	0.0364463	Synonymous	TC
27341	T	G	4	1	3.3203	0.997003	0.35964	0.027341	0.00074753	0.00998725	9.97451e-05	1	0	0	0	none	0	0	0	0	0	1	0	0	0	0	0	0	0	0	0	0	0	0	1	0.327273	0.107107	Synonymous	GT
27344	C	T	0	0	-	-	-	-	-	-	-	-	-	-	-	-	-	-	-	-	-	-	-	-	-	-	-	-	-	-	-	-	-	-	-	0.00909091	-	Synonymous	-
27356	T	A	1	1	0.472874	0.997003	0.356643	0.027356	0.000748351	0.00993309	9.86663e-05	1	0	0	0	none	0	0	0	0	0	1	0	0	0	0	0	0	0	0	0	0	0	0	1	0.0181818	0.000330579	Synonymous	TA
27383	C	T	5	1	3.47164	0.997003	0.354645	0.027383	0.000749829	0.00989698	9.79503e-05	1	0	0	0	none	0	0	0	0	0	1	0	0	0	0	0	0	0	0	0	0	0	0	1	0.345455	0.119339	Synonymous	TC
27450	A	G	5	1	3.54235	0.992008	0.355644	0.02745	0.000753503	0.00998144	9.96292e-05	1	0	0	0	none	0	0	0	0	0	1	0	0	0	0	0	0	0	0	0	0	0	0	1	0.4	0.16	Synonymous	AG
27474	G	A	4	1	2.29953	0.992008	0.356643	0.027474	0.000754821	0.00953784	9.09704e-05	1	0	0	0	none	0	0	0	0	0	1	0	0	0	0	0	0	0	0	0	0	0	0	1	0.2	0.04	Synonymous	GA
27480	C	T	2	1	2.564	0.992008	0.356643	0.02748	0.00075515	0.00953784	9.09704e-05	1	0	0	0	none	0	0	0	0	0	1	0	0	0	0	0	0	0	0	0	0	0	0	1	0.227273	0.0516529	Synonymous	CT
27525	G	T	3	1	2.9518	0.992008	0.358641	0.027525	0.000757626	0.0100901	0.000101811	1	0	0	0	none	0	0	0	0	0	1	0	0	0	0	0	0	0	0	0	0	0	0	1	0.272727	0.0743802	Synonymous	TG
27589	C	A	0	1	0.394281	0.993007	0.364635	0.027589	0.000761153	0.0102621	0.00010531	1	0	0	0	none	0	0	0	0	0	1	0	0	0	0	0	0	0	0	0	0	0	0	1	0.0181818	0.000330579	Non-synonymous	CA
27599	C	T	0	0	-	-	-	-	-	-	-	-	-	-	-	-	-	-	-	-	-	-	-	-	-	-	-	-	-	-	-	-	-	-	-	0.00909091	-	Non-synonymous	-
27666	G	A	0	1	0.633448	0.991009	0.356643	0.027666	0.000765408	0.0101748	0.000103526	1	0	0	0	none	0	0	0	0	0	1	0	0	0	0	0	0	0	0	0	0	0	0	1	0.0363636	0.00132231	Synonymous	GA
27669	T	C	3	1	3.38402	0.991009	0.356643	0.027669	0.000765574	0.0101748	0.000103526	1	0	0	0	none	0	0	0	0	0	1	0	0	0	0	0	0	0	0	0	0	0	0	1	0.427273	0.182562	Synonymous	TC
27672	G	T	0	0	-	-	-	-	-	-	-	-	-	-	-	-	-	-	-	-	-	-	-	-	-	-	-	-	-	-	-	-	-	-	-	0.00909091	-	Synonymous	-
27678	A	T	6	1	3.33726	0.991009	0.357642	0.027678	0.000766072	0.0101748	0.000103526	1	0	0	0	none	0	0	0	0	0	1	0	0	0	0	0	0	0	0	0	0	0	0	1	0.372727	0.138926	Synonymous	AT
27687	A	G	1	1	2.09631	0.991009	0.361638	0.027687	0.00076657	0.010094	0.000101888	1	0	0	0	none	0	0	0	0	0	1	0	0	0	0	0	0	0	0	0	0	0	0	1	0.181818	0.0330579	Synonymous	GA
27693	G	A	8	1	3.63741	0.991009	0.361638	0.027693	0.000766902	0.010094	0.000101888	1	0	0	0	none	0	0	0	0	0	1	0	0	0	0	0	0	0	0	0	0	0	0	1	0.409091	0.167355	Synonymous	GA
27708	A	G	9	1	3.1085	0.991009	0.362637	0.027708	0.000767733	0.010094	0.000101888	1	0	0	0	none	0	0	0	0	0	1	0	0	0	0	0	0	0	0	0	0	0	0	1	0.481818	0.232149	Synonymous	GA
27723	G	T	0	1	0.922469	0.991009	0.35964	0.027723	0.000768565	0.0100788	0.000101582	1	0	0	0	none	0	0	0	0	0	1	0	0	0	0	0	0	0	0	0	0	0	0	1	0.0818182	0.00669421	Synonymous	GT
27735	A	G	1	1	0.51736	0.991009	0.363636	0.027735	0.00076923	0.0100425	0.000100852	1	0	0	0	none	0	0	0	0	0	1	0	0	0	0	0	0	0	0	0	0	0	0	1	0.0181818	0.000330579	Synonymous	AG
27738	T	C	0	1	0.959938	0.991009	0.362637	0.027738	0.000769397	0.0100425	0.000100852	1	0	0	0	none	0	0	0	0	0	1	0	0	0	0	0	0	0	0	0	0	0	0	1	0.0818182	0.00669421	Synonymous	TC
27739	G	A	0	0	-	-	-	-	-	-	-	-	-	-	-	-	-	-	-	-	-	-	-	-	-	-	-	-	-	-	-	-	-	-	-	0.00909091	-	Non-synonymous	-
27747	T	G	1	1	1.01451	0.991009	0.362637	0.027747	0.000769896	0.00980522	9.61423e-05	1	0	0	0	none	0	0	0	0	0	1	0	0	0	0	0	0	0	0	0	0	0	0	1	0.0909091	0.00826446	Synonymous	TG
27770	A	G	0	1	0.792532	0.991009	0.356643	0.02777	0.000771173	0.0103091	0.000106277	1	0	0	0	none	0	0	0	0	0	1	0	0	0	0	0	0	0	0	0	0	0	0	1	0.0818182	0.00669421	Non-synonymous	AG
27774	G	A	2	1	1.24059	0.991009	0.355644	0.027774	0.000771395	0.0103091	0.000106277	1	0	0	0	none	0	0	0	0	0	1	0	0	0	0	0	0	0	0	0	0	0	0	1	0.109091	0.0119008	Synonymous	GA
27776	G	A	0	1	0.876129	0.991009	0.355644	0.027776	0.000771506	0.0107805	0.000116218	1	0	0	0	none	0	0	0	0	0	1	0	0	0	0	0	0	0	0	0	0	0	0	1	0.0909091	0.00826446	Non-synonymous	GA
27787	A	G	0	0	-	-	-	-	-	-	-	-	-	-	-	-	-	-	-	-	-	-	-	-	-	-	-	-	-	-	-	-	-	-	-	0.00909091	-	Non-synonymous	-
27788	C	T	0	1	0.850766	0.991009	0.353646	0.027788	0.000772173	0.0105005	0.000110261	1	0	0	0	none	0	0	0	0	0	1	0	0	0	0	0	0	0	0	0	0	0	0	1	0.0909091	0.00826446	Non-synonymous	CT
27795	C	T	0	0	-	-	-	-	-	-	-	-	-	-	-	-	-	-	-	-	-	-	-	-	-	-	-	-	-	-	-	-	-	-	-	0.00909091	-	Synonymous	-
27816	G	A	0	0	-	-	-	-	-	-	-	-	-	-	-	-	-	-	-	-	-	-	-	-	-	-	-	-	-	-	-	-	-	-	-	0.00909091	-	Synonymous	-
27834	C	T	6	1	3.41201	0.991009	0.351648	0.027834	0.000774732	0.0110226	0.000121497	1	0	0	0	none	0	0	0	0	0	1	0	0	0	0	0	0	0	0	0	0	0	0	1	0.327273	0.107107	Synonymous	CT
27843	G	A	0	0	-	-	-	-	-	-	-	-	-	-	-	-	-	-	-	-	-	-	-	-	-	-	-	-	-	-	-	-	-	-	-	0.00909091	-	Synonymous	-
27894	A	T	0	1	0.867999	0.99001	0.342657	0.027894	0.000778075	0.0104257	0.000108696	1	0	0	0	none	0	0	0	0	0	1	0	0	0	0	0	0	0	0	0	0	0	0	1	0.0818182	0.00669421	Synonymous	AT
27898	C	T	0	1	0.496057	0.99001	0.344655	0.027898	0.000778298	0.0104257	0.000108696	1	0	0	0	none	0	0	0	0	0	1	0	0	0	0	0	0	0	0	0	0	0	0	1	0.0363636	0.00132231	Non-synonymous	CT
27948	C	T	0	1	0.685166	0.989011	0.343656	0.027948	0.000781091	0.0110283	0.000121623	1	0	0	0	none	0	0	0	0	0	0	0	0	0	0	0	0	0	0	0	0	0	0	1	0.0363636	0.00132231	Synonymous	CT
27963	A	G	0	1	0.570943	0.983017	0.346653	0.027963	0.000781929	0.0106077	0.000112524	1	0	0	0	none	0	0	0	0	0	0	0	0	0	0	0	0	0	0	0	0	0	0	1	0.0181818	0.000330579	Synonymous	AG
27981	T	C	0	0	-	-	-	-	-	-	-	-	-	-	-	-	-	-	-	-	-	-	-	-	-	-	-	-	-	-	-	-	-	-	-	0.00909091	-	Synonymous	-
27985	C	T	0	1	0.56884	0.983017	0.345654	0.027985	0.00078316	0.0100304	0.000100609	1	0	0	0	none	0	0	0	0	0	0	0	0	0	0	0	0	0	0	0	0	0	0	1	0.0363636	0.00132231	Non-synonymous	CT
27987	T	C	1	1	1.14916	0.983017	0.345654	0.027987	0.000783272	0.0100304	0.000100609	1	0	0	0	none	0	0	0	0	0	0	0	0	0	0	0	0	0	0	0	0	0	0	1	0.0909091	0.00826446	Synonymous	TC
28006	A	G	4	1	3.03454	0.983017	0.345654	0.028006	0.000784336	0.0105967	0.000112289	1	0	0	0	none	0	0	0	0	0	0	0	0	0	0	0	0	0	0	0	0	0	0	1	0.290909	0.0846281	Non-synonymous	GA
28007	C	T	0	0	-	-	-	-	-	-	-	-	-	-	-	-	-	-	-	-	-	-	-	-	-	-	-	-	-	-	-	-	-	-	-	0.00909091	-	Non-synonymous	-
28020	T	C	1	1	1.24729	0.979021	0.347652	0.02802	0.00078512	0.0106399	0.000113208	1	0	0	0	none	0	0	0	0	0	0	0	0	0	0	0	0	0	0	0	0	0	0	1	0.1	0.01	Synonymous	TC
28029	A	T	0	0	-	-	-	-	-	-	-	-	-	-	-	-	-	-	-	-	-	-	-	-	-	-	-	-	-	-	-	-	-	-	-	0.00909091	-	Synonymous	-
28059	A	G	1	1	2.14172	0.977023	0.348651	0.028059	0.000787307	0.0125206	0.000156765	1	0	0	0	none	0	0	0	0	0	0	0	0	0	0	0	0	0	0	0	0	0	0	1	0.172727	0.0298347	Synonymous	AG
28101	A	G	4	1	1.78298	0.977023	0.348651	0.028101	0.000789666	0.0129017	0.000166454	1	0	0	0	none	0	0	0	0	0	0	0	0	0	0	0	0	0	0	0	0	0	0	1	0.145455	0.021157	Synonymous	AG
28146	G	A	2	1	0.700414	0.977023	0.347652	0.028146	0.000792197	0.0134136	0.000179925	1	0	0	0	none	0	0	0	0	0	0	0	0	0	0	0	0	0	0	0	0	0	0	1	0.0363636	0.00132231	Synonymous	GA
28162	C	T	2	1	0.68167	0.968032	0.346653	0.028162	0.000793098	0.0135382	0.000183283	1	0	0	0	none	0	0	0	0	0	0	0	0	0	0	0	0	0	0	0	0	0	0	1	0.0363636	0.00132231	Synonymous	CT
28182	C	T	2	1	0.685132	0.963037	0.344655	0.028182	0.000794225	0.0125243	0.000156857	1	0	0	0	none	0	0	0	0	0	0	0	0	0	0	0	0	0	0	0	0	0	0	1	0.0363636	0.00132231	Synonymous	CT
28209	A	T	3	1	0.711402	0.962038	0.348651	0.028209	0.000795748	0.0112992	0.000127673	1	0	0	0	none	0	0	0	0	0	0	0	0	0	0	0	0	0	0	0	0	0	0	1	0.0454545	0.00206612	Synonymous	AT
28212	T	C	6	1	3.02538	0.959041	0.351648	0.028212	0.000795917	0.0113345	0.000128472	1	0	0	0	none	0	0	0	0	0	0	0	0	0	0	0	0	0	0	0	0	0	0	1	0.236364	0.0558678	Synonymous	CT
28245	C	A	0	0	-	-	-	-	-	-	-	-	-	-	-	-	-	-	-	-	-	-	-	-	-	-	-	-	-	-	-	-	-	-	-	0.00909091	-	Non-synonymous	-
28263	C	T	8	1	3.29534	0.956044	0.351648	0.028263	0.000798797	0.010921	0.000119268	1	0	0	0	none	0	0	0	0	0	0	0	0	0	0	0	0	0	0	0	0	0	0	1	0.490909	0.240992	Synonymous	CT
28266	T	C	0	1	0.694958	0.956044	0.352647	0.028266	0.000798967	0.010921	0.000119268	1	0	0	0	none	0	0	0	0	0	0	0	0	0	0	0	0	0	0	0	0	0	0	1	0.0363636	0.00132231	Synonymous	TC
28276	T	C	7	1	4.01001	0.957043	0.350649	0.028276	0.000799532	0.0105499	0.0001113	1	0	0	0	none	0	0	0	0	0	0	0	0	0	0	0	0	0	0	0	0	0	0	1	0.372727	0.138926	Synonymous	TC
28278	G	A	2	1	0.652161	0.957043	0.34965	0.028278	0.000799645	0.0103773	0.000107689	1	0	0	0	none	0	0	0	0	0	0	0	0	0	0	0	0	0	0	0	0	0	0	1	0.0272727	0.000743802	Synonymous	GA
28293	A	G	2	1	1.71287	0.957043	0.353646	0.028293	0.000800494	0.0108565	0.000117863	1	0	0	0	none	0	0	0	0	0	0	0	0	0	0	0	0	0	0	0	0	0	0	1	0.136364	0.018595	Synonymous	AG
28299	A	C	3	1	3.4612	0.957043	0.352647	0.028299	0.000800833	0.0109945	0.000120879	1	0	0	0	none	0	0	0	0	0	0	0	0	0	0	0	0	0	0	0	0	0	0	1	0.3	0.09	Synonymous	CA
28317	G	A	1	1	0.944541	0.957043	0.351648	0.028317	0.000801852	0.0109757	0.000120466	1	0	0	0	none	0	0	0	0	0	0	0	0	0	0	0	0	0	0	0	0	0	0	1	0.0636364	0.00404959	Synonymous	GA
28320	T	C	1	1	0.69464	0.957043	0.352647	0.02832	0.000802022	0.0109757	0.000120466	1	0	0	0	none	0	0	0	0	0	0	0	0	0	0	0	0	0	0	0	0	0	0	1	0.0363636	0.00132231	Synonymous	TC
28371	C	T	3	1	2.04427	0.957043	0.34965	0.028371	0.000804914	0.0108078	0.000116809	1	0	0	0	none	0	0	0	0	0	0	0	0	0	0	0	0	0	0	0	0	0	0	1	0.163636	0.0267769	Synonymous	CT
28380	G	A	0	1	0.716398	0.957043	0.34965	0.02838	0.000805424	0.0110537	0.000122184	1	0	0	0	none	0	0	0	0	0	0	0	0	0	0	0	0	0	0	0	0	0	0	1	0.0363636	0.00132231	Synonymous	GA
28408	C	T	8	1	3.91517	0.958042	0.345654	0.028408	0.000807014	0.0115192	0.000132693	1	0	0	0	none	0	0	0	0	0	0	0	0	0	0	0	0	0	0	0	0	0	0	1	0.4	0.16	Synonymous	TC
28410	A	G	0	1	0.631093	0.958042	0.346653	0.02841	0.000807128	0.0115192	0.000132693	1	0	0	0	none	0	0	0	0	0	0	0	0	0	0	0	0	0	0	0	0	0	0	1	0.0272727	0.000743802	Synonymous	AG
28443	G	A	0	1	0.642856	0.945055	0.346653	0.028443	0.000809004	0.0127418	0.000162353	1	0	0	0	none	0	0	0	0	0	0	0	0	0	0	0	0	0	0	0	0	0	0	1	0.0272727	0.000743802	Synonymous	GA
28483	G	T	0	1	0.639537	0.944056	0.345654	0.028483	0.000811281	0.0146677	0.000215142	1	0	0	0	none	0	0	0	0	0	0	0	0	0	0	0	0	0	0	0	0	0	0	1	0.0545455	0.00297521	Non-synonymous	GT
28491	G	A	4	1	2.57772	0.944056	0.347652	0.028491	0.000811737	0.0150212	0.000225637	1	0	0	0	none	0	0	0	0	0	0	0	0	0	0	0	0	0	0	0	0	0	0	1	0.209091	0.043719	Synonymous	AG
28496	T	C	0	0	-	-	-	-	-	-	-	-	-	-	-	-	-	-	-	-	-	-	-	-	-	-	-	-	-	-	-	-	-	-	-	0.00909091	-	Non-synonymous	-
28503	T	C	3	1	1.41224	0.944056	0.348651	0.028503	0.000812421	0.0150403	0.00022621	1	0	0	0	none	0	0	0	0	0	0	0	0	0	0	0	0	0	0	0	0	0	0	1	0.118182	0.0139669	Synonymous	TC
28524	C	T	0	1	1.05497	0.941059	0.351648	0.028524	0.000813619	0.0152798	0.000233472	1	0	0	0	none	0	0	0	0	0	0	0	0	0	0	0	0	0	0	0	0	0	0	1	0.0818182	0.00669421	Synonymous	CT
28530	T	C	5	1	2.92887	0.935065	0.350649	0.02853	0.000813961	0.0153585	0.000235883	1	0	0	0	none	0	0	0	0	0	0	0	0	0	0	0	0	0	0	0	0	0	0	1	0.236364	0.0558678	Synonymous	CT
28533	T	A	0	0	-	-	-	-	-	-	-	-	-	-	-	-	-	-	-	-	-	-	-	-	-	-	-	-	-	-	-	-	-	-	-	0.00909091	-	Synonymous	-
28536	G	T	9	1	3.17293	0.933067	0.351648	0.028536	0.000814303	0.0153914	0.000236894	1	0	0	0	none	0	0	0	0	0	0	0	0	0	0	0	0	0	0	0	0	0	0	1	0.481818	0.232149	Synonymous	TG
28542	T	C	5	1	3.11359	0.932068	0.352647	0.028542	0.000814646	0.0156603	0.000245245	1	0	0	0	none	0	0	0	0	0	0	0	0	0	0	0	0	0	0	0	0	0	0	1	0.254545	0.0647934	Synonymous	TC
28548	G	A	5	1	3.23201	0.932068	0.352647	0.028548	0.000814988	0.0156603	0.000245245	1	0	0	0	none	0	0	0	0	0	0	0	0	0	0	0	0	0	0	0	0	0	0	1	0.254545	0.0647934	Synonymous	GA
28558	T	A	5	1	2.79061	0.932068	0.350649	0.028558	0.000815559	0.016196	0.000262312	1	0	0	0	none	0	0	0	0	0	0	0	0	0	0	0	0	0	0	0	0	0	0	1	0.309091	0.0955372	Non-synonymous	AT
28560	G	A	3	1	1.67807	0.932068	0.351648	0.02856	0.000815674	0.0158897	0.000252484	1	0	0	0	none	0	0	0	0	0	0	0	0	0	0	0	0	0	0	0	0	0	0	1	0.136364	0.018595	Synonymous	GA
28581	A	G	1	1	0.542576	0.932068	0.34965	0.028581	0.000816874	0.0172586	0.000297861	1	0	0	0	none	0	0	0	0	0	0	0	0	0	0	0	0	0	0	0	0	0	0	1	0.0181818	0.000330579	Synonymous	AG
28593	A	G	0	0	-	-	-	-	-	-	-	-	-	-	-	-	-	-	-	-	-	-	-	-	-	-	-	-	-	-	-	-	-	-	-	0.00909091	-	Synonymous	-
28596	G	A	0	0	-	-	-	-	-	-	-	-	-	-	-	-	-	-	-	-	-	-	-	-	-	-	-	-	-	-	-	-	-	-	-	0.00909091	-	Synonymous	-
28599	C	T	1	1	0.849087	0.932068	0.34965	0.028599	0.000817903	0.0180546	0.000325969	1	0	0	0	none	0	0	0	0	0	0	0	0	0	0	0	0	0	0	0	0	0	0	1	0.0636364	0.00404959	Synonymous	CT
28629	A	G	3	1	1.46355	0.927073	0.348651	0.028629	0.00081962	0.0182215	0.000332024	1	0	0	0	none	0	0	0	0	0	0	0	0	0	0	0	0	0	0	0	0	0	0	1	0.127273	0.0161983	Synonymous	AG
28632	C	T	2	1	1.35945	0.925075	0.348651	0.028632	0.000819791	0.0182609	0.00033346	1	0	0	0	none	0	0	0	0	0	0	0	0	0	0	0	0	0	0	0	0	0	0	1	0.118182	0.0139669	Synonymous	CT
28635	C	T	1	1	0.642249	0.923077	0.347652	0.028635	0.000819963	0.0183004	0.000334905	1	0	0	0	none	0	0	0	0	0	0	0	0	0	0	0	0	0	0	0	0	0	0	1	0.0363636	0.00132231	Synonymous	CT
28695	C	T	1	1	0.616714	0.915085	0.346653	0.028695	0.000823403	0.0200736	0.00040295	1	0	0	0	none	0	0	0	0	0	0	0	0	0	0	0	0	0	0	0	0	0	0	1	0.0363636	0.00132231	Synonymous	CT
28701	A	G	0	0	-	-	-	-	-	-	-	-	-	-	-	-	-	-	-	-	-	-	-	-	-	-	-	-	-	-	-	-	-	-	-	0.00909091	-	Synonymous	-
28717	T	C	0	0	-	-	-	-	-	-	-	-	-	-	-	-	-	-	-	-	-	-	-	-	-	-	-	-	-	-	-	-	-	-	-	0.00909091	-	Non-synonymous	-
28741	T	C	0	0	-	-	-	-	-	-	-	-	-	-	-	-	-	-	-	-	-	-	-	-	-	-	-	-	-	-	-	-	-	-	-	0.00909091	-	Non-synonymous	-
28746	T	A	1	1	0.446985	0.915085	0.342657	0.028746	0.000826333	0.0218516	0.000477491	1	0	0	0	none	0	0	0	0	0	0	0	0	0	0	0	0	0	0	0	0	0	0	1	0.0181818	0.000330579	Synonymous	TA
28756	G	A	0	0	-	-	-	-	-	-	-	-	-	-	-	-	-	-	-	-	-	-	-	-	-	-	-	-	-	-	-	-	-	-	-	0.00909091	-	Non-synonymous	-
28785	G	T	3	1	1.17804	0.915085	0.342657	0.028785	0.000828576	0.0218166	0.000475962	1	0	0	0	none	0	0	0	0	0	0	0	0	0	0	0	0	0	0	0	0	0	0	1	0.118182	0.0139669	Synonymous	GT
28788	G	A	5	1	3.22941	0.915085	0.342657	0.028788	0.000828749	0.0218166	0.000475962	1	0	0	0	none	0	0	0	0	0	0	0	0	0	0	0	0	0	0	0	0	0	0	1	0.318182	0.10124	Synonymous	AG
28794	A	G	0	1	0.915288	0.915085	0.342657	0.028794	0.000829094	0.0215984	0.000466491	1	0	0	0	none	0	0	0	0	0	0	0	0	0	0	0	0	0	0	0	0	0	0	1	0.0818182	0.00669421	Synonymous	AG
28830	A	G	1	1	1.97485	0.914086	0.343656	0.02883	0.000831169	0.0216614	0.000469216	1	0	0	0	none	0	0	0	0	0	0	0	0	0	0	0	0	0	0	0	0	0	0	1	0.181818	0.0330579	Synonymous	GA
28878	A	G	4	1	1.39753	0.915085	0.344655	0.028878	0.000833939	0.0224705	0.000504923	1	0	0	0	none	0	0	0	0	0	0	0	0	0	0	0	0	0	0	0	0	0	0	1	0.136364	0.018595	Synonymous	AG
28881	T	C	5	1	3.2364	0.915085	0.344655	0.028881	0.000834112	0.022394	0.000501491	1	0	0	0	none	0	0	0	0	0	0	0	0	0	0	0	0	0	0	0	0	0	0	1	0.409091	0.167355	Synonymous	TC
28890	C	T	1	1	1.13079	0.915085	0.344655	0.02889	0.000834632	0.022394	0.000501491	1	0	0	0	none	0	0	0	0	0	0	0	0	0	0	0	0	0	0	0	0	0	0	1	0.109091	0.0119008	Synonymous	CT
28915	G	A	0	0	-	-	-	-	-	-	-	-	-	-	-	-	-	-	-	-	-	-	-	-	-	-	-	-	-	-	-	-	-	-	-	0.00909091	-	Non-synonymous	-
28938	T	A	8	1	2.54807	0.916084	0.347652	0.028938	0.000837408	0.0232481	0.000540474	1	0	0	0	none	0	0	0	0	0	0	0	0	0	0	0	0	0	0	0	0	0	0	1	0.481818	0.232149	Synonymous	AT
28941	A	G	6	1	3.19205	0.916084	0.346653	0.028941	0.000837581	0.0233606	0.000545717	1	0	0	0	none	0	0	0	0	0	0	0	0	0	0	0	0	0	0	0	0	0	0	1	0.427273	0.182562	Synonymous	GA
28950	A	T	1	1	1.2714	0.916084	0.347652	0.02895	0.000838103	0.0233224	0.000543933	1	0	0	0	none	0	0	0	0	0	0	0	0	0	0	0	0	0	0	0	0	0	0	1	0.136364	0.018595	Synonymous	AT
28963	C	A	6	1	2.32673	0.922078	0.345654	0.028963	0.000838855	0.0231708	0.000536884	1	0	0	0	none	0	0	0	0	0	0	0	0	0	0	0	0	0	0	0	0	0	0	1	0.427273	0.182562	Non-synonymous	AC
28971	A	G	6	1	2.89534	0.922078	0.348651	0.028971	0.000839319	0.0231903	0.000537789	1	0	0	0	none	0	0	0	0	0	0	0	0	0	0	0	0	0	0	0	0	0	0	1	0.472727	0.223471	Synonymous	GA
28980	G	A	4	1	3.33692	0.922078	0.345654	0.02898	0.00083984	0.0231903	0.000537789	1	0	0	0	none	0	0	0	0	0	0	0	0	0	0	0	0	0	0	0	0	0	0	1	0.381818	0.145785	Synonymous	GA
28983	G	A	1	1	1.39554	0.922078	0.344655	0.028983	0.000840014	0.0231903	0.000537789	1	0	0	0	none	0	0	0	0	0	0	0	0	0	0	0	0	0	0	0	0	0	0	1	0.136364	0.018595	Synonymous	GA
28986	T	A	4	1	2.54273	0.922078	0.344655	0.028986	0.000840188	0.0230785	0.000532619	1	0	0	0	none	0	0	0	0	0	0	0	0	0	0	0	0	0	0	0	0	0	0	1	0.481818	0.232149	Synonymous	AT
28989	A	G	1	1	0.564666	0.922078	0.344655	0.028989	0.000840362	0.0230785	0.000532619	1	0	0	0	none	0	0	0	0	0	0	0	0	0	0	0	0	0	0	0	0	0	0	1	0.0363636	0.00132231	Synonymous	AG
29001	T	C	0	0	-	-	-	-	-	-	-	-	-	-	-	-	-	-	-	-	-	-	-	-	-	-	-	-	-	-	-	-	-	-	-	0.00909091	-	Synonymous	-
29004	T	A	1	1	1.2911	0.921079	0.343656	0.029004	0.000841232	0.0224992	0.000506216	1	0	0	0	none	0	0	0	0	0	0	0	0	0	0	0	0	0	0	0	0	0	0	1	0.136364	0.018595	Synonymous	TA
29016	C	T	5	1	2.06357	0.921079	0.340659	0.029016	0.000841928	0.0224992	0.000506216	1	0	0	0	none	0	0	0	0	0	0	0	0	0	0	0	0	0	0	0	0	0	0	1	0.2	0.04	Synonymous	CT
29022	G	T	1	1	1.30728	0.926074	0.340659	0.029022	0.000842276	0.0227231	0.000516338	1	0	0	0	none	0	0	0	0	0	0	0	0	0	0	0	0	0	0	0	0	0	0	1	0.136364	0.018595	Synonymous	GT
29041	G	A	1	1	1.18182	0.927073	0.33966	0.029041	0.00084338	0.0219302	0.000480934	1	0	0	0	none	0	0	0	0	0	0	0	0	0	0	0	0	0	0	0	0	0	0	1	0.136364	0.018595	Non-synonymous	GA
29055	A	G	8	1	2.7623	0.927073	0.336663	0.029055	0.000844193	0.0211123	0.00044573	1	0	0	0	none	0	0	0	0	0	0	0	0	0	0	0	0	0	0	0	0	0	0	1	0.490909	0.240992	Synonymous	AG
29061	A	G	4	1	3.09943	0.927073	0.334665	0.029061	0.000844542	0.0203983	0.000416089	1	0	0	0	none	0	0	0	0	0	0	0	0	0	0	0	0	0	0	0	0	0	0	1	0.281818	0.0794215	Synonymous	GA
29067	T	C	1	1	1.42006	0.927073	0.332667	0.029067	0.00084489	0.0203983	0.000416089	1	0	0	0	none	0	0	0	0	0	0	0	0	0	0	0	0	0	0	0	0	0	0	1	0.136364	0.018595	Synonymous	TC
29070	C	T	6	1	3.29767	0.927073	0.333666	0.02907	0.000845065	0.0204177	0.000416881	1	0	0	0	none	0	0	0	0	0	0	0	0	0	0	0	0	0	0	0	0	0	0	1	0.418182	0.174876	Synonymous	TC
29076	G	A	0	1	0.94571	0.927073	0.333666	0.029076	0.000845414	0.0204371	0.000417675	1	0	0	0	none	0	0	0	0	0	0	0	0	0	0	0	0	0	0	0	0	0	0	1	0.0818182	0.00669421	Synonymous	GA
29082	G	A	1	1	1.46742	0.927073	0.333666	0.029082	0.000845763	0.0206524	0.000426523	1	0	0	0	none	0	0	0	0	0	0	0	0	0	0	0	0	0	0	0	0	0	0	1	0.136364	0.018595	Synonymous	GA
29085	C	T	1	1	1.4299	0.927073	0.333666	0.029085	0.000845937	0.0206524	0.000426523	1	0	0	0	none	0	0	0	0	0	0	0	0	0	0	0	0	0	0	0	0	0	0	1	0.136364	0.018595	Synonymous	CT
29091	C	T	1	1	1.42937	0.926074	0.333666	0.029091	0.000846286	0.0206747	0.000427444	1	0	0	0	none	0	0	0	0	0	0	0	0	0	0	0	0	0	0	0	0	0	0	1	0.136364	0.018595	Synonymous	CT
29092	A	G	0	0	-	-	-	-	-	-	-	-	-	-	-	-	-	-	-	-	-	-	-	-	-	-	-	-	-	-	-	-	-	-	-	0.00909091	-	Non-synonymous	-
29097	C	T	0	0	-	-	-	-	-	-	-	-	-	-	-	-	-	-	-	-	-	-	-	-	-	-	-	-	-	-	-	-	-	-	-	0.00909091	-	Synonymous	-
29109	G	A	1	1	1.26942	0.917083	0.335664	0.029109	0.000847334	0.0211414	0.000446957	1	0	0	0	none	0	0	0	0	0	0	0	0	0	0	0	0	0	0	0	0	0	0	1	0.118182	0.0139669	Synonymous	GA
29112	A	G	1	1	0.64733	0.917083	0.337662	0.029112	0.000847509	0.021161	0.000447787	1	0	0	0	none	0	0	0	0	0	0	0	0	0	0	0	0	0	0	0	0	0	0	1	0.0454545	0.00206612	Synonymous	AG
29124	C	T	0	0	-	-	-	-	-	-	-	-	-	-	-	-	-	-	-	-	-	-	-	-	-	-	-	-	-	-	-	-	-	-	-	0.00909091	-	Synonymous	-
29160	T	C	3	1	2.33798	0.887113	0.341658	0.02916	0.000850306	0.0213121	0.000454205	1	0	0	0	none	0	0	0	0	0	0	0	0	0	0	0	0	0	0	0	0	0	0	1	0.218182	0.0476033	Synonymous	TC
29163	G	A	6	1	2.96144	0.887113	0.342657	0.029163	0.000850481	0.0213121	0.000454205	1	0	0	0	none	0	0	0	0	0	0	0	0	0	0	0	0	0	0	0	0	0	0	1	0.481818	0.232149	Synonymous	GA
29168	G	A	0	1	0.848553	0.89011	0.342657	0.029168	0.000850772	0.0212605	0.000452011	1	0	0	0	none	0	0	0	0	0	0	0	0	0	0	0	0	0	0	0	0	0	0	1	0.0909091	0.00826446	Non-synonymous	GA
29174	G	A	3	1	2.0004	0.89011	0.341658	0.029174	0.000851122	0.0212808	0.000452871	1	0	0	0	none	0	0	0	0	0	0	0	0	0	0	0	0	0	0	0	0	0	0	1	0.218182	0.0476033	Non-synonymous	GA
29187	C	T	3	1	2.31378	0.89011	0.338661	0.029187	0.000851881	0.0218406	0.000477013	1	0	0	0	none	0	0	0	0	0	0	0	0	0	0	0	0	0	0	0	0	0	0	1	0.218182	0.0476033	Synonymous	CT
29196	G	A	0	1	0.487814	0.89011	0.340659	0.029196	0.000852406	0.0222239	0.000493901	1	0	0	0	none	0	0	0	0	0	0	0	0	0	0	0	0	0	0	0	0	0	0	1	0.0181818	0.000330579	Synonymous	GA
29203	A	G	3	1	1.89016	0.889111	0.338661	0.029203	0.000852815	0.0222489	0.000495012	1	0	0	0	none	0	0	0	0	0	0	0	0	0	0	0	0	0	0	0	0	0	0	1	0.218182	0.0476033	Non-synonymous	AG
29208	C	T	3	1	2.27335	0.887113	0.336663	0.029208	0.000853107	0.0223193	0.000498149	1	0	0	0	none	0	0	0	0	0	0	0	0	0	0	0	0	0	0	0	0	0	0	1	0.218182	0.0476033	Synonymous	CT
29217	G	A	3	1	2.32321	0.888112	0.334665	0.029217	0.000853633	0.0223144	0.000497933	1	0	0	0	none	0	0	0	0	0	0	0	0	0	0	0	0	0	0	0	0	0	0	1	0.218182	0.0476033	Synonymous	GA
29220	T	C	7	1	3.25753	0.888112	0.334665	0.02922	0.000853808	0.0222942	0.000497029	1	0	0	0	none	0	0	0	0	0	0	0	0	0	0	0	0	0	0	0	0	0	0	1	0.372727	0.138926	Synonymous	TC
29223	T	C	3	1	2.23482	0.888112	0.333666	0.029223	0.000853984	0.0222942	0.000497029	1	0	0	0	none	0	0	0	0	0	0	0	0	0	0	0	0	0	0	0	0	0	0	1	0.218182	0.0476033	Synonymous	TC
29226	T	C	1	1	1.18315	0.888112	0.332667	0.029226	0.000854159	0.0222942	0.000497029	1	0	0	0	none	0	0	0	0	0	0	0	0	0	0	0	0	0	0	0	0	0	0	1	0.118182	0.0139669	Synonymous	TC
29238	G	A	0	0	-	-	-	-	-	-	-	-	-	-	-	-	-	-	-	-	-	-	-	-	-	-	-	-	-	-	-	-	-	-	-	0.00909091	-	Synonymous	-
29247	T	A	1	1	0.911289	0.889111	0.32967	0.029247	0.000855387	0.0223246	0.000498389	1	0	0	0	none	0	0	0	0	0	0	0	0	0	0	0	0	0	0	0	0	0	0	1	0.118182	0.0139669	Non-synonymous	TA
29259	T	C	1	1	1.82879	0.889111	0.325674	0.029259	0.000856089	0.0223044	0.000497486	1	0	0	0	none	0	0	0	0	0	0	0	0	0	0	0	0	0	0	0	0	0	0	1	0.181818	0.0330579	Synonymous	CT
29265	G	A	0	1	0.510748	0.889111	0.324675	0.029265	0.00085644	0.0228632	0.000522727	1	0	0	0	none	0	0	0	0	0	0	0	0	0	0	0	0	0	0	0	0	0	0	1	0.0272727	0.000743802	Synonymous	GA
29266	A	G	7	1	2.55884	0.889111	0.323676	0.029266	0.000856499	0.0228632	0.000522727	1	0	0	0	none	0	0	0	0	0	0	0	0	0	0	0	0	0	0	0	0	0	0	1	0.336364	0.11314	Non-synonymous	AG
29280	A	G	0	1	0.491317	0.889111	0.325674	0.02928	0.000857318	0.0234243	0.000548697	1	0	0	0	none	0	0	0	0	0	0	0	0	0	0	0	0	0	0	0	0	0	0	1	0.0272727	0.000743802	Synonymous	AG
29291	A	G	0	1	0.373988	0.889111	0.323676	0.029291	0.000857963	0.0227026	0.000515407	1	0	0	0	none	0	0	0	0	0	0	0	0	0	0	0	0	0	0	0	0	0	0	1	0.0181818	0.000330579	Non-synonymous	AG
29307	A	T	3	1	1.53253	0.889111	0.321678	0.029307	0.0008589	0.0236559	0.0005596	1	0	0	0	none	0	0	0	0	0	0	0	0	0	0	0	0	0	0	0	0	0	0	1	0.172727	0.0298347	Synonymous	AT
29314	G	T	0	1	0.505404	0.889111	0.324675	0.029314	0.000859311	0.0236559	0.0005596	1	0	0	0	none	0	0	0	0	0	0	0	0	0	0	0	0	0	0	0	0	0	0	1	0.0545455	0.00297521	Non-synonymous	GT
29316	A	T	3	1	0.654302	0.889111	0.325674	0.029316	0.000859428	0.0236559	0.0005596	1	0	0	0	none	0	0	0	0	0	0	0	0	0	0	0	0	0	0	0	0	0	0	1	0.0636364	0.00404959	Synonymous	AT
29322	G	A	3	1	0.717565	0.889111	0.323676	0.029322	0.00085978	0.0236559	0.0005596	1	0	0	0	none	0	0	0	0	0	0	0	0	0	0	0	0	0	0	0	0	0	0	1	0.0636364	0.00404959	Synonymous	GA
29325	G	T	0	0	-	-	-	-	-	-	-	-	-	-	-	-	-	-	-	-	-	-	-	-	-	-	-	-	-	-	-	-	-	-	-	0.00909091	-	Non-synonymous	-
29334	G	T	4	1	2.64934	0.889111	0.323676	0.029334	0.000860484	0.0236559	0.0005596	1	0	0	0	none	0	0	0	0	0	0	0	0	0	0	0	0	0	0	0	0	0	0	1	0.290909	0.0846281	Synonymous	GT
29338	G	A	3	1	2.0249	0.889111	0.324675	0.029338	0.000860718	0.0236559	0.0005596	1	0	0	0	none	0	0	0	0	0	0	0	0	0	0	0	0	0	0	0	0	0	0	1	0.245455	0.0602479	Non-synonymous	GA
29340	T	A	2	1	1.20204	0.889111	0.323676	0.02934	0.000860836	0.0236559	0.0005596	1	0	0	0	none	0	0	0	0	0	0	0	0	0	0	0	0	0	0	0	0	0	0	1	0.136364	0.018595	Synonymous	TA
29359	G	T	0	0	-	-	-	-	-	-	-	-	-	-	-	-	-	-	-	-	-	-	-	-	-	-	-	-	-	-	-	-	-	-	-	0.00909091	-	Non-synonymous	-
29415	C	T	4	1	2.90908	0.89011	0.327672	0.029415	0.000865242	0.0230887	0.00053309	1	0	0	0	none	0	0	0	0	0	0	0	0	0	0	0	0	0	0	0	0	0	0	1	0.3	0.09	Synonymous	CT
29424	C	T	2	1	2.77233	0.893107	0.328671	0.029424	0.000865772	0.0231793	0.000537281	1	0	0	0	none	0	0	0	0	0	0	0	0	0	0	0	0	0	0	0	0	0	0	1	0.281818	0.0794215	Synonymous	CT
29433	G	T	0	0	-	-	-	-	-	-	-	-	-	-	-	-	-	-	-	-	-	-	-	-	-	-	-	-	-	-	-	-	-	-	-	0.00909091	-	Synonymous	-
29436	C	T	7	1	2.80719	0.899101	0.325674	0.029436	0.000866478	0.0232118	0.000538786	1	0	0	0	none	0	0	0	0	0	0	0	0	0	0	0	0	0	0	0	0	0	0	1	0.454545	0.206612	Synonymous	TC
29439	A	G	0	1	0.653011	0.899101	0.325674	0.029439	0.000866655	0.0232007	0.000538274	1	0	0	0	none	0	0	0	0	0	0	0	0	0	0	0	0	0	0	0	0	0	0	1	0.0545455	0.00297521	Synonymous	AG
29442	G	A	0	0	-	-	-	-	-	-	-	-	-	-	-	-	-	-	-	-	-	-	-	-	-	-	-	-	-	-	-	-	-	-	-	0.00909091	-	Synonymous	-
29466	C	T	0	0	-	-	-	-	-	-	-	-	-	-	-	-	-	-	-	-	-	-	-	-	-	-	-	-	-	-	-	-	-	-	-	0.00909091	-	Synonymous	-
29520	T	C	3	1	2.20129	0.902098	0.331668	0.02952	0.00087143	0.0191774	0.000367773	1	0	0	0	none	0	0	0	0	0	0	0	0	0	0	0	0	0	0	0	0	0	1	1	0.2	0.04	Synonymous	CT
29526	G	T	0	0	-	-	-	-	-	-	-	-	-	-	-	-	-	-	-	-	-	-	-	-	-	-	-	-	-	-	-	-	-	-	-	0.00909091	-	Synonymous	-
29537	G	A	1	1	1.64417	0.912088	0.32967	0.029537	0.000872434	0.0188421	0.000355024	1	0	0	0	none	0	0	0	0	0	0	0	0	0	0	0	0	0	0	0	0	0	1	1	0.181818	0.0330579	Non-synonymous	AG
29568	G	A	0	0	-	-	-	-	-	-	-	-	-	-	-	-	-	-	-	-	-	-	-	-	-	-	-	-	-	-	-	-	-	-	-	0.00909091	-	Intergenic	-
29572	T	A	0	0	-	-	-	-	-	-	-	-	-	-	-	-	-	-	-	-	-	-	-	-	-	-	-	-	-	-	-	-	-	-	-	0.00909091	-	Intergenic	-
29580	C	T	2	1	1.53601	0.913087	0.330669	0.02958	0.000874976	0.0168626	0.000284347	1	0	0	0	none	0	0	0	0	0	0	0	0	0	0	0	0	0	0	0	0	0	1	1	0.136364	0.018595	Intergenic	CT
29607	C	T	0	0	-	-	-	-	-	-	-	-	-	-	-	-	-	-	-	-	-	-	-	-	-	-	-	-	-	-	-	-	-	-	-	0.00909091	-	Intergenic	-
29608	G	A	4	1	3.03789	0.913087	0.328671	0.029608	0.000876634	0.0162414	0.000263783	1	0	0	0	none	0	0	0	0	0	0	0	0	0	0	0	0	0	0	0	0	0	1	1	0.254545	0.0647934	Intergenic	GA
29612	C	T	0	0	-	-	-	-	-	-	-	-	-	-	-	-	-	-	-	-	-	-	-	-	-	-	-	-	-	-	-	-	-	-	-	0.00909091	-	Intergenic	-
29667	G	A	0	0	-	-	-	-	-	-	-	-	-	-	-	-	-	-	-	-	-	-	-	-	-	-	-	-	-	-	-	-	-	-	-	0.00909091	-	Intergenic	-
29670	T	C	0	0	-	-	-	-	-	-	-	-	-	-	-	-	-	-	-	-	-	-	-	-	-	-	-	-	-	-	-	-	-	-	-	0.00909091	-	Intergenic	-
29676	C	T	0	0	-	-	-	-	-	-	-	-	-	-	-	-	-	-	-	-	-	-	-	-	-	-	-	-	-	-	-	-	-	-	-	0.00909091	-	Intergenic	-
29677	A	G	0	0	-	-	-	-	-	-	-	-	-	-	-	-	-	-	-	-	-	-	-	-	-	-	-	-	-	-	-	-	-	-	-	0.00909091	-	Intergenic	-
29681	A	T	4	1	3.50694	0.932068	0.32967	0.029681	0.000880962	0.0144131	0.000207738	1	0	0	0	none	0	0	0	0	0	0	0	0	0	0	0	0	0	0	0	0	0	1	1	0.363636	0.132231	Intergenic	TA
29690	A	T	4	1	1.68041	0.932068	0.32967	0.02969	0.000881496	0.0140475	0.000197331	1	0	0	0	none	0	0	0	0	0	0	0	0	0	0	0	0	0	0	0	0	0	1	1	0.154545	0.0238843	Intergenic	AT
29695	C	T	0	1	1.01891	0.932068	0.330669	0.029695	0.000881793	0.0140475	0.000197331	1	0	0	0	none	0	0	0	0	0	0	0	0	0	0	0	0	0	0	0	0	0	1	1	0.0818182	0.00669421	Intergenic	CT
29697	T	A	0	0	-	-	-	-	-	-	-	-	-	-	-	-	-	-	-	-	-	-	-	-	-	-	-	-	-	-	-	-	-	-	-	0.00909091	-	Intergenic	-
29705	T	A	0	0	-	-	-	-	-	-	-	-	-	-	-	-	-	-	-	-	-	-	-	-	-	-	-	-	-	-	-	-	-	-	-	0.00909091	-	Intergenic	-
29716	G	A	0	0	-	-	-	-	-	-	-	-	-	-	-	-	-	-	-	-	-	-	-	-	-	-	-	-	-	-	-	-	-	-	-	0.00909091	-	Intergenic	-
29741	T	C	1	1	0.7997	0.932068	0.335664	0.029741	0.000884527	0.0121035	0.000146495	1	0	0	0	none	0	0	0	0	0	0	0	0	0	0	0	0	0	0	0	0	0	1	1	0.0545455	0.00297521	Intergenic	TC
29764	G	A	7	1	3.47345	0.932068	0.336663	0.029764	0.000885896	0.0115998	0.000134556	1	0	0	0	none	0	0	0	0	0	0	0	0	0	0	0	0	0	0	0	0	0	1	1	0.463636	0.214959	Intergenic	AG
29767	C	A	5	1	2.97275	0.932068	0.336663	0.029767	0.000886074	0.0110838	0.00012285	1	0	0	0	none	0	0	0	0	0	0	0	0	0	0	0	0	0	0	0	0	0	1	1	0.481818	0.232149	Intergenic	AC
29797	T	A	5	1	3.06156	0.932068	0.337662	0.029797	0.000887861	0.0115091	0.00013246	1	0	0	0	none	0	0	0	0	0	0	0	0	0	0	0	0	0	0	0	0	0	1	1	0.481818	0.232149	Intergenic	AT
29805	G	A	5	1	3.28804	0.933067	0.336663	0.029805	0.000888338	0.0114968	0.000132177	1	0	0	0	none	0	0	0	0	0	0	0	0	0	0	0	0	0	0	0	0	0	1	1	0.481818	0.232149	Intergenic	AG
29830	G	T	1	1	2.13034	0.933067	0.335664	0.02983	0.000889829	0.0115249	0.000132824	1	0	0	0	none	0	0	0	0	0	0	0	0	0	0	0	0	0	0	0	0	0	1	1	0.181818	0.0330579	Intergenic	TG
29841	G	A	0	0	-	-	-	-	-	-	-	-	-	-	-	-	-	-	-	-	-	-	-	-	-	-	-	-	-	-	-	-	-	-	-	0.00909091	-	Intergenic	-
29880	A	G	0	0	-	-	-	-	-	-	-	-	-	-	-	-	-	-	-	-	-	-	-	-	-	-	-	-	-	-	-	-	-	-	-	0.00909091	-	Intergenic	-
29895	C	T	1	1	1.22445	0.932068	0.333666	0.029895	0.000893711	0.0113589	0.000129025	1	0	0	0	none	0	0	0	0	0	0	0	0	0	0	0	0	0	0	0	0	0	1	1	0.1	0.01	Intergenic	CT
29897	C	T	0	1	0.554913	0.932068	0.334665	0.029897	0.000893831	0.011434	0.000130737	1	0	0	0	none	0	0	0	0	0	0	0	0	0	0	0	0	0	0	0	0	0	1	1	0.0181818	0.000330579	Intergenic	CT
29910	C	T	1	1	1.2286	0.932068	0.335664	0.02991	0.000894608	0.011527	0.000132872	1	0	0	0	none	0	0	0	0	0	0	0	0	0	0	0	0	0	0	0	0	0	1	1	0.1	0.01	Intergenic	CT
29917	A	T	3	1	0.976839	0.932068	0.334665	0.029917	0.000895027	0.0110769	0.000122697	1	0	0	0	none	0	0	0	0	0	0	0	0	0	0	0	0	0	0	0	0	0	1	1	0.0818182	0.00669421	Intergenic	AT
29922	G	A	0	0	-	-	-	-	-	-	-	-	-	-	-	-	-	-	-	-	-	-	-	-	-	-	-	-	-	-	-	-	-	-	-	0.00909091	-	Intergenic	-
29929	A	G	0	0	-	-	-	-	-	-	-	-	-	-	-	-	-	-	-	-	-	-	-	-	-	-	-	-	-	-	-	-	-	-	-	0.00909091	-	Intergenic	-
29934	T	A	3	1	0.979083	0.931069	0.335664	0.029934	0.000896044	0.0106351	0.000113105	1	0	0	0	none	0	0	0	0	0	0	0	0	0	0	0	0	0	0	0	0	0	1	1	0.0818182	0.00669421	Intergenic	TA
29939	T	G	5	1	3.628	0.931069	0.336663	0.029939	0.000896344	0.0103749	0.000107639	1	0	0	0	none	0	0	0	0	0	0	0	0	0	0	0	0	0	0	0	0	0	1	1	0.427273	0.182562	Intergenic	TG
30028	C	T	0	1	0.814271	0.932068	0.337662	0.030028	0.000901681	0.0109922	0.000120828	1	0	0	0	none	0	0	0	0	0	0	0	0	0	0	0	0	0	0	0	0	0	1	1	0.0545455	0.00297521	Synonymous	CT
30036	T	A	0	0	-	-	-	-	-	-	-	-	-	-	-	-	-	-	-	-	-	-	-	-	-	-	-	-	-	-	-	-	-	-	-	0.00909091	-	Synonymous	-
30054	C	A	2	1	1.442	0.932068	0.344655	0.030054	0.000903243	0.0110072	0.000121159	1	0	0	0	none	0	0	0	0	0	0	0	0	0	0	0	0	0	0	0	0	0	1	1	0.127273	0.0161983	Synonymous	CA
30087	C	T	0	1	0.568644	0.932068	0.34965	0.030087	0.000905228	0.0115676	0.000133809	1	0	0	0	none	0	0	0	0	0	0	0	0	0	0	0	0	0	0	0	0	0	1	0	0.0181818	0.000330579	Synonymous	CT
30090	T	C	0	1	0.820231	0.933067	0.34965	0.03009	0.000905408	0.0115552	0.000133523	1	0	0	0	none	0	0	0	0	0	0	0	0	0	0	0	0	0	0	0	0	0	1	0	0.0545455	0.00297521	Synonymous	TC
30097	C	A	0	0	-	-	-	-	-	-	-	-	-	-	-	-	-	-	-	-	-	-	-	-	-	-	-	-	-	-	-	-	-	-	-	0.00909091	-	Non-synonymous	-
30100	G	A	0	0	-	-	-	-	-	-	-	-	-	-	-	-	-	-	-	-	-	-	-	-	-	-	-	-	-	-	-	-	-	-	-	0.00909091	-	Non-synonymous	-
30138	T	C	0	1	0.669552	0.957043	0.344655	0.030138	0.000908299	0.0122178	0.000149274	1	0	0	0	none	0	0	0	0	0	0	0	0	0	0	0	0	0	0	0	0	0	1	0	0.0363636	0.00132231	Synonymous	TC
30150	A	T	1	1	0.691717	0.967033	0.344655	0.03015	0.000909022	0.0121102	0.000146656	1	0	0	0	none	0	0	0	0	0	0	0	0	0	0	0	0	0	0	0	0	0	1	0	0.0454545	0.00206612	Synonymous	AT
30151	T	C	0	0	-	-	-	-	-	-	-	-	-	-	-	-	-	-	-	-	-	-	-	-	-	-	-	-	-	-	-	-	-	-	-	0.00909091	-	Synonymous	-
30162	G	A	0	1	0.690653	0.979021	0.344655	0.030162	0.000909746	0.0124473	0.000154935	1	0	0	0	none	0	0	0	0	0	0	0	0	0	0	0	0	0	0	0	0	0	1	0	0.0363636	0.00132231	Synonymous	GA
30180	G	A	0	0	-	-	-	-	-	-	-	-	-	-	-	-	-	-	-	-	-	-	-	-	-	-	-	-	-	-	-	-	-	-	-	0.00909091	-	Synonymous	-
30201	G	A	2	1	0.631377	0.985015	0.345654	0.030201	0.0009121	0.0114658	0.000131465	1	0	0	0	none	0	0	0	0	0	0	0	0	0	0	0	0	0	0	0	0	0	1	0	0.0272727	0.000743802	Synonymous	GA
30210	G	A	1	1	0.765507	0.988012	0.347652	0.03021	0.000912644	0.0114128	0.000130252	1	0	0	0	none	0	0	0	0	0	0	0	0	0	0	0	0	0	0	0	0	0	1	0	0.0454545	0.00206612	Synonymous	GA
30213	A	T	1	1	0.696217	0.991009	0.348651	0.030213	0.000912825	0.0113783	0.000129466	1	0	0	0	none	0	0	0	0	0	0	0	0	0	0	0	0	0	0	0	0	0	1	0	0.0454545	0.00206612	Synonymous	AT
30232	C	T	0	0	-	-	-	-	-	-	-	-	-	-	-	-	-	-	-	-	-	-	-	-	-	-	-	-	-	-	-	-	-	-	-	0.00909091	-	Non-synonymous	-
30237	C	T	0	0	-	-	-	-	-	-	-	-	-	-	-	-	-	-	-	-	-	-	-	-	-	-	-	-	-	-	-	-	-	-	-	0.00909091	-	Synonymous	-
30241	A	G	0	0	-	-	-	-	-	-	-	-	-	-	-	-	-	-	-	-	-	-	-	-	-	-	-	-	-	-	-	-	-	-	-	0.00909091	-	Non-synonymous	-
30255	C	T	0	0	-	-	-	-	-	-	-	-	-	-	-	-	-	-	-	-	-	-	-	-	-	-	-	-	-	-	-	-	-	-	-	0.00909091	-	Synonymous	-
30264	T	C	0	0	-	-	-	-	-	-	-	-	-	-	-	-	-	-	-	-	-	-	-	-	-	-	-	-	-	-	-	-	-	-	-	0.00909091	-	Synonymous	-
30265	C	T	0	0	-	-	-	-	-	-	-	-	-	-	-	-	-	-	-	-	-	-	-	-	-	-	-	-	-	-	-	-	-	-	-	0.00909091	-	Non-synonymous	-
30276	G	A	7	1	4.04622	0.98002	0.357642	0.030276	0.000916636	0.0105379	0.000111047	1	0	0	0	none	0	0	0	0	0	0	0	0	0	0	0	0	0	0	0	0	0	1	0	0.372727	0.138926	Synonymous	AG
30294	C	T	0	0	-	-	-	-	-	-	-	-	-	-	-	-	-	-	-	-	-	-	-	-	-	-	-	-	-	-	-	-	-	-	-	0.00909091	-	Synonymous	-
30312	C	T	2	1	0.920369	0.972028	0.35964	0.030312	0.000918817	0.0101791	0.000103615	1	0	0	0	none	0	0	0	0	0	0	0	0	0	0	0	0	0	0	0	0	0	1	0	0.0636364	0.00404959	Synonymous	CT
30321	T	C	0	1	0.633264	0.966034	0.361638	0.030321	0.000919363	0.0102423	0.000104905	1	0	0	0	none	0	0	0	0	0	0	0	0	0	0	0	0	0	0	0	0	0	1	0	0.0272727	0.000743802	Synonymous	TC
30327	G	A	7	1	3.43851	0.96004	0.362637	0.030327	0.000919727	0.0103062	0.000106219	1	0	0	0	none	0	0	0	0	0	0	0	0	0	0	0	0	0	0	0	0	0	1	0	0.481818	0.232149	Synonymous	AG
30336	G	A	1	1	1.32698	0.951049	0.363636	0.030336	0.000920273	0.0100912	0.000101831	1	0	0	0	none	0	0	0	0	0	0	0	0	0	0	0	0	0	0	0	0	0	1	0	0.1	0.01	Synonymous	GA
30342	T	C	0	0	-	-	-	-	-	-	-	-	-	-	-	-	-	-	-	-	-	-	-	-	-	-	-	-	-	-	-	-	-	-	-	0.00909091	-	Synonymous	-
30351	C	T	0	1	0.58801	0.936064	0.364635	0.030351	0.000921183	0.0102335	0.000104724	1	0	0	0	none	0	0	0	0	0	0	0	0	0	0	0	0	0	0	0	0	0	1	0	0.0181818	0.000330579	Synonymous	CT
30369	G	A	0	0	-	-	-	-	-	-	-	-	-	-	-	-	-	-	-	-	-	-	-	-	-	-	-	-	-	-	-	-	-	-	-	0.00909091	-	Synonymous	-
30381	A	G	3	1	1.01703	0.919081	0.35964	0.030381	0.000923005	0.010403	0.000108222	1	0	0	0	none	0	0	0	0	0	0	0	0	0	0	0	0	0	0	0	0	0	1	0	0.0727273	0.00528926	Synonymous	AG
30384	G	A	3	1	2.00947	0.918082	0.360639	0.030384	0.000923187	0.0104143	0.000108458	1	0	0	0	none	0	0	0	0	0	0	0	0	0	0	0	0	0	0	0	0	0	1	0	0.154545	0.0238843	Synonymous	GA
30393	T	A	1	1	1.49238	0.918082	0.358641	0.030393	0.000923734	0.0104143	0.000108458	1	0	0	0	none	0	0	0	0	0	0	0	0	0	0	0	0	0	0	0	0	0	1	0	0.127273	0.0161983	Synonymous	TA
30396	C	T	0	1	0.705046	0.918082	0.356643	0.030396	0.000923917	0.0102184	0.000104416	1	0	0	0	none	0	0	0	0	0	0	0	0	0	0	0	0	0	0	0	0	0	1	0	0.0363636	0.00132231	Synonymous	CT
30402	T	G	1	1	0.744474	0.918082	0.355644	0.030402	0.000924282	0.0101796	0.000103624	1	0	0	0	none	0	0	0	0	0	0	0	0	0	0	0	0	0	0	0	0	0	1	0	0.0454545	0.00206612	Synonymous	TG
30435	T	C	0	1	0.813913	0.924076	0.348651	0.030435	0.000926289	0.00996489	9.9299e-05	1	0	0	0	none	0	0	0	0	0	0	0	0	0	0	0	0	1	0	0	0	0	1	0	0.0545455	0.00297521	Synonymous	TC
30438	G	A	0	1	1.09221	0.924076	0.348651	0.030438	0.000926472	0.00996489	9.9299e-05	1	0	0	0	none	0	0	0	0	0	0	0	0	0	0	0	0	1	0	0	0	0	1	0	0.0818182	0.00669421	Synonymous	GA
30450	A	G	3	1	2.5459	0.924076	0.347652	0.03045	0.000927202	0.00945526	8.94019e-05	1	0	0	0	none	0	0	0	0	0	0	0	0	0	0	0	0	1	0	0	0	0	1	0	0.2	0.04	Synonymous	GA
30465	C	A	1	1	0.518243	0.924076	0.344655	0.030465	0.000928116	0.00945526	8.94019e-05	1	0	0	0	none	0	0	0	0	0	0	0	0	0	0	0	0	1	0	0	0	0	1	0	0.0181818	0.000330579	Synonymous	CA
30510	T	C	0	1	1.03951	0.923077	0.342657	0.03051	0.00093086	0.00974938	9.50505e-05	1	0	0	0	none	0	0	0	0	0	0	0	0	0	0	0	0	1	0	0	0	0	1	0	0.0818182	0.00669421	Synonymous	TC
30519	C	T	2	1	1.75203	0.921079	0.342657	0.030519	0.000931409	0.00977053	9.54633e-05	1	0	0	0	none	0	0	0	0	0	0	0	0	0	0	0	0	1	0	0	0	0	1	0	0.145455	0.021157	Synonymous	CT
30528	T	A	2	1	2.17865	0.914086	0.342657	0.030528	0.000931959	0.00984528	9.69295e-05	1	0	0	0	none	0	0	0	0	0	0	0	0	0	0	0	0	1	0	0	0	0	1	0	0.190909	0.0364463	Synonymous	TA
30551	G	C	1	1	1.1632	0.91009	0.346653	0.030551	0.000933364	0.00981375	9.63098e-05	1	0	0	0	none	0	0	0	0	0	0	0	0	0	0	0	0	1	0	0	0	0	1	0	0.118182	0.0139669	Non-synonymous	GC
30552	T	C	1	1	0.814674	0.91009	0.347652	0.030552	0.000933425	0.00981375	9.63098e-05	1	0	0	0	none	0	0	0	0	0	0	0	0	0	0	0	0	1	0	0	0	0	1	0	0.0545455	0.00297521	Synonymous	TC
30558	G	A	2	1	1.82461	0.91009	0.348651	0.030558	0.000933791	0.0097205	9.4488e-05	1	0	0	0	none	0	0	0	0	0	0	0	0	0	0	0	0	1	0	0	0	0	1	0	0.145455	0.021157	Synonymous	GA
30564	A	G	3	1	0.990147	0.907093	0.350649	0.030564	0.000934158	0.00975261	9.51134e-05	1	0	0	0	none	0	0	0	0	0	0	0	0	0	0	0	0	1	0	0	0	0	1	0	0.0727273	0.00528926	Synonymous	AG
30567	C	T	3	1	2.01675	0.905095	0.34965	0.030567	0.000934341	0.00977414	9.55338e-05	1	0	0	0	none	0	0	0	0	0	0	0	0	0	0	0	0	1	0	0	0	0	1	0	0.163636	0.0267769	Synonymous	CT
30579	T	C	2	1	0.89823	0.904096	0.351648	0.030579	0.000935075	0.00978494	9.57451e-05	1	0	0	0	none	0	0	0	0	0	0	0	0	0	0	0	0	1	0	0	0	0	1	0	0.0636364	0.00404959	Synonymous	TC
30582	C	T	0	0	-	-	-	-	-	-	-	-	-	-	-	-	-	-	-	-	-	-	-	-	-	-	-	-	-	-	-	-	-	-	-	0.00909091	-	Synonymous	-
30598	C	T	6	1	3.92046	0.888112	0.353646	0.030598	0.000936238	0.0097846	9.57385e-05	1	0	0	0	none	0	0	0	0	0	0	0	0	0	0	0	0	1	0	0	0	0	1	0	0.418182	0.174876	Synonymous	CT
30603	G	A	1	1	0.86295	0.883117	0.354645	0.030603	0.000936544	0.00981957	9.64239e-05	1	0	0	0	none	0	0	0	0	0	0	0	0	0	0	0	0	1	0	0	0	0	1	0	0.0545455	0.00297521	Synonymous	GA
30618	T	C	3	1	2.77217	0.879121	0.357642	0.030618	0.000937462	0.0100246	0.000100493	1	0	0	0	none	0	0	0	0	0	0	0	0	0	0	0	0	1	0	0	0	0	1	0	0.218182	0.0476033	Synonymous	TC
30624	C	T	7	1	3.47912	0.879121	0.357642	0.030624	0.000937829	0.0103719	0.000107576	1	0	0	0	none	0	0	0	0	0	0	0	0	0	0	0	0	1	0	0	0	0	1	0	0.272727	0.0743802	Synonymous	CT
30639	G	A	0	0	-	-	-	-	-	-	-	-	-	-	-	-	-	-	-	-	-	-	-	-	-	-	-	-	-	-	-	-	-	-	-	0.00909091	-	Synonymous	-
30654	C	T	5	1	4.1252	0.877123	0.366633	0.030654	0.000939668	0.0108976	0.000118758	1	0	0	0	none	0	0	0	0	0	0	0	0	0	0	0	0	1	0	0	0	0	1	0	0.354545	0.125702	Synonymous	CT
30658	G	A	0	0	-	-	-	-	-	-	-	-	-	-	-	-	-	-	-	-	-	-	-	-	-	-	-	-	-	-	-	-	-	-	-	0.00909091	-	Non-synonymous	-
30666	C	T	0	1	0.587896	0.867133	0.363636	0.030666	0.000940404	0.0109424	0.000119736	1	0	0	0	none	0	0	0	0	0	0	0	0	0	0	0	0	1	0	0	0	0	1	0	0.0181818	0.000330579	Synonymous	CT
30700	C	T	1	1	0.597697	0.866134	0.372627	0.0307	0.00094249	0.011519	0.000132687	1	0	0	0	none	0	0	0	0	0	0	0	0	0	0	0	0	1	0	0	0	0	1	0	0.0181818	0.000330579	Synonymous	CT
30729	G	A	0	1	1.1547	0.857143	0.370629	0.030729	0.000944271	0.0114994	0.000132235	1	0	0	0	none	0	0	0	0	0	0	0	0	0	0	0	0	1	0	0	0	0	1	0	0.0818182	0.00669421	Synonymous	GA
30740	C	T	0	0	-	-	-	-	-	-	-	-	-	-	-	-	-	-	-	-	-	-	-	-	-	-	-	-	-	-	-	-	-	-	-	0.00909091	-	Non-synonymous	-
30778	C	T	0	1	0.666177	0.836164	0.374625	0.030778	0.000947285	0.0120162	0.000144388	1	0	0	0	none	0	0	0	0	0	0	0	0	0	0	0	0	1	0	0	0	0	1	0	0.0272727	0.000743802	Intergenic	CT
30784	A	G	5	1	4.35017	0.83017	0.375624	0.030784	0.000947655	0.0121029	0.000146481	1	0	0	0	none	0	0	0	0	0	0	0	0	0	0	0	0	1	0	0	0	0	1	0	0.390909	0.15281	Intergenic	GA
30789	C	T	0	0	-	-	-	-	-	-	-	-	-	-	-	-	-	-	-	-	-	-	-	-	-	-	-	-	-	-	-	-	-	-	-	0.00909091	-	Intergenic	-
30810	G	A	0	0	-	-	-	-	-	-	-	-	-	-	-	-	-	-	-	-	-	-	-	-	-	-	-	-	-	-	-	-	-	-	-	0.00909091	-	Intergenic	-
30909	T	C	0	0	-	-	-	-	-	-	-	-	-	-	-	-	-	-	-	-	-	-	-	-	-	-	-	-	-	-	-	-	-	-	-	0.00909091	-	Intergenic	-
30913	T	A	3	1	3.02678	0.796204	0.381618	0.030913	0.000955614	0.0113664	0.000129195	1	0	0	0	none	0	0	0	0	0	0	0	0	0	0	0	0	1	0	0	0	0	1	0	0.236364	0.0558678	Intergenic	TA
30940	A	G	0	0	-	-	-	-	-	-	-	-	-	-	-	-	-	-	-	-	-	-	-	-	-	-	-	-	-	-	-	-	-	-	-	0.00909091	-	Non-synonymous	-
30969	A	C	0	1	0.670319	0.796204	0.378621	0.030969	0.000959079	0.010828	0.000117246	1	0	0	0	none	0	0	0	0	0	0	0	0	0	0	0	0	1	0	0	0	0	1	0	0.0545455	0.00297521	Non-synonymous	AC
30970	C	A	0	0	-	-	-	-	-	-	-	-	-	-	-	-	-	-	-	-	-	-	-	-	-	-	-	-	-	-	-	-	-	-	-	0.00909091	-	Non-synonymous	-
30971	G	A	0	0	-	-	-	-	-	-	-	-	-	-	-	-	-	-	-	-	-	-	-	-	-	-	-	-	-	-	-	-	-	-	-	0.00909091	-	Non-synonymous	-
30986	T	C	0	1	0.743033	0.796204	0.381618	0.030986	0.000960132	0.0111121	0.000123479	1	0	0	0	none	0	0	0	0	0	0	0	0	0	0	0	0	1	0	0	0	0	1	0	0.0363636	0.00132231	Synonymous	TC
31007	C	A	0	1	0.516484	0.796204	0.377622	0.031007	0.000961434	0.0113736	0.00012936	1	0	0	0	none	0	0	0	0	0	0	0	0	0	0	0	0	1	0	0	0	0	1	0	0.0272727	0.000743802	Non-synonymous	CA
31045	C	T	0	1	0.678102	0.796204	0.377622	0.031045	0.000963792	0.0107156	0.000114824	1	0	0	0	none	0	0	0	0	0	0	0	0	0	0	0	0	1	0	0	0	0	1	0	0.0272727	0.000743802	Synonymous	CT
31056	C	A	0	0	-	-	-	-	-	-	-	-	-	-	-	-	-	-	-	-	-	-	-	-	-	-	-	-	-	-	-	-	-	-	-	0.00909091	-	Non-synonymous	-
31057	T	A	1	1	0.914469	0.795205	0.378621	0.031057	0.000964537	0.0103603	0.000107335	1	0	0	0	none	0	0	0	0	0	0	0	0	0	0	0	0	1	0	0	0	0	1	0	0.0636364	0.00404959	Synonymous	TA
31108	A	G	0	1	0.67974	0.795205	0.376623	0.031108	0.000967708	0.00984842	9.69913e-05	1	0	0	0	none	0	0	0	0	0	0	0	0	0	0	0	0	1	0	0	0	0	1	0	0.0272727	0.000743802	Synonymous	AG
31110	C	T	0	1	0.615831	0.795205	0.377622	0.03111	0.000967832	0.00984842	9.69913e-05	1	0	0	0	none	0	0	0	0	0	0	0	0	0	0	0	0	1	0	0	0	0	1	0	0.0363636	0.00132231	Non-synonymous	CT
31113	C	T	0	0	-	-	-	-	-	-	-	-	-	-	-	-	-	-	-	-	-	-	-	-	-	-	-	-	-	-	-	-	-	-	-	0.00909091	-	Non-synonymous	-
31119	A	G	2	1	1.50065	0.795205	0.378621	0.031119	0.000968392	0.00948731	9.00091e-05	1	0	0	0	none	0	0	0	0	0	0	0	0	0	0	0	0	1	0	0	0	0	1	0	0.136364	0.018595	Non-synonymous	AG
31124	C	T	1	1	0.657842	0.795205	0.37962	0.031124	0.000968703	0.00948731	9.00091e-05	1	0	0	0	none	0	0	0	0	0	0	0	0	0	0	0	0	1	0	0	0	0	1	0	0.0363636	0.00132231	Nonsense	CT
31125	A	T	2	1	1.30477	0.795205	0.37962	0.031125	0.000968766	0.00898895	8.08013e-05	1	0	0	0	none	0	0	0	0	0	0	0	0	0	0	0	0	1	0	0	0	0	1	0	0.127273	0.0161983	Non-synonymous	AT
31131	C	T	0	1	1.04503	0.795205	0.381618	0.031131	0.000969139	0.00898895	8.08013e-05	1	0	0	0	none	0	0	0	0	0	0	0	0	0	0	0	0	1	0	0	0	0	1	0	0.0909091	0.00826446	Non-synonymous	CT
31132	G	A	1	1	0.772783	0.795205	0.381618	0.031132	0.000969201	0.00898895	8.08013e-05	1	0	0	0	none	0	0	0	0	0	0	0	0	0	0	0	0	1	0	0	0	0	1	0	0.0363636	0.00132231	Synonymous	GA
31138	A	C	3	1	0.684794	0.795205	0.383616	0.031138	0.000969575	0.00944246	8.91601e-05	1	0	0	0	none	0	0	0	0	0	0	0	0	0	0	0	0	1	0	0	0	0	1	0	0.0363636	0.00132231	Synonymous	AC
31147	G	A	2	1	0.774761	0.795205	0.382617	0.031147	0.000970136	0.00986108	9.72409e-05	1	0	0	0	none	0	0	0	0	0	0	0	0	0	0	0	0	1	0	0	0	0	1	0	0.0363636	0.00132231	Synonymous	GA
31148	G	A	0	0	-	-	-	-	-	-	-	-	-	-	-	-	-	-	-	-	-	-	-	-	-	-	-	-	-	-	-	-	-	-	-	0.00909091	-	Non-synonymous	-
31172	G	A	1	1	0.637309	0.793207	0.381618	0.031172	0.000971694	0.00924183	8.54115e-05	1	0	0	0	none	0	0	0	0	0	0	0	0	0	0	0	0	1	0	0	0	0	1	0	0.0363636	0.00132231	Non-synonymous	GA
31175	A	G	0	0	-	-	-	-	-	-	-	-	-	-	-	-	-	-	-	-	-	-	-	-	-	-	-	-	-	-	-	-	-	-	-	0.00909091	-	Non-synonymous	-
31178	A	C	1	1	1.36008	0.793207	0.380619	0.031178	0.000972068	0.00926453	8.58314e-05	1	0	0	0	none	0	0	0	0	0	0	0	0	0	0	0	0	1	0	0	0	0	1	0	0.136364	0.018595	Non-synonymous	AC
31187	G	A	0	0	-	-	-	-	-	-	-	-	-	-	-	-	-	-	-	-	-	-	-	-	-	-	-	-	-	-	-	-	-	-	-	0.00909091	-	Non-synonymous	-
31194	C	T	1	1	1.04578	0.793207	0.381618	0.031194	0.000973066	0.00926453	8.58314e-05	1	0	0	0	none	0	0	0	0	0	0	0	0	0	0	0	0	1	0	0	0	0	1	0	0.0909091	0.00826446	Non-synonymous	CT
31203	C	T	0	0	-	-	-	-	-	-	-	-	-	-	-	-	-	-	-	-	-	-	-	-	-	-	-	-	-	-	-	-	-	-	-	0.00909091	-	Non-synonymous	-
31206	C	T	1	1	0.623671	0.793207	0.383616	0.031206	0.000973814	0.00982409	9.65128e-05	1	0	0	0	none	0	0	0	0	0	0	0	0	0	0	0	0	1	0	0	0	0	1	0	0.0363636	0.00132231	Non-synonymous	CT
31207	T	A	0	0	-	-	-	-	-	-	-	-	-	-	-	-	-	-	-	-	-	-	-	-	-	-	-	-	-	-	-	-	-	-	-	0.00909091	-	Synonymous	-
31231	A	T	0	1	1.0865	0.792208	0.37962	0.031231	0.000975375	0.010323	0.000106564	1	0	0	0	none	0	0	0	0	0	0	0	0	0	0	0	0	1	0	0	0	0	1	0	0.0818182	0.00669421	Synonymous	AT
31254	C	T	0	0	-	-	-	-	-	-	-	-	-	-	-	-	-	-	-	-	-	-	-	-	-	-	-	-	-	-	-	-	-	-	-	0.00909091	-	Non-synonymous	-
31266	T	C	0	1	0.618844	0.786214	0.382617	0.031266	0.000977563	0.0116183	0.000134986	1	0	0	0	none	0	0	0	0	0	0	0	0	0	0	0	0	1	0	0	0	0	0	0	0.0363636	0.00132231	Non-synonymous	TC
31271	A	G	1	1	0.624967	0.789211	0.380619	0.031271	0.000977875	0.011597	0.000134491	1	0	0	0	none	0	0	0	0	0	0	0	0	0	0	0	0	1	0	0	0	0	0	0	0.0363636	0.00132231	Non-synonymous	AG
31274	A	G	0	0	-	-	-	-	-	-	-	-	-	-	-	-	-	-	-	-	-	-	-	-	-	-	-	-	-	-	-	-	-	-	-	0.00909091	-	Non-synonymous	-
31275	C	A	4	1	3.22	0.792208	0.37962	0.031275	0.000978126	0.0116428	0.000135554	1	0	0	0	none	0	0	0	0	0	0	0	0	0	0	0	0	1	0	0	0	0	0	0	0.327273	0.107107	Non-synonymous	CA
31324	A	T	1	1	1.3988	0.809191	0.378621	0.031324	0.000981193	0.0110136	0.000121299	1	0	0	0	none	0	0	0	0	0	0	0	0	0	0	0	0	1	0	0	0	0	0	0	0.136364	0.018595	Non-synonymous	AT
31325	C	T	0	0	-	-	-	-	-	-	-	-	-	-	-	-	-	-	-	-	-	-	-	-	-	-	-	-	-	-	-	-	-	-	-	0.00909091	-	Non-synonymous	-
31344	T	A	0	0	-	-	-	-	-	-	-	-	-	-	-	-	-	-	-	-	-	-	-	-	-	-	-	-	-	-	-	-	-	-	-	0.00909091	-	Non-synonymous	-
31361	A	G	7	1	3.48385	0.844156	0.377622	0.031361	0.000983512	0.0109308	0.000119482	1	0	0	0	none	0	0	0	0	0	0	0	0	0	0	0	0	1	0	0	0	0	0	0	0.336364	0.11314	Non-synonymous	AG
31459	C	T	1	1	1.39506	0.852148	0.394605	0.031459	0.000989669	0.0118497	0.000140415	1	0	0	0	none	0	0	0	0	0	0	0	0	0	0	0	0	1	0	0	0	0	0	0	0.1	0.01	Synonymous	CT
31477	C	A	0	0	-	-	-	-	-	-	-	-	-	-	-	-	-	-	-	-	-	-	-	-	-	-	-	-	-	-	-	-	-	-	-	0.00909091	-	Synonymous	-
31480	C	A	3	1	1.50132	0.852148	0.396603	0.03148	0.00099099	0.0122533	0.000150143	1	0	0	0	none	0	0	0	0	0	0	0	0	0	0	0	0	1	0	0	0	0	0	0	0.118182	0.0139669	Synonymous	CA
31502	G	A	1	1	1.36872	0.852148	0.395604	0.031502	0.000992376	0.0121711	0.000148137	1	0	0	0	none	0	0	0	0	0	0	0	0	0	0	0	0	1	0	0	0	0	0	0	0.118182	0.0139669	Non-synonymous	GA
31522	T	A	0	0	-	-	-	-	-	-	-	-	-	-	-	-	-	-	-	-	-	-	-	-	-	-	-	-	-	-	-	-	-	-	-	0.00909091	-	Synonymous	-
31531	G	T	0	1	1.01063	0.861139	0.394605	0.031531	0.000994204	0.0124866	0.000155916	1	0	0	0	none	0	0	0	0	0	0	0	0	0	0	0	0	1	0	0	0	0	0	0	0.0909091	0.00826446	Non-synonymous	GT
31553	C	T	0	0	-	-	-	-	-	-	-	-	-	-	-	-	-	-	-	-	-	-	-	-	-	-	-	-	-	-	-	-	-	-	-	0.00909091	-	Nonsense	-
31564	A	G	0	0	-	-	-	-	-	-	-	-	-	-	-	-	-	-	-	-	-	-	-	-	-	-	-	-	-	-	-	-	-	-	-	0.00909091	-	Synonymous	-
31573	C	T	3	1	1.4677	0.869131	0.385614	0.031573	0.000996854	0.0122544	0.00015017	1	0	0	0	none	0	0	0	0	0	0	0	0	0	0	0	0	1	0	0	0	0	0	0	0.109091	0.0119008	Synonymous	CT
31576	G	A	3	1	1.5029	0.87013	0.384615	0.031576	0.000997044	0.0122403	0.000149826	1	0	0	0	none	0	0	0	0	0	0	0	0	0	0	0	0	1	0	0	0	0	0	0	0.109091	0.0119008	Synonymous	GA
31579	T	A	2	1	0.694872	0.87013	0.385614	0.031579	0.000997233	0.012447	0.000154927	1	0	0	0	none	0	0	0	0	0	0	0	0	0	0	0	0	1	0	0	0	0	0	0	0.0363636	0.00132231	Synonymous	TA
31603	G	A	6	1	3.49455	0.89011	0.384615	0.031603	0.00099875	0.0124644	0.000155361	1	0	0	0	none	0	0	0	0	0	0	0	0	0	0	0	0	1	0	0	0	0	0	0	0.490909	0.240992	Synonymous	AG
31613	G	C	0	0	-	-	-	-	-	-	-	-	-	-	-	-	-	-	-	-	-	-	-	-	-	-	-	-	-	-	-	-	-	-	-	0.00909091	-	Non-synonymous	-
31615	A	T	1	1	0.571767	0.895105	0.386613	0.031615	0.000999508	0.0122373	0.000149752	1	0	0	0	none	0	0	0	0	0	0	0	0	0	0	0	0	1	0	0	0	0	0	0	0.0181818	0.000330579	Synonymous	AT
31636	C	G	2	1	3.07622	0.896104	0.381618	0.031636	0.00100084	0.0117046	0.000136997	1	0	0	0	none	0	0	0	0	0	0	0	0	0	0	0	0	1	0	0	0	0	0	0	0.236364	0.0558678	Synonymous	CG
31645	C	T	3	1	3.07316	0.896104	0.382617	0.031645	0.00100141	0.0119036	0.000141695	1	0	0	0	none	0	0	0	0	0	0	0	0	0	0	0	0	1	0	0	0	0	0	0	0.227273	0.0516529	Synonymous	CT
31678	G	A	0	0	-	-	-	-	-	-	-	-	-	-	-	-	-	-	-	-	-	-	-	-	-	-	-	-	-	-	-	-	-	-	-	0.00909091	-	Synonymous	-
31706	T	C	6	1	4.09336	0.904096	0.366633	0.031706	0.00100527	0.0120623	0.000145499	1	0	0	0	none	0	0	0	0	0	0	0	0	0	0	0	0	1	0	0	0	0	0	0	0.4	0.16	Synonymous	CT
31711	T	C	5	1	1.09951	0.904096	0.367632	0.031711	0.00100559	0.0120236	0.000144566	1	0	0	0	none	0	0	0	0	0	0	0	0	0	0	0	0	1	0	0	0	0	0	0	0.0818182	0.00669421	Synonymous	TC
31717	C	T	0	1	1.11335	0.91009	0.368631	0.031717	0.00100597	0.0119641	0.000143141	1	0	0	0	none	0	0	0	0	0	0	0	0	0	0	0	0	1	0	0	0	0	0	0	0.0818182	0.00669421	Synonymous	CT
31723	T	C	3	1	1.71666	0.913087	0.368631	0.031723	0.00100635	0.0119249	0.000142203	1	0	0	0	none	0	0	0	0	0	0	0	0	0	0	0	0	1	0	0	0	0	0	0	0.136364	0.018595	Synonymous	TC
31747	A	G	5	1	4.22631	0.923077	0.365634	0.031747	0.00100787	0.0116332	0.000135332	1	0	0	0	none	0	0	0	0	0	0	0	0	0	0	0	0	1	0	0	0	0	0	0	0.372727	0.138926	Synonymous	GA
31750	T	A	3	1	2.05127	0.926074	0.365634	0.03175	0.00100806	0.0115956	0.000134457	1	0	0	0	none	0	0	0	0	0	0	0	0	0	0	0	0	1	0	0	0	0	0	0	0.172727	0.0298347	Synonymous	TA
31764	C	A	0	1	1.22295	0.933067	0.363636	0.031764	0.00100895	0.0114894	0.000132006	1	0	0	0	none	0	0	0	0	0	0	0	0	0	0	0	0	1	0	0	0	0	0	0	0.127273	0.0161983	Non-synonymous	CA
31771	T	G	0	0	-	-	-	-	-	-	-	-	-	-	-	-	-	-	-	-	-	-	-	-	-	-	-	-	-	-	-	-	-	-	-	0.00909091	-	Non-synonymous	-
31772	G	A	0	0	-	-	-	-	-	-	-	-	-	-	-	-	-	-	-	-	-	-	-	-	-	-	-	-	-	-	-	-	-	-	-	0.00909091	-	Non-synonymous	-
31774	T	G	2	1	0.622651	0.933067	0.366633	0.031774	0.00100959	0.0117147	0.000137233	1	0	0	0	none	0	0	0	0	0	0	0	0	0	0	0	0	1	0	0	0	0	0	0	0.0272727	0.000743802	Synonymous	TG
31778	C	T	0	0	-	-	-	-	-	-	-	-	-	-	-	-	-	-	-	-	-	-	-	-	-	-	-	-	-	-	-	-	-	-	-	0.00909091	-	Non-synonymous	-
31795	C	T	3	1	1.69116	0.95005	0.360639	0.031795	0.00101092	0.0122326	0.000149637	1	0	0	0	none	0	0	0	0	0	0	0	0	0	0	0	0	1	0	0	0	0	0	0	0.136364	0.018595	Synonymous	CT
31828	G	A	1	1	2.2873	0.954046	0.35964	0.031828	0.00101302	0.012064	0.000145541	1	0	0	0	none	0	0	0	0	0	0	0	0	0	0	0	0	1	0	0	0	0	0	0	0.181818	0.0330579	Synonymous	AG
31845	G	A	0	0	-	-	-	-	-	-	-	-	-	-	-	-	-	-	-	-	-	-	-	-	-	-	-	-	-	-	-	-	-	-	-	0.00909091	-	Non-synonymous	-
31882	A	G	3	1	2.91426	0.967033	0.363636	0.031882	0.00101646	0.0121274	0.000147074	1	0	0	0	none	0	0	0	0	0	0	0	0	0	0	0	0	1	0	0	0	0	0	0	0.227273	0.0516529	Synonymous	AG
31905	A	G	0	0	-	-	-	-	-	-	-	-	-	-	-	-	-	-	-	-	-	-	-	-	-	-	-	-	-	-	-	-	-	-	-	0.00909091	-	Non-synonymous	-
31906	C	T	0	1	0.692921	0.975025	0.35964	0.031906	0.00101799	0.0120646	0.000145554	1	0	0	0	none	0	0	0	0	0	0	0	0	0	0	0	0	1	0	0	0	0	0	0	0.0363636	0.00132231	Synonymous	CT
31930	T	A	5	1	3.33149	0.976024	0.367632	0.03193	0.00101952	0.0120707	0.000145701	1	0	0	0	none	0	0	0	0	0	0	0	0	0	0	0	0	1	0	0	0	0	0	0	0.281818	0.0794215	Synonymous	AT
31932	A	G	0	0	-	-	-	-	-	-	-	-	-	-	-	-	-	-	-	-	-	-	-	-	-	-	-	-	-	-	-	-	-	-	-	0.00909091	-	Non-synonymous	-
31948	T	A	4	1	2.95998	0.976024	0.371628	0.031948	0.00102067	0.0123165	0.000151696	1	0	0	0	none	0	0	0	0	0	0	0	0	0	0	0	0	1	0	0	0	0	0	0	0.245455	0.0602479	Synonymous	TA
31954	A	G	1	1	0.581461	0.976024	0.368631	0.031954	0.00102106	0.0124857	0.000155892	1	0	0	0	none	0	0	0	0	0	0	0	0	0	0	0	0	1	0	0	0	0	0	0	0.0181818	0.000330579	Synonymous	AG
31972	C	T	6	1	3.94958	0.976024	0.367632	0.031972	0.00102221	0.0123564	0.000152681	1	0	0	0	none	0	0	0	0	0	0	0	0	0	0	0	0	1	0	0	0	0	0	0	0.409091	0.167355	Synonymous	TC
32004	C	A	2	1	1.37786	0.976024	0.363636	0.032004	0.00102426	0.0122605	0.00015032	1	0	0	0	none	0	0	0	0	0	0	0	0	0	0	0	0	1	0	0	0	0	0	0	0.145455	0.021157	Non-synonymous	CA
32014	G	A	0	1	0.592031	0.976024	0.365634	0.032014	0.0010249	0.0122605	0.00015032	1	0	0	0	none	0	0	0	0	0	0	0	0	0	0	0	0	1	0	0	0	0	0	0	0.0181818	0.000330579	Synonymous	GA
32020	T	A	2	1	1.01298	0.976024	0.365634	0.03202	0.00102528	0.0122605	0.00015032	1	0	0	0	none	0	0	0	0	0	0	0	0	0	0	0	0	1	0	0	0	0	0	0	0.0818182	0.00669421	Synonymous	TA
32035	T	C	0	1	0.696087	0.976024	0.367632	0.032035	0.00102624	0.0120729	0.000145755	1	0	0	0	none	0	0	0	0	0	0	0	0	0	0	0	0	1	0	0	0	0	0	0	0.0363636	0.00132231	Synonymous	TC
32038	T	A	0	0	-	-	-	-	-	-	-	-	-	-	-	-	-	-	-	-	-	-	-	-	-	-	-	-	-	-	-	-	-	-	-	0.00909091	-	Synonymous	-
32078	A	G	1	1	1.0549	0.975025	0.365634	0.032078	0.001029	0.0121603	0.000147872	1	0	0	0	none	0	0	0	0	0	0	0	0	0	0	0	0	1	0	0	0	0	0	0	0.1	0.01	Non-synonymous	AG
32089	A	G	2	1	1.3708	0.975025	0.364635	0.032089	0.0010297	0.0128785	0.000165856	1	0	0	0	none	0	0	0	0	0	0	0	0	0	0	0	0	1	0	0	0	0	0	0	0.109091	0.0119008	Synonymous	AG
32091	C	T	0	1	0.573352	0.975025	0.364635	0.032091	0.00102983	0.0129503	0.000167711	1	0	0	0	none	0	0	0	0	0	0	0	0	0	0	0	0	1	0	0	0	0	0	0	0.0363636	0.00132231	Non-synonymous	CT
32126	A	G	1	1	1.87297	0.974026	0.364635	0.032126	0.00103208	0.0136341	0.000185888	1	0	0	0	none	0	0	0	0	0	0	0	0	0	0	0	0	1	0	0	0	0	0	0	0.181818	0.0330579	Non-synonymous	AG
32140	C	T	2	1	1.78864	0.973027	0.362637	0.03214	0.00103298	0.0132959	0.000176782	1	0	0	0	none	0	0	0	0	0	0	0	0	0	0	0	0	1	0	0	0	0	0	0	0.145455	0.021157	Synonymous	CT
32151	A	C	1	1	1.0897	0.973027	0.361638	0.032151	0.00103369	0.0129353	0.000167323	1	0	0	0	none	0	0	0	0	0	0	0	0	0	0	0	0	1	0	0	0	0	0	0	0.118182	0.0139669	Non-synonymous	AC
32152	G	A	0	1	0.709932	0.973027	0.361638	0.032152	0.00103375	0.0129353	0.000167323	1	0	0	0	none	0	0	0	0	0	0	0	0	0	0	0	0	1	0	0	0	0	0	0	0.0363636	0.00132231	Synonymous	GA
32161	T	C	0	0	-	-	-	-	-	-	-	-	-	-	-	-	-	-	-	-	-	-	-	-	-	-	-	-	-	-	-	-	-	-	-	0.00909091	-	Synonymous	-
32182	T	C	3	1	1.54046	0.974026	0.360639	0.032182	0.00103568	0.0133528	0.000178298	1	0	0	0	none	0	0	0	0	0	0	0	0	0	0	0	0	1	0	0	0	0	0	0	0.127273	0.0161983	Synonymous	TC
32203	A	G	6	1	2.22306	0.973027	0.352647	0.032203	0.00103703	0.0133665	0.000178664	1	0	0	0	none	0	0	0	0	0	0	0	0	0	0	0	0	1	0	0	0	0	0	0	0.181818	0.0330579	Synonymous	AG
32205	C	T	0	1	0.460204	0.973027	0.353646	0.032205	0.00103716	0.0133665	0.000178664	1	0	0	0	none	0	0	0	0	0	0	0	0	0	0	0	0	1	0	0	0	0	0	0	0.0181818	0.000330579	Non-synonymous	CT
32209	G	A	0	1	0.635791	0.973027	0.354645	0.032209	0.00103742	0.0129457	0.000167591	1	0	0	0	none	0	0	0	0	0	0	0	0	0	0	0	0	1	0	0	0	0	0	0	0.0272727	0.000743802	Synonymous	GA
32215	A	G	0	0	-	-	-	-	-	-	-	-	-	-	-	-	-	-	-	-	-	-	-	-	-	-	-	-	-	-	-	-	-	-	-	0.00909091	-	Synonymous	-
32266	A	T	1	1	2.07607	0.982018	0.350649	0.032266	0.00104109	0.0116985	0.000136856	1	0	0	0	none	0	0	0	0	0	0	0	0	0	0	0	0	1	0	0	0	0	0	0	0.181818	0.0330579	Synonymous	AT
32273	G	A	0	1	0.526015	0.982018	0.353646	0.032273	0.00104155	0.0116619	0.000136	1	0	0	0	none	0	0	0	0	0	0	0	0	0	0	0	0	1	0	0	0	0	0	0	0.0272727	0.000743802	Non-synonymous	GA
32275	T	A	1	1	2.08727	0.982018	0.353646	0.032275	0.00104168	0.0116079	0.000134744	1	0	0	0	none	0	0	0	0	0	0	0	0	0	0	0	0	1	0	0	0	0	0	0	0.181818	0.0330579	Synonymous	TA
32287	T	C	1	1	2.23613	0.982018	0.358641	0.032287	0.00104245	0.0119366	0.000142483	1	0	0	0	none	0	0	0	0	0	0	0	0	0	0	0	0	1	0	0	0	0	0	0	0.181818	0.0330579	Synonymous	TC
32291	A	G	0	1	0.886951	0.982018	0.358641	0.032291	0.00104271	0.0119366	0.000142483	1	0	0	0	none	0	0	0	0	0	0	0	0	0	0	0	0	1	0	0	0	0	0	0	0.0818182	0.00669421	Non-synonymous	AG
32293	G	C	3	1	3.43194	0.982018	0.35964	0.032293	0.00104284	0.0119366	0.000142483	1	0	0	0	none	0	0	0	0	0	0	0	0	0	0	0	0	1	0	0	0	0	0	0	0.281818	0.0794215	Synonymous	GC
32296	T	C	1	1	0.680742	0.982018	0.356643	0.032296	0.00104303	0.011697	0.000136821	1	0	0	0	none	0	0	0	0	0	0	0	0	0	0	0	0	1	0	0	0	0	0	0	0.0363636	0.00132231	Synonymous	TC
32311	A	G	0	1	0.571568	0.981019	0.35964	0.032311	0.001044	0.0120114	0.000144274	1	0	0	0	none	0	0	0	0	0	0	0	0	0	0	0	0	1	0	0	0	0	0	0	0.0181818	0.000330579	Synonymous	AG
32320	C	T	1	1	0.569804	0.981019	0.35964	0.03232	0.00104458	0.0120114	0.000144274	1	0	0	0	none	0	0	0	0	0	0	0	0	0	0	0	0	1	0	0	0	0	0	0	0.0181818	0.000330579	Synonymous	CT
32353	G	A	2	1	0.772313	0.983017	0.354645	0.032353	0.00104672	0.0116846	0.000136531	1	0	0	0	none	0	0	0	0	0	0	0	0	0	0	0	0	1	0	0	0	0	0	0	0.0454545	0.00206612	Synonymous	GA
32357	G	A	0	1	0.976392	0.983017	0.354645	0.032357	0.00104698	0.0116846	0.000136531	1	0	0	0	none	0	0	0	0	0	0	0	0	0	0	0	0	1	0	0	0	0	0	0	0.0909091	0.00826446	Non-synonymous	GA
32365	T	A	0	0	-	-	-	-	-	-	-	-	-	-	-	-	-	-	-	-	-	-	-	-	-	-	-	-	-	-	-	-	-	-	-	0.00909091	-	Synonymous	-
32374	A	G	9	1	3.57024	0.983017	0.354645	0.032374	0.00104808	0.0120933	0.000146249	1	0	0	0	none	0	0	0	0	0	0	0	0	0	0	0	0	1	0	0	0	0	0	0	0.290909	0.0846281	Synonymous	AG
32402	A	C	1	1	0.422233	0.983017	0.356643	0.032402	0.00104989	0.012006	0.000144144	1	0	0	0	none	0	0	0	0	0	0	0	0	0	0	0	0	1	0	0	0	0	0	0	0.0181818	0.000330579	Non-synonymous	AC
32410	T	C	0	0	-	-	-	-	-	-	-	-	-	-	-	-	-	-	-	-	-	-	-	-	-	-	-	-	-	-	-	-	-	-	-	0.00909091	-	Synonymous	-
32437	T	C	2	1	1.56054	0.977023	0.361638	0.032437	0.00105216	0.0115572	0.00013357	1	0	0	0	none	0	0	0	0	0	0	0	0	0	0	0	0	1	0	0	0	0	0	0	0.127273	0.0161983	Synonymous	TC
32440	C	T	0	0	-	-	-	-	-	-	-	-	-	-	-	-	-	-	-	-	-	-	-	-	-	-	-	-	-	-	-	-	-	-	-	0.00909091	-	Synonymous	-
32449	A	C	0	1	1.06137	0.978022	0.360639	0.032449	0.00105294	0.0111671	0.000124703	1	0	0	0	none	0	0	0	0	0	0	0	0	0	0	0	0	1	0	0	0	0	0	0	0.0909091	0.00826446	Synonymous	AC
32458	G	A	1	1	0.587826	0.978022	0.360639	0.032458	0.00105352	0.0114575	0.000131274	1	0	0	0	none	0	0	0	0	0	0	0	0	0	0	0	0	1	0	0	0	0	0	0	0.0181818	0.000330579	Synonymous	GA
32461	G	T	0	0	-	-	-	-	-	-	-	-	-	-	-	-	-	-	-	-	-	-	-	-	-	-	-	-	-	-	-	-	-	-	-	0.00909091	-	Synonymous	-
32479	T	C	3	1	2.75905	0.978022	0.358641	0.032479	0.00105489	0.011249	0.000126539	1	0	0	0	none	0	0	0	0	0	0	0	0	0	0	0	0	1	0	0	0	0	0	0	0.218182	0.0476033	Synonymous	CT
32548	T	C	4	1	4.00343	0.965035	0.366633	0.032548	0.00105937	0.0131651	0.000173321	1	0	0	0	none	0	0	0	0	0	0	0	0	0	0	0	0	1	0	0	0	0	0	0	0.4	0.16	Synonymous	CT
32574	C	T	0	0	-	-	-	-	-	-	-	-	-	-	-	-	-	-	-	-	-	-	-	-	-	-	-	-	-	-	-	-	-	-	-	0.00909091	-	Non-synonymous	-
32581	A	G	2	1	2.08748	0.951049	0.374625	0.032581	0.00106152	0.0133369	0.000177872	1	0	0	0	none	0	0	0	0	0	0	0	0	0	0	0	0	1	0	0	0	0	0	0	0.163636	0.0267769	Synonymous	AG
32584	T	C	2	1	3.60172	0.948052	0.374625	0.032584	0.00106172	0.013379	0.000178998	1	0	0	0	none	0	0	0	0	0	0	0	0	0	0	0	0	1	0	0	0	0	0	0	0.463636	0.214959	Synonymous	TC
32591	A	C	3	1	0.531718	0.946054	0.374625	0.032591	0.00106217	0.013202	0.000174293	1	0	0	0	none	0	0	0	0	0	0	0	0	0	0	0	0	1	0	0	0	0	0	0	0.0363636	0.00132231	Non-synonymous	AC
32593	A	T	0	0	-	-	-	-	-	-	-	-	-	-	-	-	-	-	-	-	-	-	-	-	-	-	-	-	-	-	-	-	-	-	-	0.00909091	-	Synonymous	-
32596	A	G	6	1	4.06795	0.941059	0.374625	0.032596	0.0010625	0.0131977	0.000174179	1	0	0	0	none	0	0	0	0	0	0	0	0	0	0	0	0	1	0	0	0	0	0	0	0.409091	0.167355	Synonymous	AG
32611	C	T	4	1	3.81541	0.929071	0.376623	0.032611	0.00106348	0.013368	0.000178703	1	0	0	0	none	0	0	0	0	0	0	0	0	0	0	0	0	1	0	0	0	0	0	0	0.3	0.09	Synonymous	CT
32618	C	T	2	1	2.22478	0.923077	0.376623	0.032618	0.00106393	0.0134548	0.000181032	1	0	0	0	none	0	0	0	0	0	0	0	0	0	0	0	0	1	0	0	0	0	0	0	0.172727	0.0298347	Synonymous	CT
32639	C	A	0	0	-	-	-	-	-	-	-	-	-	-	-	-	-	-	-	-	-	-	-	-	-	-	-	-	-	-	-	-	-	-	-	0.00909091	-	Non-synonymous	-
32657	A	G	0	0	-	-	-	-	-	-	-	-	-	-	-	-	-	-	-	-	-	-	-	-	-	-	-	-	-	-	-	-	-	-	-	0.00909091	-	Non-synonymous	-
32665	G	A	4	1	5.25147	0.915085	0.383616	0.032665	0.001067	0.0142784	0.000203873	1	0	0	0	scc_33	0	0	0	0	0	0	0	0	0	0	0	0	1	0	0	0	0	0	0	0.3	0.09	Synonymous	GA
32709	C	T	0	1	0.802424	0.912088	0.390609	0.032709	0.00106988	0.0145438	0.000211523	1	0	0	0	scc_33	0	0	0	0	0	0	0	0	0	0	0	0	1	0	0	0	0	0	0	0.0363636	0.00132231	Non-synonymous	CT
32717	T	A	0	0	-	-	-	-	-	-	-	-	-	-	-	-	-	-	-	-	-	-	-	-	-	-	-	-	-	-	-	-	-	-	-	0.00909091	-	Non-synonymous	-
32720	G	A	0	0	-	-	-	-	-	-	-	-	-	-	-	-	-	-	-	-	-	-	-	-	-	-	-	-	-	-	-	-	-	-	-	0.00909091	-	Non-synonymous	-
32724	A	G	1	1	0.885376	0.911089	0.391608	0.032724	0.00107086	0.0145587	0.000211955	1	0	0	0	scc_33	0	0	0	0	0	0	0	0	0	0	0	0	1	0	0	0	0	0	0	0.0454545	0.00206612	Non-synonymous	AG
32728	T	G	0	0	-	-	-	-	-	-	-	-	-	-	-	-	-	-	-	-	-	-	-	-	-	-	-	-	-	-	-	-	-	-	-	0.00909091	-	Non-synonymous	-
32749	C	T	4	1	2.68393	0.909091	0.395604	0.032749	0.0010725	0.0153761	0.000236424	1	0	0	0	scc_33	0	0	0	0	0	0	0	0	0	0	0	0	1	0	0	0	0	0	0	0.154545	0.0238843	Synonymous	CT
32782	C	A	4	1	3.62041	0.903097	0.396603	0.032782	0.00107466	0.0150069	0.000225208	1	0	0	0	scc_33	0	0	0	0	0	0	0	0	0	0	0	0	1	0	0	0	0	0	0	0.218182	0.0476033	Synonymous	CA
32803	T	C	0	1	2.69606	0.902098	0.395604	0.032803	0.00107604	0.0141849	0.00020121	1	0	0	0	scc_33	0	0	0	0	0	0	0	0	0	0	0	0	1	0	0	0	0	0	0	0.154545	0.0238843	Synonymous	TC
32807	C	A	0	1	0.622081	0.901099	0.395604	0.032807	0.0010763	0.0142206	0.000202224	1	0	0	0	scc_33	0	0	0	0	0	0	0	0	0	0	0	0	1	0	0	0	0	0	0	0.0181818	0.000330579	Non-synonymous	CA
32831	G	A	0	0	-	-	-	-	-	-	-	-	-	-	-	-	-	-	-	-	-	-	-	-	-	-	-	-	-	-	-	-	-	-	-	0.00909091	-	Non-synonymous	-
32861	G	A	0	1	1.86022	0.883117	0.386613	0.032861	0.00107985	0.0146105	0.000213467	1	0	0	0	scc_33	0	0	0	0	0	0	0	0	0	0	0	0	1	0	0	0	0	0	0	0.127273	0.0161983	Non-synonymous	GA
32867	T	A	1	1	1.35622	0.882118	0.386613	0.032867	0.00108024	0.0146067	0.000213355	1	0	0	0	scc_33	0	0	0	0	0	0	0	0	0	0	0	0	1	0	0	0	0	0	0	0.1	0.01	Non-synonymous	TA
32878	T	A	0	0	-	-	-	-	-	-	-	-	-	-	-	-	-	-	-	-	-	-	-	-	-	-	-	-	-	-	-	-	-	-	-	0.00909091	-	Nonsense	-
32882	A	C	0	1	0.590609	0.881119	0.382617	0.032882	0.00108123	0.014793	0.000218833	1	0	0	0	scc_33	0	0	0	0	0	0	0	0	0	0	0	0	1	0	0	0	0	0	0	0.0181818	0.000330579	Non-synonymous	AC
32883	C	T	1	1	0.871367	0.881119	0.383616	0.032883	0.00108129	0.014793	0.000218833	1	0	0	0	scc_33	0	0	0	0	0	0	0	0	0	0	0	0	1	0	0	0	0	0	0	0.0454545	0.00206612	Non-synonymous	CT
32886	C	T	0	1	0.724294	0.881119	0.385614	0.032886	0.00108149	0.014793	0.000218833	1	0	0	0	scc_33	0	0	0	0	0	0	0	0	0	0	0	0	1	0	0	0	0	0	0	0.0272727	0.000743802	Non-synonymous	CT
32888	G	A	0	1	0.670758	0.881119	0.384615	0.032888	0.00108162	0.0149804	0.000224413	1	0	0	0	scc_33	0	0	0	0	0	0	0	0	0	0	0	0	1	0	0	0	0	0	0	0.0181818	0.000330579	Non-synonymous	GA
32890	A	G	0	0	-	-	-	-	-	-	-	-	-	-	-	-	-	-	-	-	-	-	-	-	-	-	-	-	-	-	-	-	-	-	-	0.00909091	-	Synonymous	-
32897	C	T	0	0	-	-	-	-	-	-	-	-	-	-	-	-	-	-	-	-	-	-	-	-	-	-	-	-	-	-	-	-	-	-	-	0.00909091	-	Non-synonymous	-
32951	A	G	2	1	2.92695	0.877123	0.37962	0.032951	0.00108577	0.014999	0.000224969	1	0	0	0	scc_33	0	0	0	0	0	0	0	0	0	0	0	0	1	0	0	0	0	0	0	0.2	0.04	Non-synonymous	GA
32961	G	A	0	0	-	-	-	-	-	-	-	-	-	-	-	-	-	-	-	-	-	-	-	-	-	-	-	-	-	-	-	-	-	-	-	0.00909091	-	Non-synonymous	-
32966	G	A	3	1	2.21026	0.877123	0.376623	0.032966	0.00108676	0.0149378	0.000223137	1	0	0	0	scc_33	0	0	0	0	0	0	0	0	0	0	0	0	1	0	0	0	0	0	0	0.154545	0.0238843	Non-synonymous	GA
32981	G	A	8	1	4.30557	0.877123	0.377622	0.032981	0.00108775	0.0145903	0.000212876	1	0	0	0	scc_33	0	0	0	0	0	0	0	0	0	0	0	0	1	0	0	0	0	0	0	0.436364	0.190413	Non-synonymous	AG
32994	G	A	2	1	1.16079	0.877123	0.380619	0.032994	0.0010886	0.0146313	0.000214075	1	0	0	0	scc_33	0	0	0	0	0	0	0	0	0	0	0	0	1	0	0	0	0	0	0	0.0727273	0.00528926	Non-synonymous	GA
32996	A	G	3	1	3.01955	0.877123	0.380619	0.032996	0.00108874	0.0146313	0.000214075	1	0	0	0	scc_33	0	0	0	0	0	0	0	0	0	0	0	0	1	0	0	0	0	0	0	0.209091	0.043719	Non-synonymous	AG
32998	A	C	3	1	2.72492	0.877123	0.380619	0.032998	0.00108887	0.0146313	0.000214075	1	0	0	0	scc_33	0	0	0	0	0	0	0	0	0	0	0	0	1	0	0	0	0	0	0	0.209091	0.043719	Non-synonymous	AC
33001	C	G	2	1	0.915233	0.877123	0.380619	0.033001	0.00108907	0.0146518	0.000214676	1	0	0	0	scc_33	0	0	0	0	0	0	0	0	0	0	0	0	1	0	0	0	0	0	0	0.0545455	0.00297521	Non-synonymous	CG
33005	G	A	0	0	-	-	-	-	-	-	-	-	-	-	-	-	-	-	-	-	-	-	-	-	-	-	-	-	-	-	-	-	-	-	-	0.00909091	-	Non-synonymous	-
33006	T	C	0	1	1.31932	0.877123	0.381618	0.033006	0.0010894	0.0146518	0.000214676	1	0	0	0	scc_33	0	0	0	0	0	0	0	0	0	0	0	0	1	0	0	0	0	0	0	0.0909091	0.00826446	Non-synonymous	TC
33011	G	A	4	1	4.42132	0.877123	0.378621	0.033011	0.00108973	0.0146518	0.000214676	1	0	0	0	scc_33	0	0	0	0	0	0	0	0	0	0	0	0	1	0	0	0	0	0	0	0.327273	0.107107	Non-synonymous	AG
33023	C	A	1	1	1.43791	0.876124	0.380619	0.033023	0.00109052	0.0146685	0.000215166	1	0	0	0	scc_33	0	0	0	0	0	0	0	0	0	0	0	0	1	0	0	0	0	0	0	0.109091	0.0119008	Non-synonymous	CA
33026	C	A	0	0	-	-	-	-	-	-	-	-	-	-	-	-	-	-	-	-	-	-	-	-	-	-	-	-	-	-	-	-	-	-	-	0.00909091	-	Non-synonymous	-
33064	A	C	0	1	0.638797	0.869131	0.373626	0.033064	0.00109323	0.0150924	0.000227781	1	0	0	0	scc_33	0	0	0	0	0	0	0	0	0	0	0	0	1	0	0	0	0	0	0	0.0272727	0.000743802	Non-synonymous	AC
33070	T	A	0	1	0.8735	0.863137	0.371628	0.03307	0.00109362	0.0151972	0.000230956	1	0	0	0	scc_33	0	0	0	0	0	0	0	0	0	0	0	0	1	0	0	0	0	0	0	0.0363636	0.00132231	Synonymous	TA
33071	G	A	0	0	-	-	-	-	-	-	-	-	-	-	-	-	-	-	-	-	-	-	-	-	-	-	-	-	-	-	-	-	-	-	-	0.00909091	-	Non-synonymous	-
33076	T	C	0	0	-	-	-	-	-	-	-	-	-	-	-	-	-	-	-	-	-	-	-	-	-	-	-	-	-	-	-	-	-	-	-	0.00909091	-	Synonymous	-
33119	G	A	0	1	1.25421	0.859141	0.368631	0.033119	0.00109687	0.0131061	0.00017177	1	0	0	0	scc_33	0	0	0	0	0	0	0	0	0	0	0	0	1	0	0	0	0	0	0	0.0818182	0.00669421	Non-synonymous	GA
33127	T	C	6	1	4.53512	0.859141	0.36963	0.033127	0.0010974	0.0131061	0.00017177	1	0	0	0	scc_33	0	0	0	0	0	0	0	0	0	0	0	0	1	0	0	0	0	0	0	0.263636	0.0695041	Synonymous	TC
33129	A	T	0	1	1.13892	0.859141	0.368631	0.033129	0.00109753	0.0131061	0.00017177	1	0	0	0	scc_33	0	0	0	0	0	0	0	0	0	0	0	0	1	0	0	0	0	0	0	0.0818182	0.00669421	Non-synonymous	AT
33133	C	T	1	1	3.09065	0.859141	0.368631	0.033133	0.0010978	0.0131061	0.00017177	1	0	0	0	scc_33	0	0	0	0	0	0	0	0	0	0	0	0	1	0	0	0	0	0	0	0.181818	0.0330579	Synonymous	TC
33135	G	A	0	0	-	-	-	-	-	-	-	-	-	-	-	-	-	-	-	-	-	-	-	-	-	-	-	-	-	-	-	-	-	-	-	0.00909091	-	Non-synonymous	-
33139	A	C	1	1	1.29612	0.86014	0.368631	0.033139	0.00109819	0.0130909	0.000171371	1	0	0	0	scc_33	0	0	0	0	0	0	0	0	0	0	0	0	1	0	0	0	0	0	0	0.1	0.01	Non-synonymous	AC
33153	T	A	0	1	0.666686	0.86014	0.36963	0.033153	0.00109912	0.0130699	0.000170823	1	0	0	0	scc_33	0	0	0	0	0	0	0	0	0	0	0	0	1	0	0	0	0	0	0	0.0272727	0.000743802	Non-synonymous	TA
33160	G	A	1	1	1.08574	0.861139	0.371628	0.03316	0.00109959	0.0130339	0.000169882	1	0	0	0	scc_33	0	0	0	0	0	0	0	0	0	0	0	0	1	0	0	0	0	0	1	0.0454545	0.00206612	Synonymous	GA
33161	C	T	0	1	1.33756	0.861139	0.371628	0.033161	0.00109965	0.0130339	0.000169882	1	0	0	0	scc_33	0	0	0	0	0	0	0	0	0	0	0	0	1	0	0	0	0	0	1	0.0909091	0.00826446	Non-synonymous	CT
33167	G	A	0	0	-	-	-	-	-	-	-	-	-	-	-	-	-	-	-	-	-	-	-	-	-	-	-	-	-	-	-	-	-	-	-	0.00909091	-	Non-synonymous	-
33168	G	A	0	1	0.814711	0.861139	0.36963	0.033168	0.00110012	0.0125466	0.000157418	1	0	0	0	scc_33	0	0	0	0	0	0	0	0	0	0	0	0	1	0	0	0	0	0	1	0.0363636	0.00132231	Non-synonymous	GA
33179	G	A	0	0	-	-	-	-	-	-	-	-	-	-	-	-	-	-	-	-	-	-	-	-	-	-	-	-	-	-	-	-	-	-	-	0.00909091	-	Non-synonymous	-
33203	A	G	0	0	-	-	-	-	-	-	-	-	-	-	-	-	-	-	-	-	-	-	-	-	-	-	-	-	-	-	-	-	-	-	-	0.00909091	-	Non-synonymous	-
33204	C	A	1	1	1.05507	0.862138	0.372627	0.033204	0.00110251	0.0128769	0.000165813	1	0	0	0	scc_33	0	0	0	0	0	0	0	0	0	0	0	0	1	0	0	0	0	0	1	0.0727273	0.00528926	Non-synonymous	CA
33206	G	A	7	1	4.19073	0.862138	0.372627	0.033206	0.00110264	0.0128769	0.000165813	1	0	0	0	scc_33	0	0	0	0	0	0	0	0	0	0	0	0	1	0	0	0	0	0	1	0.454545	0.206612	Non-synonymous	AG
33219	G	A	0	1	0.819652	0.863137	0.373626	0.033219	0.0011035	0.0127808	0.00016335	1	0	0	0	scc_33	0	0	0	0	0	0	0	0	0	0	0	0	1	0	0	0	0	0	1	0.0363636	0.00132231	Non-synonymous	GA
33227	G	A	1	1	0.904221	0.863137	0.375624	0.033227	0.00110403	0.0126596	0.000160264	1	0	0	0	scc_33	0	0	0	0	0	0	0	0	0	0	0	0	1	0	0	0	0	0	1	0.0454545	0.00206612	Non-synonymous	GA
33232	G	A	0	1	1.38737	0.863137	0.375624	0.033232	0.00110437	0.0126387	0.000159737	1	0	0	0	scc_33	0	0	0	0	0	0	0	0	0	0	0	0	1	0	0	0	0	0	1	0.0909091	0.00826446	Non-synonymous	GA
33239	T	C	0	0	-	-	-	-	-	-	-	-	-	-	-	-	-	-	-	-	-	-	-	-	-	-	-	-	-	-	-	-	-	-	-	0.00909091	-	Synonymous	-
33245	G	A	6	1	1.39879	0.863137	0.37962	0.033245	0.00110523	0.0126387	0.000159737	1	0	0	0	scc_33	0	0	0	0	0	0	0	0	0	0	0	0	1	0	0	0	0	0	1	0.0909091	0.00826446	Non-synonymous	GA
33246	C	T	0	0	-	-	-	-	-	-	-	-	-	-	-	-	-	-	-	-	-	-	-	-	-	-	-	-	-	-	-	-	-	-	-	0.00909091	-	Non-synonymous	-
33248	G	A	0	1	2.28398	0.863137	0.378621	0.033248	0.00110543	0.0126387	0.000159737	1	0	0	0	scc_33	0	0	0	0	0	0	0	0	0	0	0	0	1	0	0	0	0	0	1	0.154545	0.0238843	Non-synonymous	GA
33276	G	A	0	1	1.87481	0.863137	0.377622	0.033276	0.00110729	0.012575	0.00015813	1	0	0	0	scc_33	0	0	0	0	0	0	0	0	0	0	0	0	1	0	0	0	0	0	1	0.127273	0.0161983	Non-synonymous	GA
33289	C	T	0	1	1.64187	0.863137	0.374625	0.033289	0.00110816	0.0121801	0.000148356	1	0	0	0	scc_33	0	0	0	0	0	0	0	0	0	0	0	0	1	0	0	0	0	0	1	0.0909091	0.00826446	Synonymous	CT
33307	A	C	0	0	-	-	-	-	-	-	-	-	-	-	-	-	-	-	-	-	-	-	-	-	-	-	-	-	-	-	-	-	-	-	-	0.00909091	-	Intergenic	-
33324	T	C	0	1	0.871527	0.863137	0.371628	0.033324	0.00111049	0.0123173	0.000151716	1	0	0	0	scc_33	0	0	0	0	0	0	0	0	0	0	0	0	1	0	0	0	0	0	1	0.0272727	0.000743802	Intergenic	TC
33328	C	T	2	1	3.8175	0.863137	0.371628	0.033328	0.00111076	0.0123173	0.000151716	1	0	0	0	scc_33	0	0	0	0	0	0	0	0	0	0	0	0	1	0	0	0	0	0	1	0.218182	0.0476033	Intergenic	TC
33344	G	T	0	0	-	-	-	-	-	-	-	-	-	-	-	-	-	-	-	-	-	-	-	-	-	-	-	-	-	-	-	-	-	-	-	0.00909091	-	Intergenic	-
33371	G	A	1	1	4.34764	0.861139	0.375624	0.033371	0.00111362	0.011999	0.000143976	1	0	0	0	scc_33	0	0	0	0	0	0	0	0	0	0	0	0	1	0	0	0	0	0	1	0.236364	0.0558678	Intergenic	GA
33376	T	G	0	0	-	-	-	-	-	-	-	-	-	-	-	-	-	-	-	-	-	-	-	-	-	-	-	-	-	-	-	-	-	-	-	0.00909091	-	Intergenic	-
33380	T	C	0	1	1.63254	0.86014	0.375624	0.03338	0.00111422	0.011992	0.000143808	1	0	0	0	scc_33	0	0	0	0	0	0	0	0	0	0	0	0	1	0	0	0	0	0	1	0.0909091	0.00826446	Intergenic	TC
33382	T	G	0	0	-	-	-	-	-	-	-	-	-	-	-	-	-	-	-	-	-	-	-	-	-	-	-	-	-	-	-	-	-	-	-	0.00909091	-	Intergenic	-
33387	T	A	0	1	1.53237	0.86014	0.373626	0.033387	0.00111469	0.0117881	0.00013896	1	0	0	0	scc_33	0	0	0	0	0	0	0	0	0	0	0	0	1	0	0	0	0	0	1	0.0909091	0.00826446	Intergenic	TA
33405	T	C	0	0	-	-	-	-	-	-	-	-	-	-	-	-	-	-	-	-	-	-	-	-	-	-	-	-	-	-	-	-	-	-	-	0.00909091	-	Intergenic	-
33417	A	T	0	0	-	-	-	-	-	-	-	-	-	-	-	-	-	-	-	-	-	-	-	-	-	-	-	-	-	-	-	-	-	-	-	0.00909091	-	Intergenic	-
33422	A	G	5	1	4.53972	0.864136	0.372627	0.033422	0.00111703	0.0118324	0.000140006	1	0	0	0	scc_33	0	0	0	0	0	0	0	0	0	0	0	0	1	0	0	0	0	0	1	0.254545	0.0647934	Intergenic	AG
33472	G	A	0	0	-	-	-	-	-	-	-	-	-	-	-	-	-	-	-	-	-	-	-	-	-	-	-	-	-	-	-	-	-	-	-	0.00909091	-	Intergenic	-
33476	A	G	0	0	-	-	-	-	-	-	-	-	-	-	-	-	-	-	-	-	-	-	-	-	-	-	-	-	-	-	-	-	-	-	-	0.00909091	-	Intergenic	-
33488	G	A	0	0	-	-	-	-	-	-	-	-	-	-	-	-	-	-	-	-	-	-	-	-	-	-	-	-	-	-	-	-	-	-	-	0.00909091	-	Intergenic	-
33489	C	T	0	0	-	-	-	-	-	-	-	-	-	-	-	-	-	-	-	-	-	-	-	-	-	-	-	-	-	-	-	-	-	-	-	0.00909091	-	Intergenic	-
33501	T	C	0	0	-	-	-	-	-	-	-	-	-	-	-	-	-	-	-	-	-	-	-	-	-	-	-	-	-	-	-	-	-	-	-	0.00909091	-	Intergenic	-
33526	A	G	6	1	4.80721	0.866134	0.383616	0.033526	0.00112399	0.0111331	0.000123946	1	0	0	0	scc_33	0	0	0	0	0	0	0	0	0	0	0	0	1	0	0	0	0	0	1	0.263636	0.0695041	Intergenic	AG
33527	A	G	0	0	-	-	-	-	-	-	-	-	-	-	-	-	-	-	-	-	-	-	-	-	-	-	-	-	-	-	-	-	-	-	-	0.00909091	-	Intergenic	-
33537	A	G	0	0	-	-	-	-	-	-	-	-	-	-	-	-	-	-	-	-	-	-	-	-	-	-	-	-	-	-	-	-	-	-	-	0.00909091	-	Intergenic	-
33543	G	A	2	1	3.16254	0.876124	0.382617	0.033543	0.00112513	0.0113454	0.000128718	1	0	0	0	scc_33	0	0	0	0	0	0	0	0	0	0	0	0	1	0	0	0	0	0	1	0.172727	0.0298347	Intergenic	GA
33553	T	C	0	0	-	-	-	-	-	-	-	-	-	-	-	-	-	-	-	-	-	-	-	-	-	-	-	-	-	-	-	-	-	-	-	0.00909091	-	Intergenic	-
33562	C	A	0	0	-	-	-	-	-	-	-	-	-	-	-	-	-	-	-	-	-	-	-	-	-	-	-	-	-	-	-	-	-	-	-	0.00909091	-	Intergenic	-
33591	A	G	1	1	1.28948	0.895105	0.377622	0.033591	0.00112836	0.0114682	0.00013152	1	0	0	0	scc_33	0	0	0	0	0	0	0	0	0	0	0	0	1	0	0	0	0	0	1	0.0636364	0.00404959	Intergenic	AG
33592	A	G	0	0	-	-	-	-	-	-	-	-	-	-	-	-	-	-	-	-	-	-	-	-	-	-	-	-	-	-	-	-	-	-	-	0.00909091	-	Intergenic	-
33593	C	A	0	1	0.908918	0.895105	0.378621	0.033593	0.00112849	0.0114682	0.00013152	1	0	0	0	scc_33	0	0	0	0	0	0	0	0	0	0	0	0	1	0	0	0	0	0	1	0.0363636	0.00132231	Intergenic	CA
33704	T	C	3	1	3.15331	0.821179	0.366633	0.033704	0.00113596	0.0105377	0.000111043	1	0	0	0	scc_33	0	0	0	0	0	0	0	0	0	0	0	0	1	0	0	0	0	0	1	0.181818	0.0330579	Synonymous	TC
33710	G	A	0	0	-	-	-	-	-	-	-	-	-	-	-	-	-	-	-	-	-	-	-	-	-	-	-	-	-	-	-	-	-	-	-	0.00909091	-	Synonymous	-
33749	C	T	0	1	1.16513	0.779221	0.35964	0.033749	0.001139	0.00929032	8.631e-05	1	0	0	0	scc_33	0	0	0	0	0	0	0	0	0	0	0	0	1	0	0	0	0	0	1	0.0545455	0.00297521	Synonymous	CT
33774	C	A	2	1	0.891274	0.76024	0.358641	0.033774	0.00114068	0.00952227	9.06736e-05	1	0	0	0	scc_33	0	0	0	0	0	0	0	0	0	0	0	0	1	0	0	0	0	0	1	0.0545455	0.00297521	Non-synonymous	CA
33802	G	A	0	0	-	-	-	-	-	-	-	-	-	-	-	-	-	-	-	-	-	-	-	-	-	-	-	-	-	-	-	-	-	-	-	0.00909091	-	Non-synonymous	-
33804	G	T	0	0	-	-	-	-	-	-	-	-	-	-	-	-	-	-	-	-	-	-	-	-	-	-	-	-	-	-	-	-	-	-	-	0.00909091	-	Non-synonymous	-
33815	T	C	7	1	4.54891	0.722278	0.358641	0.033815	0.00114345	0.00946195	8.95285e-05	1	0	0	0	scc_33	0	0	0	0	0	0	0	0	0	0	0	0	0	0	0	0	0	0	1	0.254545	0.0647934	Synonymous	TC
33845	A	T	0	1	1.11223	0.692308	0.356643	0.033845	0.00114548	0.00927671	8.60574e-05	1	0	0	0	scc_33	0	0	0	0	0	0	0	0	0	0	0	0	0	0	0	0	0	0	1	0.0545455	0.00297521	Synonymous	AT
33866	A	G	0	0	-	-	-	-	-	-	-	-	-	-	-	-	-	-	-	-	-	-	-	-	-	-	-	-	-	-	-	-	-	-	-	0.00909091	-	Synonymous	-
33895	A	T	0	1	0.927409	0.661339	0.35964	0.033895	0.00114887	0.00861202	7.41669e-05	1	0	0	0	scc_33	0	0	0	0	0	0	0	0	0	0	0	0	0	0	0	0	0	0	1	0.0545455	0.00297521	Non-synonymous	AT
33902	G	A	0	0	-	-	-	-	-	-	-	-	-	-	-	-	-	-	-	-	-	-	-	-	-	-	-	-	-	-	-	-	-	-	-	0.00909091	-	Synonymous	-
33919	G	A	0	0	-	-	-	-	-	-	-	-	-	-	-	-	-	-	-	-	-	-	-	-	-	-	-	-	-	-	-	-	-	-	-	0.00909091	-	Non-synonymous	-
33920	A	G	0	0	-	-	-	-	-	-	-	-	-	-	-	-	-	-	-	-	-	-	-	-	-	-	-	-	-	-	-	-	-	-	-	0.00909091	-	Synonymous	-
33926	C	A	0	1	0.925721	0.634366	0.354645	0.033926	0.00115097	0.00832381	6.92858e-05	1	0	0	0	scc_33	0	0	0	0	0	0	0	0	0	0	0	0	0	0	0	0	0	0	1	0.0363636	0.00132231	Synonymous	CA
33932	A	G	2	1	3.27545	0.628372	0.352647	0.033932	0.00115138	0.00840321	7.0614e-05	1	0	0	0	scc_33	0	0	0	0	0	0	0	0	0	0	0	0	0	0	0	0	0	0	1	0.181818	0.0330579	Synonymous	AG
33935	G	A	0	0	-	-	-	-	-	-	-	-	-	-	-	-	-	-	-	-	-	-	-	-	-	-	-	-	-	-	-	-	-	-	-	0.00909091	-	Synonymous	-
33938	C	T	1	1	3.26371	0.622378	0.351648	0.033938	0.00115179	0.00848414	7.19806e-05	1	0	0	0	scc_33	0	0	0	0	0	0	0	0	0	0	0	0	0	0	0	0	0	0	1	0.181818	0.0330579	Synonymous	CT
33941	A	T	0	0	-	-	-	-	-	-	-	-	-	-	-	-	-	-	-	-	-	-	-	-	-	-	-	-	-	-	-	-	-	-	-	0.00909091	-	Non-synonymous	-
33956	G	C	1	1	2.84404	0.604396	0.348651	0.033956	0.00115301	0.00873656	7.63275e-05	1	0	0	0	scc_33	0	0	0	0	0	0	0	0	0	0	0	0	0	0	0	0	0	0	1	0.163636	0.0267769	Synonymous	GC
33977	C	T	1	1	0.823533	0.583417	0.348651	0.033977	0.00115444	0.00898902	8.08025e-05	1	0	0	0	scc_33	0	0	0	0	0	0	0	0	0	0	0	0	0	0	0	0	0	0	1	0.0181818	0.000330579	Synonymous	CT
33983	C	T	0	0	-	-	-	-	-	-	-	-	-	-	-	-	-	-	-	-	-	-	-	-	-	-	-	-	-	-	-	-	-	-	-	0.00909091	-	Synonymous	-
33995	C	T	2	1	1.68056	0.565435	0.345654	0.033995	0.00115566	0.00921123	8.48467e-05	1	0	0	0	scc_33	0	0	0	0	0	0	0	0	0	0	0	0	0	0	0	0	0	0	1	0.0909091	0.00826446	Synonymous	CT
33998	G	A	1	1	3.16384	0.562438	0.343656	0.033998	0.00115586	0.00926031	8.57533e-05	1	0	0	0	scc_33	0	0	0	0	0	0	0	0	0	0	0	0	0	0	0	0	0	0	1	0.172727	0.0298347	Synonymous	GA
33999	C	A	0	0	-	-	-	-	-	-	-	-	-	-	-	-	-	-	-	-	-	-	-	-	-	-	-	-	-	-	-	-	-	-	-	0.00909091	-	Non-synonymous	-
34001	C	T	0	0	-	-	-	-	-	-	-	-	-	-	-	-	-	-	-	-	-	-	-	-	-	-	-	-	-	-	-	-	-	-	-	0.00909091	-	Synonymous	-
34004	G	A	1	1	2.99075	0.556444	0.343656	0.034004	0.00115627	0.00932771	8.70063e-05	1	0	0	0	scc_33	0	0	0	0	0	0	0	0	0	0	0	0	0	0	0	0	0	0	1	0.163636	0.0267769	Synonymous	GA
34007	C	T	0	0	-	-	-	-	-	-	-	-	-	-	-	-	-	-	-	-	-	-	-	-	-	-	-	-	-	-	-	-	-	-	-	0.00909091	-	Synonymous	-
34008	G	A	0	0	-	-	-	-	-	-	-	-	-	-	-	-	-	-	-	-	-	-	-	-	-	-	-	-	-	-	-	-	-	-	-	0.00909091	-	Non-synonymous	-
34012	T	C	0	1	0.981031	0.548452	0.345654	0.034012	0.00115682	0.00946364	8.95604e-05	1	0	0	0	scc_33	0	0	0	0	0	0	0	0	0	0	0	0	0	0	0	0	0	0	1	0.0545455	0.00297521	Non-synonymous	TC
34019	C	T	4	1	3.27241	0.542458	0.343656	0.034019	0.00115729	0.00956821	9.15506e-05	1	0	0	0	scc_33	0	0	0	0	0	0	0	0	0	0	0	0	0	0	0	0	0	0	1	0.181818	0.0330579	Synonymous	CT
34028	C	T	1	1	1.68134	0.533467	0.342657	0.034028	0.0011579	0.00896864	8.04366e-05	1	0	0	0	scc_33	0	0	0	0	0	0	0	0	0	0	0	0	0	0	0	0	0	0	1	0.0909091	0.00826446	Synonymous	CT
34040	C	T	0	1	1.55348	0.527473	0.342657	0.03404	0.00115872	0.00903644	8.16572e-05	1	0	0	0	scc_33	0	0	0	0	0	0	0	0	0	0	0	0	0	0	0	0	0	0	1	0.0818182	0.00669421	Synonymous	CT
34055	C	T	5	1	4.33874	0.514486	0.343656	0.034055	0.00115974	0.00867464	7.52493e-05	1	0	0	0	scc_33	0	0	0	0	0	0	0	0	0	0	0	0	0	0	0	0	0	0	1	0.236364	0.0558678	Synonymous	CT
34061	T	C	0	0	-	-	-	-	-	-	-	-	-	-	-	-	-	-	-	-	-	-	-	-	-	-	-	-	-	-	-	-	-	-	-	0.00909091	-	Synonymous	-
34064	A	G	0	1	0.829619	0.505495	0.342657	0.034064	0.00116036	0.00879332	7.73225e-05	1	0	0	0	scc_33	0	0	0	0	0	0	0	0	0	0	0	0	0	0	0	0	0	0	1	0.0181818	0.000330579	Synonymous	AG
34079	G	A	1	1	1.0313	0.502498	0.342657	0.034079	0.00116138	0.00884577	7.82476e-05	1	0	0	0	scc_33	0	0	0	0	0	0	0	0	0	0	0	0	0	0	0	0	0	0	1	0.0363636	0.00132231	Synonymous	GA
102709	T	C	1	1	0.742507	0.404595	0.325674	0.102709	0.0105491	0.00326456	1.06574e-05	1	0	0	0	scc_33	1	0	0	0	0	0	0	0	0	0	0	0	0	0	0	0	0	1	0	0.0363636	0.00132231	Synonymous	TC
102739	G	C	0	0	-	-	-	-	-	-	-	-	-	-	-	-	-	-	-	-	-	-	-	-	-	-	-	-	-	-	-	-	-	-	-	0.00909091	-	Synonymous	-
102856	T	C	2	1	2.65465	0.54046	0.342657	0.102856	0.0105794	0.00463329	2.14674e-05	1	0	0	0	scc_33	1	0	0	0	0	0	0	0	0	0	0	0	0	0	0	0	0	1	0	0.190909	0.0364463	Synonymous	CT
102873	G	T	0	1	1.13594	0.557443	0.342657	0.102873	0.0105829	0.00449214	2.01793e-05	1	0	0	0	scc_33	1	0	0	0	0	0	0	0	0	0	0	0	0	0	0	0	0	1	0	0.0818182	0.00669421	Synonymous	GT
102910	A	G	0	0	-	-	-	-	-	-	-	-	-	-	-	-	-	-	-	-	-	-	-	-	-	-	-	-	-	-	-	-	-	-	-	0.00909091	-	Synonymous	-
102940	G	A	0	0	-	-	-	-	-	-	-	-	-	-	-	-	-	-	-	-	-	-	-	-	-	-	-	-	-	-	-	-	-	-	-	0.00909091	-	Synonymous	-
102942	A	T	1	1	1.91631	0.623377	0.350649	0.102942	0.0105971	0.00413197	1.70731e-05	1	0	0	0	scc_33	1	0	0	0	0	0	0	0	0	0	0	0	0	0	0	0	0	1	0	0.181818	0.0330579	Non-synonymous	TA
102946	G	A	0	1	1.21969	0.627373	0.352647	0.102946	0.0105979	0.00410565	1.68563e-05	1	0	0	0	scc_33	1	0	0	0	0	0	0	0	0	0	0	0	0	0	0	0	0	1	0	0.0818182	0.00669421	Synonymous	GA
102957	G	T	0	0	-	-	-	-	-	-	-	-	-	-	-	-	-	-	-	-	-	-	-	-	-	-	-	-	-	-	-	-	-	-	-	0.00909091	-	Non-synonymous	-
102978	G	A	0	0	-	-	-	-	-	-	-	-	-	-	-	-	-	-	-	-	-	-	-	-	-	-	-	-	-	-	-	-	-	-	-	0.00909091	-	Non-synonymous	-
102988	A	G	0	0	-	-	-	-	-	-	-	-	-	-	-	-	-	-	-	-	-	-	-	-	-	-	-	-	-	-	-	-	-	-	-	0.00909091	-	Synonymous	-
103019	C	A	0	0	-	-	-	-	-	-	-	-	-	-	-	-	-	-	-	-	-	-	-	-	-	-	-	-	-	-	-	-	-	-	-	0.00909091	-	Non-synonymous	-
103089	T	C	0	0	-	-	-	-	-	-	-	-	-	-	-	-	-	-	-	-	-	-	-	-	-	-	-	-	-	-	-	-	-	-	-	0.00909091	-	Non-synonymous	-
103115	T	C	0	1	1.10707	0.792208	0.381618	0.103115	0.0106327	0.00606609	3.67975e-05	1	0	0	0	scc_33	1	0	0	0	0	0	0	0	0	0	0	0	0	0	0	0	0	0	0	0.0909091	0.00826446	Non-synonymous	TC
103183	A	G	1	1	0.660989	0.86014	0.386613	0.103183	0.0106467	0.0056494	3.19157e-05	1	0	0	0	scc_33	1	0	0	0	0	0	0	0	0	0	0	0	0	0	0	0	0	0	0	0.0181818	0.000330579	Synonymous	AG
103252	A	G	1	1	2.63588	0.896104	0.37962	0.103252	0.010661	0.00589734	3.47787e-05	1	0	0	0	scc_33	1	0	0	0	0	0	0	0	0	0	0	0	0	0	0	0	0	0	0	0.181818	0.0330579	Synonymous	GA
103257	G	T	0	0	-	-	-	-	-	-	-	-	-	-	-	-	-	-	-	-	-	-	-	-	-	-	-	-	-	-	-	-	-	-	-	0.00909091	-	Non-synonymous	-
103276	C	T	0	1	0.775293	0.9001	0.374625	0.103276	0.0106659	0.00587116	3.44705e-05	1	0	0	0	scc_33	1	0	0	0	0	0	0	0	0	0	0	0	0	0	0	0	0	0	0	0.0363636	0.00132231	Synonymous	CT
103282	T	C	3	1	4.03698	0.899101	0.374625	0.103282	0.0106672	0.00593664	3.52437e-05	1	0	0	0	scc_33	1	0	0	0	0	0	0	0	0	0	0	0	0	0	0	0	0	0	0	0.290909	0.0846281	Synonymous	CT
103285	A	G	2	1	2.55134	0.896104	0.374625	0.103285	0.0106678	0.00595649	3.54798e-05	1	0	0	0	scc_33	1	0	0	0	0	0	0	0	0	0	0	0	0	0	0	0	0	0	0	0.181818	0.0330579	Synonymous	AG
103339	G	A	1	1	0.720364	0.897103	0.367632	0.103339	0.0106789	0.00724125	5.24357e-05	1	0	0	0	scc_33	1	0	0	0	0	0	0	0	0	0	0	0	0	0	0	0	0	0	0	0.0272727	0.000743802	Synonymous	GA
103354	C	T	0	1	0.639836	0.892108	0.36963	0.103354	0.010682	0.00732178	5.36084e-05	1	0	0	0	scc_33	1	0	0	0	0	0	0	0	0	0	0	0	0	0	0	0	0	0	0	0.0181818	0.000330579	Synonymous	CT
103411	C	T	0	0	-	-	-	-	-	-	-	-	-	-	-	-	-	-	-	-	-	-	-	-	-	-	-	-	-	-	-	-	-	-	-	0.00909091	-	Non-synonymous	-
103417	A	T	0	0	-	-	-	-	-	-	-	-	-	-	-	-	-	-	-	-	-	-	-	-	-	-	-	-	-	-	-	-	-	-	-	0.00909091	-	Synonymous	-
103429	A	G	0	1	0.639206	0.874126	0.366633	0.103429	0.0106976	0.00702772	4.93889e-05	1	0	0	0	scc_33	1	0	0	0	0	0	0	0	0	0	0	0	0	0	0	0	0	0	0	0.0181818	0.000330579	Synonymous	AG
103447	T	A	0	1	1.34026	0.872128	0.366633	0.103447	0.0107013	0.00651028	4.23837e-05	1	0	0	0	scc_33	1	0	0	0	0	0	0	0	0	0	0	0	0	0	0	0	0	0	0	0.127273	0.0161983	Non-synonymous	TA
103468	G	A	6	1	4.17691	0.858142	0.362637	0.103468	0.0107056	0.00659541	4.34994e-05	1	0	0	0	scc_33	1	0	0	0	0	0	0	0	0	0	0	0	0	0	0	0	0	0	0	0.309091	0.0955372	Synonymous	AG
103479	T	C	0	0	-	-	-	-	-	-	-	-	-	-	-	-	-	-	-	-	-	-	-	-	-	-	-	-	-	-	-	-	-	-	-	0.00909091	-	Non-synonymous	-
103492	T	C	0	0	-	-	-	-	-	-	-	-	-	-	-	-	-	-	-	-	-	-	-	-	-	-	-	-	-	-	-	-	-	-	-	0.00909091	-	Synonymous	-
103513	G	A	3	1	2.13819	0.866134	0.353646	0.103513	0.0107149	0.00739379	5.46681e-05	1	0	0	0	scc_33	1	0	0	0	0	0	0	0	0	0	0	0	0	0	0	0	0	0	0	0.154545	0.0238843	Synonymous	GA
103530	C	T	0	0	-	-	-	-	-	-	-	-	-	-	-	-	-	-	-	-	-	-	-	-	-	-	-	-	-	-	-	-	-	-	-	0.00909091	-	Non-synonymous	-
103540	G	A	3	1	2.68191	0.862138	0.353646	0.10354	0.0107205	0.00744855	5.54809e-05	1	0	0	0	scc_33	1	0	0	0	0	0	0	0	0	0	0	0	0	0	0	0	0	0	0	0.190909	0.0364463	Synonymous	GA
103546	G	A	0	0	-	-	-	-	-	-	-	-	-	-	-	-	-	-	-	-	-	-	-	-	-	-	-	-	-	-	-	-	-	-	-	0.00909091	-	Synonymous	-
103549	C	T	2	1	4.3201	0.853147	0.351648	0.103549	0.0107224	0.00752705	5.66565e-05	1	0	0	0	scc_33	1	0	0	0	0	0	0	0	0	0	0	0	0	0	0	0	0	0	0	0.345455	0.119339	Synonymous	CT
103552	G	A	2	1	4.43692	0.85015	0.351648	0.103552	0.010723	0.00755358	5.70566e-05	1	0	0	0	scc_33	1	0	0	0	0	0	0	0	0	0	0	0	0	0	0	0	0	0	0	0.345455	0.119339	Synonymous	GA
103570	G	A	0	0	-	-	-	-	-	-	-	-	-	-	-	-	-	-	-	-	-	-	-	-	-	-	-	-	-	-	-	-	-	-	-	0.00909091	-	Synonymous	-
103615	G	T	0	0	-	-	-	-	-	-	-	-	-	-	-	-	-	-	-	-	-	-	-	-	-	-	-	-	-	-	-	-	-	-	-	0.00909091	-	Synonymous	-
103616	A	C	0	0	-	-	-	-	-	-	-	-	-	-	-	-	-	-	-	-	-	-	-	-	-	-	-	-	-	-	-	-	-	-	-	0.00909091	-	Non-synonymous	-
103642	C	T	1	1	0.612622	0.849151	0.342657	0.103642	0.0107417	0.00792552	6.28139e-05	1	0	0	0	scc_33	1	0	0	0	0	0	0	0	0	0	0	0	0	0	0	0	0	0	0	0.0181818	0.000330579	Synonymous	CT
103687	C	T	4	1	3.84559	0.86014	0.336663	0.103687	0.010751	0.00806769	6.50876e-05	1	0	0	0	scc_33	1	0	0	0	0	0	0	0	0	0	0	0	0	0	0	0	0	0	0	0.454545	0.206612	Synonymous	CT
103724	C	T	0	0	-	-	-	-	-	-	-	-	-	-	-	-	-	-	-	-	-	-	-	-	-	-	-	-	-	-	-	-	-	-	-	0.00909091	-	Intergenic	-
103777	G	T	0	1	0.662787	0.852148	0.334665	0.103777	0.0107697	0.0104934	0.000110112	1	0	0	0	scc_33	1	1	0	0	0	0	0	0	0	0	0	0	0	0	0	0	0	0	0	0.0272727	0.000743802	Intergenic	GT
103812	C	A	0	0	-	-	-	-	-	-	-	-	-	-	-	-	-	-	-	-	-	-	-	-	-	-	-	-	-	-	-	-	-	-	-	0.00909091	-	Intergenic	-
103815	C	A	5	1	3.79253	0.846154	0.325674	0.103815	0.0107776	0.0101586	0.000103196	1	0	0	0	scc_33	1	1	0	0	0	0	0	0	0	0	0	0	0	0	0	0	0	0	0	0.436364	0.190413	Intergenic	CA
103830	G	A	6	1	4.33326	0.847153	0.322677	0.10383	0.0107807	0.0101678	0.000103385	1	0	0	0	scc_33	1	1	0	0	0	0	0	0	0	0	0	0	0	0	0	0	0	0	0	0.336364	0.11314	Intergenic	GA
103834	G	A	2	1	0.69527	0.847153	0.322677	0.103834	0.0107815	0.0101678	0.000103385	1	0	0	0	scc_33	1	1	0	0	0	0	0	0	0	0	0	0	0	0	0	0	0	0	0	0.0272727	0.000743802	Intergenic	GA
103836	T	A	0	1	1.07825	0.847153	0.322677	0.103836	0.0107819	0.0101678	0.000103385	1	0	0	0	scc_33	1	1	0	0	0	0	0	0	0	0	0	0	0	0	0	0	0	0	0	0.0818182	0.00669421	Intergenic	TA
103844	G	A	1	1	0.624475	0.847153	0.318681	0.103844	0.0107836	0.0106567	0.000113565	1	0	0	0	scc_33	1	1	0	0	0	0	0	0	0	0	0	0	0	0	0	0	0	0	0	0.0181818	0.000330579	Intergenic	GA
103900	C	T	0	0	-	-	-	-	-	-	-	-	-	-	-	-	-	-	-	-	-	-	-	-	-	-	-	-	-	-	-	-	-	-	-	0.00909091	-	Intergenic	-
103904	A	G	0	1	0.737938	0.845155	0.316683	0.103904	0.010796	0.0108681	0.000118115	1	0	0	0	scc_33	1	1	0	0	0	0	0	0	0	0	0	0	0	0	0	0	0	0	0	0.0363636	0.00132231	Intergenic	AG
103979	G	A	1	1	2.42327	0.776224	0.310689	0.103979	0.0108116	0.0109053	0.000118925	1	0	0	0	scc_33	1	1	0	0	0	0	0	0	0	0	0	0	0	0	0	0	0	0	0	0.181818	0.0330579	Intergenic	AG
103995	G	A	0	1	1.72272	0.762238	0.311688	0.103995	0.010815	0.0110581	0.000122282	1	0	0	0	scc_33	1	1	0	0	0	0	0	0	0	0	0	0	0	0	0	0	0	0	0	0.127273	0.0161983	Intergenic	GA
104008	A	G	4	1	2.04366	0.75025	0.30969	0.104008	0.0108177	0.0112348	0.000126221	1	0	0	0	scc_33	1	1	0	0	0	0	0	0	0	0	0	0	0	0	0	0	0	0	0	0.154545	0.0238843	Intergenic	AG
104026	A	T	0	1	0.561797	0.732268	0.302697	0.104026	0.0108214	0.0111542	0.000124416	1	0	0	0	scc_33	1	1	0	0	0	0	0	0	0	0	0	0	0	0	0	0	0	0	0	0.0181818	0.000330579	Intergenic	AT
104113	A	C	5	1	2.99154	0.646354	0.284715	0.104113	0.0108395	0.0106779	0.000114017	1	0	0	0	scc_33	1	1	0	0	0	0	0	0	0	0	0	0	0	0	0	0	0	0	0	0.436364	0.190413	Non-synonymous	CA
104149	T	C	0	0	-	-	-	-	-	-	-	-	-	-	-	-	-	-	-	-	-	-	-	-	-	-	-	-	-	-	-	-	-	-	-	0.00909091	-	Synonymous	-
104158	A	G	0	0	-	-	-	-	-	-	-	-	-	-	-	-	-	-	-	-	-	-	-	-	-	-	-	-	-	-	-	-	-	-	-	0.00909091	-	Non-synonymous	-
104163	G	T	1	1	0.620122	0.596404	0.277722	0.104163	0.0108499	0.011452	0.000131149	1	0	0	0	scc_33	1	1	0	0	0	0	0	0	0	0	0	0	0	0	0	0	0	0	0	0.0272727	0.000743802	Synonymous	GT
104180	A	T	0	1	0.653622	0.579421	0.272727	0.10418	0.0108535	0.0117877	0.00013895	1	0	0	0	scc_33	1	1	0	0	0	0	0	0	0	0	0	0	0	0	0	0	0	0	0	0.0545455	0.00297521	Non-synonymous	AT
104181	A	C	1	1	0.480071	0.578422	0.272727	0.104181	0.0108537	0.011808	0.00013943	1	0	0	0	scc_33	1	1	0	0	0	0	0	0	0	0	0	0	0	0	0	0	0	0	0	0.0272727	0.000743802	Non-synonymous	AC
104203	T	A	6	1	4.12295	0.556444	0.274725	0.104203	0.0108583	0.0113842	0.0001296	1	0	0	0	scc_33	0	1	0	0	0	0	0	0	0	0	0	0	0	0	0	0	0	0	0	0.309091	0.0955372	Intergenic	TA
104218	G	A	1	1	0.763024	0.541459	0.274725	0.104218	0.0108614	0.0116992	0.000136872	1	0	0	0	scc_33	0	1	0	0	0	0	0	0	0	0	0	0	0	0	0	0	0	0	0	0.0272727	0.000743802	Intergenic	GA
104228	A	G	2	1	0.743677	0.531469	0.272727	0.104228	0.0108635	0.0118853	0.00014126	1	0	0	0	scc_33	0	1	0	0	0	0	0	0	0	0	0	0	0	0	0	0	0	0	0	0.0272727	0.000743802	Intergenic	AG
104256	G	T	7	1	2.43766	0.503497	0.276723	0.104256	0.0108693	0.0125456	0.000157392	1	0	0	0	scc_33	0	1	0	0	0	0	0	0	0	0	0	0	0	0	0	0	0	0	0	0.172727	0.0298347	Synonymous	GT
104260	G	A	6	1	3.19488	0.5005	0.276723	0.10426	0.0108701	0.0126207	0.000159282	1	0	0	0	scc_33	0	1	0	0	0	0	0	0	0	0	0	0	0	0	0	0	0	0	0	0.490909	0.240992	Non-synonymous	AG
104262	G	A	8	1	2.61203	0.4995	0.275724	0.104262	0.0108706	0.012646	0.00015992	1	0	0	0	scc_33	0	1	0	0	0	0	0	0	0	0	0	0	0	0	0	0	0	0	0	0.172727	0.0298347	Synonymous	GA
104269	G	A	8	1	2.15741	0.493506	0.276723	0.104269	0.010872	0.0127995	0.000163828	1	0	0	0	scc_33	0	1	0	0	0	0	0	0	0	0	0	0	0	0	0	0	0	0	0	0.172727	0.0298347	Non-synonymous	GA
104272	A	C	6	1	2.95079	0.490509	0.276723	0.104272	0.0108726	0.0128777	0.000165836	1	0	0	0	scc_33	0	1	0	0	0	0	0	0	0	0	0	0	0	0	0	0	0	0	0	0.490909	0.240992	Non-synonymous	CA
104280	A	G	7	1	2.42795	0.482517	0.278721	0.10428	0.0108743	0.0129812	0.000168511	1	0	0	0	scc_33	0	1	0	0	0	0	0	0	0	0	0	0	0	0	0	0	0	0	0	0.163636	0.0267769	Synonymous	AG
104288	A	G	0	0	-	-	-	-	-	-	-	-	-	-	-	-	-	-	-	-	-	-	-	-	-	-	-	-	-	-	-	-	-	-	-	0.00909091	-	Non-synonymous	-
104295	G	A	0	0	-	-	-	-	-	-	-	-	-	-	-	-	-	-	-	-	-	-	-	-	-	-	-	-	-	-	-	-	-	-	-	0.00909091	-	Synonymous	-
104306	C	A	0	1	0.520986	0.470529	0.27972	0.104306	0.0108797	0.0133119	0.000177207	1	0	0	0	scc_33	0	1	0	0	0	0	0	0	0	0	0	0	0	0	0	0	0	0	0	0.0181818	0.000330579	Non-synonymous	CA
104308	G	A	0	0	-	-	-	-	-	-	-	-	-	-	-	-	-	-	-	-	-	-	-	-	-	-	-	-	-	-	-	-	-	-	-	0.00909091	-	Non-synonymous	-
104328	G	A	0	0	-	-	-	-	-	-	-	-	-	-	-	-	-	-	-	-	-	-	-	-	-	-	-	-	-	-	-	-	-	-	-	0.00909091	-	Non-synonymous	-
104341	G	A	5	1	3.98997	0.437562	0.273726	0.104341	0.010887	0.0116672	0.000136124	1	0	0	0	scc_33	0	1	0	0	0	0	0	0	0	0	0	0	0	0	0	0	0	0	0	0.372727	0.138926	Non-synonymous	AG
104349	T	C	1	1	0.823375	0.42957	0.272727	0.104349	0.0108887	0.0118013	0.00013927	1	0	0	0	scc_33	0	1	0	0	0	0	0	0	0	0	0	0	0	0	0	0	0	0	0	0.0363636	0.00132231	Synonymous	TC
104358	G	T	2	1	0.724978	0.428571	0.273726	0.104358	0.0108906	0.0118288	0.00013992	1	0	0	0	scc_33	0	1	0	0	0	0	0	0	0	0	0	0	0	0	0	0	0	0	0	0.0272727	0.000743802	Synonymous	GT
104386	T	C	0	1	0.818989	0.415584	0.26973	0.104386	0.0108964	0.0121984	0.000148802	1	0	0	0	scc_33	0	1	0	0	0	0	0	0	0	0	0	0	0	0	0	0	0	0	0	0.0363636	0.00132231	Synonymous	TC
108831	A	T	0	1	0.693894	0.492507	0.321678	0.108831	0.0118442	0.0140258	0.000196723	1	0	0	0	scc_33	0	0	1	0	0	0	0	0	0	0	0	0	0	0	0	0	0	0	0	0.0272727	0.000743802	Intergenic	AT
108848	T	C	4	1	4.42587	0.492507	0.31968	0.108848	0.0118479	0.0140258	0.000196723	1	0	0	0	scc_33	0	0	1	0	0	0	0	0	0	0	0	0	0	0	0	0	0	0	0	0.309091	0.0955372	Intergenic	CT
108863	A	G	4	1	3.50238	0.492507	0.31968	0.108863	0.0118512	0.0140258	0.000196723	1	0	0	0	scc_33	0	0	1	0	0	0	0	0	0	0	0	0	0	0	0	0	0	0	0	0.290909	0.0846281	Non-synonymous	AG
108876	A	G	1	1	1.64205	0.492507	0.322677	0.108876	0.011854	0.0140258	0.000196723	1	0	0	0	scc_33	0	0	1	0	0	0	0	0	0	0	0	0	0	0	0	0	0	0	0	0.136364	0.018595	Non-synonymous	AG
108880	G	T	0	0	-	-	-	-	-	-	-	-	-	-	-	-	-	-	-	-	-	-	-	-	-	-	-	-	-	-	-	-	-	-	-	0.00909091	-	Non-synonymous	-
108889	T	C	0	0	-	-	-	-	-	-	-	-	-	-	-	-	-	-	-	-	-	-	-	-	-	-	-	-	-	-	-	-	-	-	-	0.00909091	-	Synonymous	-
108921	A	G	8	1	3.86665	0.492507	0.316683	0.108921	0.0118638	0.0140258	0.000196723	1	0	0	0	scc_33	0	0	1	0	0	0	0	0	0	0	0	0	0	0	0	0	0	0	0	0.363636	0.132231	Non-synonymous	AG
108929	G	A	3	1	3.04506	0.493506	0.312687	0.108929	0.0118655	0.0139974	0.000195927	1	0	0	0	scc_33	0	0	1	0	0	0	0	0	0	0	0	0	0	0	0	0	0	0	0	0.245455	0.0602479	Non-synonymous	GA
108943	G	C	0	1	0.784349	0.496503	0.312687	0.108943	0.0118686	0.0139129	0.000193569	1	0	0	0	scc_33	0	0	1	0	0	0	0	0	0	0	0	0	0	0	0	0	0	0	0	0.0363636	0.00132231	Synonymous	GC
108955	T	C	1	1	2.60805	0.496503	0.308691	0.108955	0.0118712	0.0139129	0.000193569	1	0	0	0	scc_33	0	0	1	0	0	0	0	0	0	0	0	0	0	0	0	0	0	0	0	0.181818	0.0330579	Synonymous	CT
108990	C	T	0	1	0.534635	0.516484	0.303696	0.10899	0.0118788	0.0135102	0.000182527	1	0	0	0	scc_33	0	0	1	0	0	0	0	0	0	0	0	0	0	0	0	0	0	0	0	0.0181818	0.000330579	Non-synonymous	CT
108992	T	A	2	1	1.18376	0.518482	0.302697	0.108992	0.0118793	0.0134582	0.000181123	1	0	0	0	scc_33	0	0	1	0	0	0	0	0	0	0	0	0	0	0	0	0	0	0	0	0.109091	0.0119008	Non-synonymous	TA
109034	C	T	2	1	1.74565	0.553447	0.294705	0.109034	0.0118884	0.0129603	0.000167969	1	0	0	0	scc_33	0	0	1	0	0	0	0	0	0	0	0	0	0	0	0	0	0	0	0	0.127273	0.0161983	Synonymous	CT
109036	A	T	0	0	-	-	-	-	-	-	-	-	-	-	-	-	-	-	-	-	-	-	-	-	-	-	-	-	-	-	-	-	-	-	-	0.00909091	-	Synonymous	-
109042	C	T	3	1	1.61982	0.561439	0.292707	0.109042	0.0118902	0.0127758	0.000163221	1	0	0	0	scc_33	0	0	1	0	0	0	0	0	0	0	0	0	0	0	0	0	0	0	0	0.118182	0.0139669	Synonymous	CT
109049	C	G	1	1	0.500386	0.568432	0.292707	0.109049	0.0118917	0.0128281	0.000164559	1	0	0	0	scc_33	0	0	1	0	0	0	0	0	0	0	0	0	0	0	0	0	0	0	0	0.0181818	0.000330579	Non-synonymous	CG
109066	G	A	3	1	3.50604	0.585415	0.290709	0.109066	0.0118954	0.0124559	0.00015515	1	0	0	0	scc_33	0	0	1	0	0	0	0	0	0	0	0	0	0	0	0	0	0	0	0	0.245455	0.0602479	Synonymous	GA
109072	A	G	0	0	-	-	-	-	-	-	-	-	-	-	-	-	-	-	-	-	-	-	-	-	-	-	-	-	-	-	-	-	-	-	-	0.00909091	-	Synonymous	-
109082	C	A	0	1	0.897901	0.601399	0.288711	0.109082	0.0118989	0.0121842	0.000148454	1	0	0	0	scc_33	0	0	1	0	0	0	0	0	0	0	0	0	0	0	0	0	0	0	0	0.0818182	0.00669421	Non-synonymous	CA
109091	C	T	0	1	0.683022	0.61039	0.285714	0.109091	0.0119008	0.0120342	0.000144822	1	0	0	0	scc_33	0	0	1	0	0	0	0	0	0	0	0	0	0	0	0	0	0	0	0	0.0272727	0.000743802	Synonymous	CT
109093	G	A	5	1	4.00425	0.612388	0.284715	0.109093	0.0119013	0.0119949	0.000143878	1	0	0	0	scc_33	0	0	1	0	0	0	0	0	0	0	0	0	0	0	0	0	0	0	0	0.290909	0.0846281	Synonymous	GA
109098	T	A	0	1	0.475578	0.615385	0.286713	0.109098	0.0119024	0.0119365	0.00014248	1	0	0	0	scc_33	0	0	1	0	0	0	0	0	0	0	0	0	0	0	0	0	0	0	0	0.0181818	0.000330579	Non-synonymous	TA
109099	C	T	0	1	0.685366	0.616384	0.287712	0.109099	0.0119026	0.0119172	0.000142019	1	0	0	0	scc_33	0	0	1	0	0	0	0	0	0	0	0	0	0	0	0	0	0	0	0	0.0272727	0.000743802	Synonymous	CT
109102	G	T	0	1	0.595179	0.619381	0.288711	0.109102	0.0119032	0.0118595	0.000140648	1	0	0	0	scc_33	0	0	1	0	0	0	0	0	0	0	0	0	0	0	0	0	0	0	0	0.0363636	0.00132231	Non-synonymous	GT
109119	A	G	3	1	1.42161	0.63037	0.291708	0.109119	0.011907	0.0116528	0.000135787	1	0	0	0	scc_33	0	0	1	0	0	0	0	0	0	0	0	0	0	0	0	0	0	0	0	0.127273	0.0161983	Non-synonymous	AG
109125	G	A	0	1	0.998731	0.636364	0.292707	0.109125	0.0119083	0.011543	0.000133241	1	0	0	0	scc_33	0	0	1	0	0	0	0	0	0	0	0	0	0	0	0	0	0	0	0	0.0818182	0.00669421	Non-synonymous	GA
109136	G	T	0	0	-	-	-	-	-	-	-	-	-	-	-	-	-	-	-	-	-	-	-	-	-	-	-	-	-	-	-	-	-	-	-	0.00909091	-	Nonsense	-
109146	A	G	0	1	0.96325	0.657343	0.288711	0.109146	0.0119128	0.0116541	0.000135819	1	0	0	0	scc_33	0	0	1	0	0	0	0	0	0	0	0	0	0	0	0	0	0	0	0	0.0818182	0.00669421	Non-synonymous	AG
109163	G	A	0	0	-	-	-	-	-	-	-	-	-	-	-	-	-	-	-	-	-	-	-	-	-	-	-	-	-	-	-	-	-	-	-	0.00909091	-	Non-synonymous	-
109175	T	G	0	1	0.487052	0.682318	0.287712	0.109175	0.0119192	0.0116102	0.000134796	1	0	0	0	scc_33	0	0	1	0	0	0	0	0	0	0	0	0	0	0	0	0	0	0	0	0.0181818	0.000330579	Non-synonymous	TG
109184	G	C	1	1	1.17303	0.686314	0.286713	0.109184	0.0119211	0.0116446	0.000135597	1	0	0	0	scc_33	0	0	1	0	0	0	0	0	0	0	0	0	0	0	0	0	0	0	0	0.109091	0.0119008	Non-synonymous	GC
109187	G	T	1	1	0.47837	0.689311	0.283716	0.109187	0.0119218	0.011594	0.00013442	1	0	0	0	scc_33	0	0	1	0	0	0	0	0	0	0	0	0	0	0	0	0	0	0	0	0.0181818	0.000330579	Non-synonymous	GT
109209	C	T	2	1	0.953005	0.708292	0.28971	0.109209	0.0119266	0.0112833	0.000127312	1	0	0	0	scc_33	0	0	1	0	0	0	0	0	0	0	0	0	0	0	0	0	0	0	0	0.0818182	0.00669421	Non-synonymous	CT
109222	C	T	5	1	4.27527	0.72028	0.28971	0.109222	0.0119294	0.0110955	0.000123109	1	0	0	0	scc_33	0	0	1	0	0	0	0	0	0	0	0	0	0	0	0	0	0	0	0	0.354545	0.125702	Synonymous	CT
109244	T	A	5	1	1.97535	0.731269	0.292707	0.109244	0.0119343	0.0109287	0.000119437	1	0	0	0	scc_33	0	0	1	0	0	0	0	0	0	0	0	0	0	0	0	0	0	0	0	0.190909	0.0364463	Non-synonymous	TA
109267	A	G	1	1	2.06661	0.752248	0.295704	0.109267	0.0119393	0.010624	0.000112868	1	0	0	0	scc_33	0	0	1	0	0	0	0	0	0	0	0	0	0	0	0	0	0	0	0	0.154545	0.0238843	Synonymous	AG
109288	C	T	1	1	2.14776	0.768232	0.295704	0.109288	0.0119439	0.0104493	0.000109189	1	0	0	0	scc_33	0	0	0	0	0	0	0	0	0	0	0	0	0	0	0	0	0	0	0	0.154545	0.0238843	Synonymous	CT
109294	T	A	1	1	0.596983	0.773227	0.295704	0.109294	0.0119452	0.0103818	0.000107782	1	0	0	0	scc_33	0	0	0	0	0	0	0	0	0	0	0	0	0	0	0	0	0	0	0	0.0181818	0.000330579	Synonymous	TA
109301	A	C	0	1	1.31243	0.78022	0.295704	0.109301	0.0119467	0.0109034	0.000118884	1	0	0	0	scc_33	0	0	0	0	0	0	0	0	0	0	0	0	0	0	0	0	0	0	0	0.127273	0.0161983	Non-synonymous	AC
109316	T	A	2	1	0.926495	0.795205	0.297702	0.109316	0.01195	0.0108275	0.000117234	1	0	0	0	scc_33	0	0	0	0	0	0	0	0	0	0	0	0	0	0	0	0	0	0	0	0.0818182	0.00669421	Non-synonymous	TA
109485	A	G	2	1	0.804444	0.799201	0.311688	0.109485	0.011987	0.0092593	8.57346e-05	1	0	0	0	scc_33	0	0	0	0	0	0	0	0	0	0	0	0	0	0	0	0	0	0	0	0.0363636	0.00132231	Intergenic	AG
109508	G	A	0	1	0.747982	0.799201	0.311688	0.109508	0.011992	0.00959339	9.20331e-05	1	0	0	0	scc_33	0	0	0	0	0	0	0	0	0	0	0	0	0	0	0	0	0	0	0	0.0272727	0.000743802	Intergenic	GA
109509	T	C	0	0	-	-	-	-	-	-	-	-	-	-	-	-	-	-	-	-	-	-	-	-	-	-	-	-	-	-	-	-	-	-	-	0.00909091	-	Intergenic	-
109512	A	G	0	0	-	-	-	-	-	-	-	-	-	-	-	-	-	-	-	-	-	-	-	-	-	-	-	-	-	-	-	-	-	-	-	0.00909091	-	Intergenic	-
109519	G	A	2	1	0.746438	0.799201	0.310689	0.109519	0.0119944	0.00974731	9.50101e-05	1	0	0	0	scc_33	0	0	0	0	0	0	0	0	0	0	0	0	0	0	0	0	0	0	0	0.0272727	0.000743802	Intergenic	GA
109520	T	C	1	1	0.719081	0.799201	0.310689	0.10952	0.0119946	0.00974731	9.50101e-05	1	0	0	0	scc_33	0	0	0	0	0	0	0	0	0	0	0	0	0	0	0	0	0	0	0	0.0272727	0.000743802	Intergenic	TC
109544	A	G	2	1	1.04737	0.799201	0.307692	0.109544	0.0119999	0.00948326	8.99323e-05	1	0	0	0	scc_33	0	0	0	0	0	0	0	0	0	0	0	0	0	0	0	0	0	0	0	0.0636364	0.00404959	Intergenic	AG
109580	A	G	1	1	0.545676	0.8002	0.312687	0.10958	0.0120078	0.0102966	0.000106021	1	0	0	0	scc_33	0	0	0	0	0	0	0	0	0	0	0	0	0	0	0	0	0	0	0	0.0181818	0.000330579	Non-synonymous	AG
109589	G	A	0	0	-	-	-	-	-	-	-	-	-	-	-	-	-	-	-	-	-	-	-	-	-	-	-	-	-	-	-	-	-	-	-	0.00909091	-	Non-synonymous	-
109626	T	C	1	1	2.13227	0.799201	0.305694	0.109626	0.0120179	0.00889814	7.91769e-05	1	0	0	0	scc_33	0	0	0	0	0	0	0	0	0	0	0	0	0	0	0	0	0	0	0	0.181818	0.0330579	Non-synonymous	CT
109628	G	A	0	0	-	-	-	-	-	-	-	-	-	-	-	-	-	-	-	-	-	-	-	-	-	-	-	-	-	-	-	-	-	-	-	0.00909091	-	Non-synonymous	-
109648	A	G	3	1	2.20334	0.798202	0.30969	0.109648	0.0120227	0.00971255	9.43337e-05	1	0	0	0	scc_33	0	0	0	0	0	0	0	0	0	0	0	0	0	0	0	0	0	0	0	0.154545	0.0238843	Synonymous	AG
109683	A	G	0	1	0.67289	0.797203	0.320679	0.109683	0.0120304	0.0109491	0.000119882	1	0	0	0	scc_33	0	0	0	0	0	0	0	0	0	0	0	0	0	0	0	0	0	0	0	0.0363636	0.00132231	Non-synonymous	AG
109783	C	T	0	1	0.656239	0.789211	0.30969	0.109783	0.0120523	0.0110792	0.000122749	1	0	0	0	scc_33	0	0	0	0	0	0	0	0	0	0	0	0	0	0	0	0	0	0	0	0.0181818	0.000330579	Synonymous	CT
109801	A	G	6	1	4.55671	0.79021	0.306693	0.109801	0.0120563	0.0106897	0.000114269	1	0	0	0	scc_33	0	0	0	0	0	0	0	0	0	0	0	0	0	0	0	0	0	0	0	0.4	0.16	Synonymous	AG
109810	G	A	1	1	0.975064	0.791209	0.306693	0.10981	0.0120582	0.0114064	0.000130106	1	0	0	0	scc_33	0	0	0	0	0	0	0	0	0	0	0	0	0	0	0	0	0	0	0	0.0545455	0.00297521	Synonymous	GA
109828	T	C	4	1	2.54767	0.794206	0.304695	0.109828	0.0120622	0.0114008	0.000129978	1	0	0	0	scc_33	0	0	0	0	0	0	0	0	0	0	0	0	0	0	0	0	0	0	0	0.181818	0.0330579	Synonymous	TC
109855	A	G	2	1	2.43359	0.818182	0.305694	0.109855	0.0120681	0.0118346	0.000140058	1	0	0	0	scc_33	0	0	0	0	0	0	0	0	0	0	0	0	0	0	0	0	0	0	0	0.172727	0.0298347	Synonymous	AG
109858	T	C	1	1	0.635693	0.821179	0.304695	0.109858	0.0120688	0.0117914	0.000139038	1	0	0	0	scc_33	0	0	0	0	0	0	0	0	0	0	0	0	0	0	0	0	0	0	0	0.0181818	0.000330579	Synonymous	TC
109877	C	T	4	1	4.4999	0.84016	0.305694	0.109877	0.012073	0.0119191	0.000142065	1	0	0	0	scc_33	0	0	0	0	0	0	0	0	0	0	0	0	0	0	0	0	0	0	0	0.363636	0.132231	Synonymous	CT
109915	A	G	0	0	-	-	-	-	-	-	-	-	-	-	-	-	-	-	-	-	-	-	-	-	-	-	-	-	-	-	-	-	-	-	-	0.00909091	-	Synonymous	-
109948	T	A	0	0	-	-	-	-	-	-	-	-	-	-	-	-	-	-	-	-	-	-	-	-	-	-	-	-	-	-	-	-	-	-	-	0.00909091	-	Synonymous	-
109951	G	A	0	0	-	-	-	-	-	-	-	-	-	-	-	-	-	-	-	-	-	-	-	-	-	-	-	-	-	-	-	-	-	-	-	0.00909091	-	Synonymous	-
109981	T	C	0	0	-	-	-	-	-	-	-	-	-	-	-	-	-	-	-	-	-	-	-	-	-	-	-	-	-	-	-	-	-	-	-	0.00909091	-	Synonymous	-
110008	G	A	6	1	4.26415	0.934066	0.337662	0.110008	0.0121018	0.0125302	0.000157005	1	0	0	0	scc_33	0	0	0	0	0	0	0	0	0	0	0	0	0	0	0	0	0	0	0	0.463636	0.214959	Synonymous	GA
110011	T	A	0	1	0.685434	0.934066	0.338661	0.110011	0.0121024	0.0129712	0.000168253	1	0	0	0	scc_33	0	0	0	0	0	0	0	0	0	0	0	0	0	0	0	0	0	0	0	0.0272727	0.000743802	Synonymous	TA
110014	T	C	1	1	0.801297	0.934066	0.338661	0.110014	0.0121031	0.012952	0.000167753	1	0	0	0	scc_33	0	0	0	0	0	0	0	0	0	0	0	0	0	0	0	0	0	0	0	0.0363636	0.00132231	Synonymous	TC
110022	A	C	0	0	-	-	-	-	-	-	-	-	-	-	-	-	-	-	-	-	-	-	-	-	-	-	-	-	-	-	-	-	-	-	-	0.00909091	-	Non-synonymous	-
110028	A	T	0	0	-	-	-	-	-	-	-	-	-	-	-	-	-	-	-	-	-	-	-	-	-	-	-	-	-	-	-	-	-	-	-	0.00909091	-	Non-synonymous	-
110036	C	T	0	0	-	-	-	-	-	-	-	-	-	-	-	-	-	-	-	-	-	-	-	-	-	-	-	-	-	-	-	-	-	-	-	0.00909091	-	Non-synonymous	-
110037	C	T	0	0	-	-	-	-	-	-	-	-	-	-	-	-	-	-	-	-	-	-	-	-	-	-	-	-	-	-	-	-	-	-	-	0.00909091	-	Non-synonymous	-
110038	G	A	0	1	1.40477	0.934066	0.33966	0.110038	0.0121084	0.0128385	0.000164826	1	0	0	0	scc_33	0	0	0	0	0	0	0	0	0	0	0	0	0	0	0	0	0	0	0	0.0909091	0.00826446	Synonymous	GA
110047	G	A	2	1	1.89157	0.934066	0.33966	0.110047	0.0121103	0.012711	0.00016157	1	0	0	0	scc_33	0	0	0	0	0	0	0	0	0	0	0	0	0	0	0	0	0	0	0	0.127273	0.0161983	Synonymous	GA
110056	T	C	0	0	-	-	-	-	-	-	-	-	-	-	-	-	-	-	-	-	-	-	-	-	-	-	-	-	-	-	-	-	-	-	-	0.00909091	-	Synonymous	-
110059	C	T	2	1	1.16562	0.934066	0.340659	0.110059	0.012113	0.0127303	0.00016206	1	0	0	0	scc_33	0	0	0	0	0	0	0	0	0	0	0	0	0	0	0	0	0	0	0	0.0727273	0.00528926	Synonymous	CT
110071	C	T	4	1	4.18433	0.934066	0.33966	0.110071	0.0121156	0.0127303	0.00016206	1	0	0	0	scc_33	0	0	0	0	0	0	0	0	0	0	0	0	0	0	0	0	0	0	0	0.290909	0.0846281	Synonymous	TC
110077	C	T	1	1	2.63954	0.934066	0.340659	0.110077	0.0121169	0.0127303	0.00016206	1	0	0	0	scc_33	0	0	0	0	0	0	0	0	0	0	0	0	0	0	0	0	0	0	0	0.181818	0.0330579	Synonymous	TC
110116	C	T	0	0	-	-	-	-	-	-	-	-	-	-	-	-	-	-	-	-	-	-	-	-	-	-	-	-	-	-	-	-	-	-	-	0.00909091	-	Synonymous	-
110131	T	G	1	1	0.771668	0.933067	0.330669	0.110131	0.0121288	0.0123871	0.000153441	1	0	0	0	scc_33	0	0	0	0	0	0	0	0	0	0	0	0	0	0	0	0	0	0	0	0.0363636	0.00132231	Synonymous	TG
110134	A	G	1	1	1.8118	0.933067	0.328671	0.110134	0.0121295	0.0123871	0.000153441	1	0	0	0	scc_33	0	0	0	0	0	0	0	0	0	0	0	0	0	0	0	0	0	0	0	0.127273	0.0161983	Synonymous	AG
110143	A	G	5	1	3.83761	0.929071	0.327672	0.110143	0.0121315	0.0124404	0.000154764	1	0	0	0	scc_33	0	0	0	0	0	0	0	0	0	0	0	0	0	0	0	0	0	0	0	0.490909	0.240992	Synonymous	GA
110144	A	G	0	0	-	-	-	-	-	-	-	-	-	-	-	-	-	-	-	-	-	-	-	-	-	-	-	-	-	-	-	-	-	-	-	0.00909091	-	Non-synonymous	-
110160	A	T	0	0	-	-	-	-	-	-	-	-	-	-	-	-	-	-	-	-	-	-	-	-	-	-	-	-	-	-	-	-	-	-	-	0.00909091	-	Non-synonymous	-
[truncated: 104,482 more rows]
